# Supplementary material for: Differentially Expressed miRNAs in Ulcerative Colitis and Crohn’s Disease
Source: Front Immunol. 2022 Jun 6;13:865777. doi: 10.3389/fimmu.2022.865777 (PMC9208551; doi:10.3389/fimmu.2022.865777)
Supplement: Supplementary file 1 [file DataSheet_1.zip]

Archive with 3 entries (3 files):
- Supplementary Material/Supplementary Figures.PPTX
- Supplementary Material/Supplementary File.XLSX
- Supplementary Material/Supplementary Section.docx
