# Supplementary material for: Differentially Expressed miRNAs in Ulcerative Colitis and Crohn’s Disease
Source: Front Immunol. 2022 Jun 6;13:865777. doi: 10.3389/fimmu.2022.865777 (PMC9208551; doi:10.3389/fimmu.2022.865777)
Supplement: Supplementary file 1 [file DataSheet_1.zip › Supplementary Material/Supplementary File.XLSX]

## Sheet: 1. Significant UC
id	mean.logFC.UC	mean.expr.rank.UC	padj.logit.UC	datasets.UC	direction.UC
let-7i-3p	1.02904	204.333	1.00907e-07	3	3
let-7i-5p	1.12563	30	2.71288e-05	2	2
mir-100-3p	1.13223	677.667	0.0134778	2	2
mir-10399-5p	1.27964	325.5	9.86323e-08	2	2
mir-10a-5p	-0.860027	34	8.35716e-09	2	-2
mir-10b-5p	-1.1753	41.3333	2.70754e-10	2	-2
mir-1224-5p	-1.27925	354.333	2.17323e-05	2	-2
mir-1247-3p	-1.85365	402	2.49086e-06	2	-2
mir-1247-5p	-0.916073	285.667	0.00345908	2	-2
mir-125b-1-3p	1.49405	381.333	1.22357e-08	3	3
mir-125b-5p	0.718329	58.3333	0.000306152	2	2
mir-126-3p	1.09955	31	4.79769e-09	3	3
mir-1262	-0.720391	540.333	0.00151032	2	-2
mir-1265	-1.94771	668.667	0.000122945	2	-2
mir-130b-3p	0.660433	129.667	8.07174e-10	2	2
mir-132-3p	0.956554	97.3333	1.36918e-08	3	3
mir-133a-3p	-0.661512	189	0.00639933	2	-2
mir-135b-3p	1.02392	559.333	0.0264434	2	2
mir-135b-5p	1.16925	417	2.17995e-10	3	3
mir-138-5p	0.931564	188.667	9.78731e-05	2	2
mir-140-5p	0.622771	175	5.21257e-05	2	2
mir-141-3p	-0.991846	46.3333	0.00129937	2	-2
mir-142-3p	1.41073	254.333	3.03854e-07	2	2
mir-142-5p	1.0034	148.667	1.2085e-07	3	3
mir-1468-5p	-1.21042	479.333	5.70049e-09	2	-2
mir-146a-5p	1.41668	42.5	1.61171e-07	2	2
mir-146b-3p	1.03109	212.5	2.9052e-06	2	2
mir-146b-5p	0.948529	20	3.07703e-05	2	2
mir-147b-3p	-1.30031	195	2.57099e-05	2	-2
mir-148a-3p	0.418052	32.6667	0.000806163	2	2
mir-149-5p	-0.717694	228	0.000171565	2	-2
mir-150-5p	0.741199	55	0.0032218	2	2
mir-151a-3p	-0.511853	58.6667	0.000129579	2	-2
mir-151a-5p	-0.760704	61	0.000381648	2	-2
mir-155-5p	1.23624	62	1.22357e-08	3	3
mir-15b-3p	0.355072	463.667	0.0303819	2	2
mir-16-5p	0.614058	28.3333	3.96464e-06	2	2
mir-181a-2-3p	-1.01521	172.333	2.17995e-10	2	-2
mir-18a-5p	0.79685	126.667	2.07837e-06	3	3
mir-18b-5p	0.990082	396.667	0.00245912	2	2
mir-190a-5p	-1.07665	282.667	3.02419e-06	3	-3
mir-191-5p	-0.333716	23.3333	0.000335271	2	-2
mir-192-3p	-1.47194	154.333	1.52512e-07	3	-3
mir-192-5p	-1.88087	2.5	1.16576e-06	2	-2
mir-193b-3p	0.733075	119	7.39672e-06	2	2
mir-193b-5p	0.896719	371.667	0.000198266	3	3
mir-194-3p	-1.87171	146	8.01487e-10	3	-3
mir-194-5p	-1.70916	10.6667	6.05416e-09	2	-2
mir-195-3p	-0.460661	297.667	4.9637e-06	2	-2
mir-196a-1-3p	-1.2321	337.5	0.000785582	2	-2
mir-196a-5p	-1.23518	114	3.91401e-06	3	-3
mir-196b-3p	-1.3178	368.333	5.98569e-06	2	-2
mir-196b-5p	-1.46248	118.333	2.70754e-10	3	-3
mir-19b-3p	-0.434554	60.3333	0.000303158	2	-2
mir-200a-3p	-1.04457	47	3.15509e-05	2	-2
mir-200a-5p	-1.05029	126.667	5.09763e-06	2	-2
mir-200b-3p	-1.0866	26.3333	6.80432e-06	2	-2
mir-200b-5p	-0.992106	126.667	1.14656e-05	3	-3
mir-200c-3p	-1.23992	23	2.16875e-07	3	-3
mir-200c-5p	-0.618502	396.333	0.0116791	2	-2
mir-203a-3p	-0.959374	58	0.000897328	2	-2
mir-203b-3p	-0.786011	257.5	0.0149848	2	-2
mir-204-5p	-1.28269	286.5	3.91401e-06	2	-2
mir-21-3p	0.999663	114.667	3.73779e-05	2	2
mir-21-5p	0.77605	22.3333	5.95266e-06	2	2
mir-2115-3p	1.72301	759.333	0.0382738	2	2
mir-212-3p	1.2101	256.667	2.95337e-08	3	3
mir-223-3p	1.91755	102.667	8.01487e-10	3	3
mir-223-5p	1.16293	424	2.95337e-08	2	2
mir-224-5p	0.765663	169.667	1.50885e-05	2	2
mir-27a-5p	1.15078	211.667	0.00209157	2	2
mir-28-3p	-1.06204	48	7.55734e-09	3	-3
mir-29a-3p	0.473545	30	5.90968e-05	2	2
mir-3065-3p	-1.27933	465	1.50885e-05	2	-2
mir-3065-5p	-1.11446	474	0.00531763	2	-2
mir-30b-3p	-0.839559	401	2.71428e-05	2	-2
mir-30c-5p	-0.559146	53	0.000269778	2	-2
mir-30d-5p	-0.63951	36	9.86323e-08	3	-3
mir-31-3p	3.23254	446.333	9.80726e-10	2	2
mir-31-5p	3.64597	168	7.1855e-10	3	3
mir-3116	-0.785306	633	0.0322383	2	-2
mir-3117-3p	1.11536	566.333	7.30539e-05	2	2
mir-3131	-1.00993	487	0.00334527	2	-2
mir-3133	-0.995764	560	5.40737e-05	2	-2
mir-3152-5p	-2.22251	667	4.66953e-05	2	-2
mir-320a-3p	-0.685071	58.6667	2.17995e-10	3	-3
mir-320b	-0.520333	242.5	0.000410752	2	-2
mir-323b-3p	0.598504	516	0.0180915	2	2
mir-331-3p	0.546492	178.667	0.000897328	2	2
mir-335-5p	-0.850767	207.333	0.00129905	2	-2
mir-342-5p	0.557533	243.333	0.00459146	2	2
mir-34a-3p	0.798372	434.667	0.00245912	2	2
mir-34a-5p	0.462308	105.333	0.00213021	2	2
mir-361-5p	-0.342688	118.333	0.000411633	3	-3
mir-3613-5p	0.632986	211.5	0.0186118	2	2
mir-362-5p	-0.979412	185.667	1.92384e-07	3	-3
mir-363-3p	0.675415	224	0.0107252	2	2
mir-365a-5p	1.15831	506.333	0.000211228	2	2
mir-375-3p	-1.90059	21	1.21124e-08	3	-3
mir-378a-3p	-1.91639	12	1.19125e-08	2	-2
mir-378a-5p	-1.56938	171	2.58485e-08	3	-3
mir-378b	-1.19374	462	0.000154518	2	-2
mir-378c	-1.33797	88	2.06186e-07	2	-2
mir-378d	-1.85028	138	1.58051e-09	2	-2
mir-378e	-1.83651	336	1.64059e-07	2	-2
mir-378f	-1.91758	289	8.01487e-10	2	-2
mir-378g	-1.56232	350.5	1.61171e-07	2	-2
mir-378i	-2.10905	149.5	2.70754e-10	2	-2
mir-409-5p	0.85561	405.667	0.0018196	2	2
mir-422a	-1.85636	320	5.63413e-09	3	-3
mir-423-3p	-0.692283	77.5	4.04998e-06	2	-2
mir-424-3p	1.26733	341.667	3.58822e-08	3	3
mir-424-5p	1.08139	293	2.70754e-10	2	2
mir-425-3p	-0.454782	198	0.00509491	2	-2
mir-429	-1.13171	100	0.000104046	2	-2
mir-431-5p	0.980803	449.667	2.35713e-07	2	2
mir-4473	-1.34612	653	0.00543194	2	-2
mir-449a	2.81936	534	1.32965e-06	2	2
mir-450a-5p	0.755127	441.333	6.70402e-07	2	2
mir-450b-5p	1.033	346.667	6.40619e-10	2	2
mir-454-3p	0.896298	221	4.79769e-09	3	3
mir-454-5p	0.430339	565.333	0.00707501	2	2
mir-4636	-1.76917	546.5	2.36709e-06	2	-2
mir-4772-5p	0.797733	423	0.0377879	2	2
mir-489-3p	-0.854913	433	0.00941151	2	-2
mir-493-3p	0.662077	317.333	0.00078006	2	2
mir-493-5p	0.465344	468	0.00292787	3	3
mir-496	0.913246	630.333	0.00217555	2	2
mir-503-3p	2.20939	900	0.0180915	2	2
mir-503-5p	1.66365	378.667	4.09433e-07	3	3
mir-512-3p	2.19648	769.333	0.0179718	2	2
mir-532-3p	-0.443687	191.333	0.00531763	2	-2
mir-532-5p	-0.740921	89	4.83073e-06	3	-3
mir-542-3p	0.624875	309.667	0.0103969	2	2
mir-542-5p	1.03105	373.333	0.00275231	2	2
mir-549a-3p	3.0028	609.5	1.96313e-05	2	2
mir-550a-3p	0.704483	361	0.0280759	2	2
mir-552-3p	-1.78777	288.333	8.17297e-09	3	-3
mir-552-5p	-1.77828	353.5	7.45197e-07	2	-2
mir-5571-3p	2.56609	516.5	1.17895e-07	2	2
mir-561-5p	-1.50388	470.5	0.000171916	2	-2
mir-584-5p	0.752218	270.667	0.00030762	2	2
mir-615-3p	1.58595	581.667	0.00279833	2	2
mir-618	1.29445	523	0.000171565	2	2
mir-628-3p	0.660892	335.667	0.000390993	2	2
mir-628-5p	0.670773	300.667	4.76231e-08	2	2
mir-6504-5p	1.97654	642	0.000516221	2	2
mir-653-3p	-1.49087	753.5	0.0362757	2	-2
mir-653-5p	-1.07772	550.333	0.00710107	2	-2
mir-655-3p	0.532226	521.333	0.0225538	2	2
mir-708-5p	1.67882	175.667	1.8058e-07	2	2
mir-758-3p	0.535148	539.667	0.00941151	2	2
mir-766-3p	0.716841	313.5	0.000211228	2	2
mir-885-5p	-1.15775	513.667	0.000171916	2	-2
mir-92a-3p	-0.669733	24.3333	1.17895e-07	3	-3
mir-93-5p	-0.419547	54	2.52978e-06	2	-2
mir-944	1.08623	578.667	0.000516221	2	2
mir-9985	0.920373	362	0.000410752	2	2

## Sheet: 2. Significant CD
id	mean.logFC.CD	mean.expr.rank.CD	padj.logit.CD	datasets.CD	direction.CD
let-7f-5p	-0.445389	26	0.0109936	3	-3
let-7g-5p	-0.314025	24.6667	0.0247845	2	-2
let-7i-5p	0.893458	31	2.80505e-06	3	3
mir-106b-3p	0.197715	116.5	0.0109936	2	2
mir-1246	-2.0744	220.5	1.06503e-06	3	-3
mir-1285-5p	-0.109329	582	0.0329385	2	2
mir-130b-3p	0.471737	128.75	0.000352524	2	2
mir-134-5p	0.413544	210	0.00178412	2	2
mir-135b-5p	0.802094	443	0.02633	2	2
mir-141-3p	-0.687483	48	0.000154977	3	-3
mir-146a-5p	1.3811	46.3333	9.18135e-07	2	2
mir-146b-3p	0.524371	186.667	0.00249532	2	2
mir-146b-5p	0.722981	27.6667	3.93073e-06	2	2
mir-147b-3p	-0.626085	232.75	0.0115446	2	-2
mir-148a-3p	0.291646	34.25	0.00227415	2	2
mir-149-5p	-0.506395	217.75	8.6468e-05	3	-3
mir-151a-5p	-0.575699	54.6667	0.015943	2	-2
mir-152-3p	0.0572692	101.5	0.0310844	2	2
mir-181b-5p	0.271812	65	2.78814e-06	2	2
mir-181c-5p	0.212091	124	0.0185531	2	2
mir-190a-5p	-0.832297	321	0.000154624	2	-2
mir-192-5p	-0.476539	2.66667	0.0176068	2	-2
mir-193b-3p	0.550069	118.5	0.00183619	2	2
mir-194-3p	-0.441262	137.5	0.00737805	2	-2
mir-196b-3p	-0.85108	436	3.23452e-06	2	-2
mir-196b-5p	-1.1243	132.75	1.56815e-07	2	-2
mir-204-5p	-0.924268	269.333	5.49432e-05	3	-3
mir-21-3p	0.946646	106.5	2.81557e-08	3	3
mir-21-5p	0.436971	26.75	7.49969e-09	3	3
mir-223-3p	1.11499	108.25	2.81557e-08	3	3
mir-26b-5p	-0.452548	55.75	0.00606683	2	-2
mir-30b-3p	-0.783059	366	0.00202332	2	-2
mir-30b-5p	-0.467094	64.3333	5.17706e-08	2	-2
mir-30c-5p	-0.396509	52.6667	0.000272164	2	-2
mir-30d-5p	-0.216179	32.25	0.00451598	2	-2
mir-30e-3p	-0.444959	137.5	0.0115887	2	-2
mir-30e-5p	-0.38866	50.25	0.0120061	2	-2
mir-31-5p	1.59055	100.25	0.000122637	2	2
mir-3117-3p	0.97998	563.5	0.00102383	3	3
mir-3152-5p	-0.716429	692.333	0.0410654	2	-2
mir-324-5p	0.386517	176.75	0.000793772	3	3
mir-326	0.398191	289	0.0115236	2	2
mir-361-5p	-0.210167	114.75	0.0185531	2	-2
mir-3613-5p	0.884471	261	0.00974973	3	3
mir-378i	-0.508961	148.667	0.00740089	2	-2
mir-381-3p	-0.484794	155.75	0.00710891	2	-2
mir-424-3p	0.665368	297	0.000107529	2	2
mir-424-5p	1.09151	309.25	1.2962e-08	3	3
mir-429	-0.723827	115.25	0.000781968	2	-2
mir-432-5p	0.367766	249.25	0.00458694	2	2
mir-4443	-0.917237	495.667	0.00469218	2	-2
mir-4488	1.51128	397	2.97702e-05	2	2
mir-454-3p	-0.215378	226.25	0.0176691	2	-2
mir-455-3p	0.198384	166.25	0.0211783	2	2
mir-455-5p	-0.531918	213.25	0.000784433	2	-2
mir-489-3p	-0.713062	448.5	0.00125176	2	-2
mir-501-3p	0.317447	184.25	0.0370819	2	2
mir-503-5p	0.993203	405.5	0.00779937	2	2
mir-511-3p	1.19394	445	0.00227415	2	2
mir-511-5p	0.572112	508.75	0.00204472	2	2
mir-552-3p	-1.45548	326.5	1.2962e-08	3	-3
mir-5571-3p	1.17157	509.333	0.0108104	2	2
mir-615-3p	1.76357	329.5	2.87696e-06	2	2
mir-655-3p	0.807486	598	0.000159312	2	2
mir-665	0.626886	372.75	0.0429955	2	2
mir-671-5p	0.69203	259.75	2.54778e-05	2	2
mir-7-1-3p	-0.220369	271.25	0.0038864	2	-2
mir-874-3p	0.644487	198.75	4.1521e-05	3	3
mir-99b-5p	0.301494	44.75	0.0176691	2	2

## Sheet: 3. UC vs. CD
id	mean.logFC.UC	mean.expr.rank.UC	mean.logFC.CD	mean.expr.rank.CD	UC1.dir	UC2.dir	UC3.dir	datasets.UC	direction.UC	CD1.dir	CD2.dir	CD3.dir	CD4.dir	datasets.CD	direction.CD	logFC.UCvsCD_GSE89667	padj.UCvsCD_GSE89667
mir-29a-3p	0.473545	30	-0.104239	35.5	1	1	0	2	2	0	-1	0	0	1	-1	0.593265	0.03378
mir-28-3p	-1.06204	48	-0.152729	42.5	-1	-1	-1	3	-3	0	0	0	0	0	0	-1.43296	0.00476381
mir-155-5p	1.23624	62	0.0446325	61.25	1	1	1	3	3	0	0	0	0	0	0	2.03543	1.10291e-05
mir-378a-5p	-1.56938	171	-0.0793092	160.25	-1	-1	-1	3	-3	0	0	0	0	0	0	-1.41391	0.00210451
mir-454-3p	0.896298	221	-0.215378	226.25	1	1	1	3	3	0	-1	-1	0	2	-2	2.35026	9.31066e-08
mir-671-5p	0.145829	251.333	0.69203	259.75	0	0	0	0	0	0	1	1	0	2	2	-1.10448	0.0139684
mir-142-3p	1.41073	254.333	-0.601696	274.25	1	1	0	2	2	0	0	-1	0	1	-1	4.24339	4.73768e-07
mir-378f	-1.91758	289	-0.250094	304	-1	-1	0	2	-2	0	0	0	0	0	0	-1.9772	2.28266e-06
mir-628-5p	0.670773	300.667	0.0507297	345.5	1	1	0	2	2	0	0	0	0	0	0	1.4488	0.000310309
mir-422a	-1.85636	320	0.0378018	348	-1	-1	-1	3	-3	0	0	0	0	0	0	-1.30379	0.014136
mir-10399-5p	1.27964	325.5	0.210241	457.667	1	1	0	2	2	0	0	-1	0	1	-1	2.16615	6.15928e-06
mir-378g	-1.56232	350.5	0.0514282	370	-1	-1	0	2	-2	0	0	0	0	0	0	-2.35619	8.14328e-05
mir-493-5p	0.465344	468	0.128781	461.25	1	1	1	3	3	0	0	0	0	0	0	0.92351	0.0328104
mir-1468-5p	-1.21042	479.333	-0.0637724	467.5	-1	-1	0	2	-2	0	0	0	0	0	0	-2.84299	0.000348789
mir-885-5p	-1.15775	513.667	0.194111	715.75	-1	-1	0	2	-2	0	0	0	0	0	0	-2.24947	0.0158152
mir-449a	2.81936	534	0.628522	658.667	1	1	0	2	2	0	0	0	0	0	0	2.2689	0.0251167
mir-549a-3p	3.0028	609.5	0.625482	1022.67	1	1	0	2	2	0	0	0	0	0	0	3.64281	0.0251962
mir-4443	-0.502337	628	-0.917237	495.667	0	0	0	0	0	0	0	-1	-1	2	-2	1.34296	0.0481334

## Sheet: 4. UC Colon-Blood - One study
miR-21-5p
miR-155-5p
miR-31-5p
miR-146a-5p
miR-192-5p
miR-29a-3p
miR-16-5p
miR-223-3p
miR-24-3p
miR-375-3p
miR-101-5p
miR-106a-5p
miR-122-5p
miR-142-5p
miR-194-5p
miR-196b-5p
miR-19a-3p
miR-99b-5p

## Sheet: 5. CD Colon-Blood - One study
miR-21-5p
miR-223-3p
miR-192-5p
miR-20a-5p
miR-191-5p
miR-106a-5p
miR-1246-5p
miR-125a-5p
miR-126-3p
miR-142-5p
miR-149-5p
miR-16-5p
miR-221-5p

## Sheet: 6. 66 most relevant miRNAs
let-7i-5p
miR-106a-5P
miR-10a-5p
miR-10b-5p
miR-126-3p
miR-130b-3p
miR-135b-5p
miR-140-5p
miR-141-3p
miR-142-3p
miR-142-5p
miR-146a-5p
miR-146b-3p
miR-146b-5p
miR-147b-3p
miR-148a-3p
miR-149-5p
miR-150-5p
miR-151a-5p
miR-155-5p
miR-16-5P
miR-190a-5p
miR-192-5p
miR-193b-3p
miR-194-3p
miR-194-5p
miR-195-5p
miR-196b-3p
miR-196b-5p
miR-199a-5p
miR-19a-3p
miR-200c-3p
miR-204-5p
miR-21-3p
miR-21-5p
miR-223-3p
miR-23b-3p
miR-24-3p
miR-28-5p
miR-29a-3p
miR-30b-3p
miR-30c-5p
miR-30d-5p
miR-30e-5P
miR-3117-3p
miR-3152-5p
miR-31-5p
miR-3613-5p
miR-361-5p
miR-362-3p
miR-375-3p
miR-378a-3p
miR-378i
miR-424-3p
miR-424-5p
miR-429
miR-454-3p
miR-484
miR-489-3p
miR-503-5p
miR-532-3p
miR-552-3p
miR-5571-3p
miR-615-3p
miR-655-3p
miR-92a-3p

## Sheet: 7. IBD genes
ABCB1
ABCB4
ACSL1
ACVR2A
ADA
ADAM12
ADAM17
ADM17
ADORA1
ADORA2A
ADORA2B
ADORA3
AGER
AGTR1
AHR
AICDA
AIRE
Akt
AKT1
ALB
ALK
ALOX12
ALOX5
AMT
ANG
ANK1
ANNEXIN
ANXA1
APC
APEH
APP
ARHGAP30
ARHGAP33
ARHGAP9
ARHGDIB
ARHGEF28
ARHGEF6
ARID1A
ARL6IP6
ASCC1
ASPHD2
ATG12
ATG16L1
ATG16L2
ATG5
ATM
ATP1B1
ATP4A
ATP4A
ATP4B
ATRX
ATXN1
AXL
B2M
B3GAT1
BACH2
BANK1
BAT2
BATF
BCAS3
BCL11B
BCL2L11
BCL2L12
BIRC3
BMERB1
BPI
BRME1
BRWD1
BSG
BSN
BTK
BTNL2
C11orf9
C12orf50
C19orf57
C1orf106
C1orf141
C3
C3orf52
C5
C5ORF30
C5orf56
C6orf10
CA11
CACNG1
CALCOCO2
CAMK4
CAMP
CARD11
CARD8
CARD9
CASP1
CASP8
CCDC101
CCL11
CCL17
CCL18
CCL2
CCL20
CCL26
CCL3
CCL4
Ccl8
CCR2
CCR4
CCR6
CCR7
CCR8
CD11
CD14
CD177
CD180
CD19
CD1d
CD247
CD274
CD28
CD3
CD3G
CD4
CD40
CD40LG
CD44
CD48
Cd52
CD53
CD55
CD69
CD72
CD74
CD79A
CD79B
CD8
CD80
CD86
CDC42BPA
CDC42EP3
CDH1
CDKAL1
CDKL2
CDX2
Ceacam12
CEBPB
CEP41
CES2
CFB
CHD2
CHRDL2
CHRNA6
CHRNB3
CHST7
CHUK
CIBAR2
CIC
CIITA
CIPC
CISD1
CKB
CKM
CKMT1A
CKMT1B
CLDN1
CLEC2D
CLU
COG6
COL1A1
COL1A2
COL6A3
COL7A1
COLQ
CPAMD8
CR2
CRACD
CRBN
CRP
CSF2
CSF2RA
CSF2RB
CSTF1
CTLA4
CTNNB1
CTNND1
CTSO
CX3CL1
CX3CR1
CXCL1
CXCL10
CXCL12
CXCL13
CXCL2
CXCL3
CXCL5
CXCL8
CXCL9
CXCR1
CXCR3
CXCR4
CYBA
CYBB
CYLD
CYP11A1
CYP11B1
DAG1
DAP
DARS
DARS1
DBP
DCC
DCLRE1C
DDX25
DEFB
DEFB/b
DEFB1
DEFB4A
DENND1B
DERL3
DHFR
DHRS9
DMBT1
DNAI4
DNAJC18
DNMT3A
DPP6
DR3
DUOX2
DUOXA2
DUSP5
E2F4
E2F6
EBF1
ECM1
EDN1
EGFR
EGR3
ELF1
ELOVL5
ENTPD1
EP300
ERAP1
ERAP2
ERI1
ERK1
ERK2
ERRF11
ESR1
ESRRA
ETS1
ETS2
ETV4
EZH2
F10
F5
FAAH
FAM184A
FAM19A4
FAM55A
FAM55D
FAM92B
FANK1
FAS
FASLG
FCGR2A
Fcgr3
FCGR3A
FCGR3B
FCHSD2
FDFT1
FDPS
FERMT1
FGA
FGFR1OP
FGFR2
FGFR3
FHAD1
FKBP1A
FMO5
FN1
FOSL2
FOXA1
FOXA2
FOXC1
FOXF2
FOXL2
FOXO3
FOXP3
FRMD4B
FRRS1
FSTL3
FUT2
FUT7
FYN
G6PC3
GABAAR
GABRA1
GABRA2
GABRA3
GABRA4
GABRA5
GABRA6
GABRB1
GABRB2
GABRB3
GABRD
GABRE
GABRG1
GABRG2
GABRG3
GABRP
GABRQ
GABRR1
GABRR2
GABRR3
GALC
GATA1
GATA2
GATA3
GBA
GBP2
GGPS1
GH1
GHR
GIPR
GLB1
GLN3
GLRB
GLRX5
GLU2
GNA12
GNG8
GPER1
GPNMB
GPR183
GPR35
GPR55
GPR65
GPX1
GPX2
GPX7
GRB7
GRIN1
GRIN2A
GRIN2B
GRIN2C
GRIN2D
GRIN3A
GRIN3B
GRK5
GRM8
GSD1b
GTPBP1
GTSF1L
GUCY2C
H2-Eb2
hA3G
HCCG26
HDAC2
HEATR3
hemoglobin
HFN4A
HLA
HLA-DMA
HLA-DMB
HLA-DOB
HLA-DQA
HLA-DQA1
HLA-DQA2
HLADQB
HLA-DQB
HLA-DQB1
HLA-DRA
HLA-DRB1
HLA-DRB5
HMGCR
HNF4A
HNF4G
HnpA
HOXB2
HOXB4
HPGD
HPGDS
HPRT1
HPSE
HS3ST3B1
HSD11B1
HSF1
HSF2
HSP1
HSP110
HSP64
HSP90AB1
HSP90B1
HSPA1L
HTR4
ICAM1
ICOS
ICOSLG
IDO1
IFI16
IFNAR1
IFNG
IFNL2
IGF1
IGF1R
IGF2BP1
IGHG4
Igtp
Iigp1
IKBKB
IKBKG
IKZF1
IKZF2
IKZF3
IKZF4
IL1
IL10
IL10R
IL10RA
IL10RB
IL12
IL12B
IL13
IL13RA2
IL16
IL17
IL17A
IL17C
IL17D
IL17F
IL18
IL18R1
IL18RAP
IL1A
IL1B
IL1R
IL1R1
IL1R2
IL1RL1
IL1RL2
IL1RN
IL2
IL21
IL21R
IL22
IL23
IL23A
IL23R
IL24
IL25
IL26
IL2R
IL2RA
IL2RG
IL3
IL33
IL36G
IL37
IL3RA
IL4
IL5
IL6
IL6R
IL7
IL7R
IMPDH1
INAVA
INFG
INPP5A
INSL3
IP6K2
IPMK
IQCB1
IRF1
IRF1-AS1
IRF2
IRF4
IRF5
IRGM
ISG15
ISLR
ITGA4
ITGAL
ITGAV
ITGB1
ITGB3
ITGB6
ITGB7
ITGB8
ITLN1
ITPA
JAK
JAK1
JAK2
JAK3
JAKMIP1
JRF-5
JUN
JUND
KAZN
KCNAB3
KCNN3
KCTD20
KDM5C
KEAP1
KHDC1L
KIAA0040
KIAA1211
KIND-1
KIT
KLF3
KLRK1
KMT2A
KMT2C
KMT2D
KRAS
KSR1
LAIR2
LAPTM5
LAX1
LBP
LC3-I
LC3-II
LCK
LCN2
LDB2
LDLRAD3
LEF1
LEPR
LFA-1
LFNG
LGALS4
LGALS9
LGR4
LIG4
LINC02495
LITAF
LMCD1
LOC102723996
LOC400867
LOC441108
LOC68395
LPAM
LPAM-1
LPXN
LRBA
LRG1
LRP1B
LRP8
LRRC32
LRRK2
LSP1
LTB
LTF
LY6E
LY75
LY86
LYZ
MADCAM1
MAGI3
MAPK
MAPKAPK2
MASP2
MAX
MAZ
MC2R
MCCD1
Mcpt1
Mcpt2
MDC1
MEF2C
MEFV
MERTK
METTL8
MFSD2A
MGLL
MHC
MIER1
MMEL1
MMP10
MMP13
MMP14
MMP2
MMP3
MMP7
MMP9
MNX1
MPC1
MPEG1
MPO
MS4A1
MSH5
MSMO1
MST1
MST1R
MT-ND6
MTOR
MUC1
MUC19
MVK
MXI1
MYBPC2
MYC
MYL7
MYRF
MZF1
NAAA
NAPEPLD
NCF1
NCF2
NCF4
NDFIP1
NDP52
NEGR1
NELFE
NELL1
NEMO
NFATC1
NFKB
NFKB1
NFKBIE
NFKBIZ
NICN1
NKAIN2
NKD1
NKX2-3
NLRC3
NLRC4
NLRC5
NLRP12
NLRP3
NMDAR
NMT2
NOD1
NOD2
NOD3
NOM1
NOS2
NOS3
NOTCH2
NOTCH4
NOX1
NPAS3
NPR3
NR1H4
NR3C1
NR4A2
NR5A2
NRG4
NTNG2
NTRK2
NUDT15
NUPR1
NXPE1
NXPE4
OCLN
OPRD1
OR11A1
OR2V1
OR5V1
ORMDL3
OSMR
PANK2
PANX1
PARK7
PAX2
PAX4
PAX5
PBRM1
PDCD1
PDCD1LG2
PDE4A
PDE4B
PDE4C
PDE4D
PDE7B
PDGFRA
PFKFB4
PHACTR3
PI3
PI3K
PIGR
PIK3C2G
PIK3CD
PIM3
PIP4K2C
PKLR
PKM
PLA2G2A
PLA2G2E
PLCG2
PLD1
PLG
POLR2A
POMC
PORyT
POU3F1
PPARA
PPARG
PPARGC1A
PPAT
PPP2R2B
PPP3CA
PPP3CB
PPP3CC
PPP3R2
PRDM1
PRDX5
PRG2
PRG3
PRKCB
PRKCQ
PROC
PROCR
PRR5
PRRC2A
PRSS8
PSMB8
PSMG1
PSND3
PSORS1C1
PTGER4
PTGFRN
PTGS1
PTGS2
PTK2B
PTPN2
PTPN22
PTPRC
PTPRT
PUS10
PYCARD
R3HDM1
RAB5B
RAG1
RAG2
RALGAPA1
RAPGEF6
RASGPRA
RASGRP3
RASSF5
RDX
RECQL4
REG1A
REG3A
REG3G
REL
RET
RETNLB
RGS1
RHOA
RICK
RIP2
RIPK1
RIT1
RNF145
RNF186
RORC
RPL7
RRP15
RSPH6A
RTKN2
RUNX1
RUNX2
RUNX3
S100A8
S100A9
S1PR1
S1PR2
S1PR5
Saa3
SBNO2
SELE
SELL
SELP
SERINC2
SERPINA3
Serpina3g
SERPINE1
SF3B1
SGF29
SGMS1
SGPP2
SIGMAR1
SKIV2L
SLAMF1
SLAMF6
SLAMF8
SLC10A2
SLC11A1
SLC22A4
SLC22A5
SLC24A4
SLC25A12
SLC26A3
SLC29A1
SLC35D1
SLC37A4
SLC39A8
SLC44A4
SLC6A2
SLC6A3
SLC6A4
SLPI
SMAD3
SMAD7
SMNDC1
SMO
SNCAIP
Snord118
SNX20
SOCS1
SOCS3
SP1
SP140
SPAG4
SPIB
SPON1
SPP1
SPRR1A
SREBF2
SRP68
ST14
STAC
STAT1
STAT3
STAT4
STAT5A
STAT6
STEAP4
STK38
STRA6
STXBP2
SULT1A1
SULT2B1
SUMO3
TACR1
TAF1
TAF13
TAFA4
TAGAP
TAP1
TARP
TBC1D1
TBC1D32
TBCE
TBP
TBX21
TCF12
TCF3
TCF7L2
TCFL2
TCTA
TENM4
TET2
TEX9
TF
TFF1
Tgf beta
TGFB1
TGFB2
TGFBR1
TGFBR2
TGFBRAP1
Tgtp1
Tgtp2
THADA
THBD
TIAM1
TIGIT
TIMP1
TJAP1
TLE1
TLE3
Tlr
TLR1
TLR2
TLR4
TLR5
TLR7
TLR8
TMEM169
TMEM192
TMEM200C
TMEM47
TNC
TNF
TNF 308
TNF1
TNFAIP3
TNFRSF10C
TNFRSF10D
TNFRSF14
TNFRSF18
TNFRSF1A
TNFRSF6B
TNFRSF8
TNFRSF9
TNFSF15
TNFSF8
TNIP1
TP53
TPMT
TRA
TRABD2B
TRAF3IP2
TRAF6
TRAM2
TREH
TREM1
TRIM38
TRIM58
TRIM69
TRIM7
TRIO
TRPM8
TRPV1
TSBP1
TSHR
TSLP
TSPAN14
TSPO
TTC37
TTC7A
TTYH3
TYK2
UBA7
UBQLN4
UBR5
UNC13D
USF1
USP4
USP7
UXS1
VAV3
VCAM1
VDR
VEGFA
VEGFC
VIM
VNN2
VWF
WAS
WASHC3
WDFY3
WDR78
Wfdc17
Wfdc18
WRNIP1
WSCD2
WWC1
XBP1
XDH
XIAP
YY1
ZAP70
ZBP1
ZC2HC1A
ZC3HAV1L
ZDHHC17
ZNF143
ZNF214
ZNF215
ZNF263
ZNF660
ZNF7
ZNF784
ZO1
ZO2

## Sheet: 8. Used Database IDs
IDs used to identify the datasets and corresponding comparisons in supplementary figures and tables.
Name	Information
UC1	GSE89667 (rna-seq, colon), UC vs Control
UC2	GSE114591 (rna-seq, colon), UC vs Control
UC3	GSE48957 (microarray, colon), UC vs Control
CD1	GSE84779 (rna-seq, ileum), CD vs Control
CD2	GSE102127 (microarray, ileum), CD vs Control
CD3	GSE89667 (rna-seq, colon), CD vs Control
CD4	GSE66208 (rna-seq, colon, CD vs Control

## Sheet: 9. Full UC
id	avg.expr.UC1	logFC.UC1	pvalue.UC1	padj.UC1	rank.UC1	avg.expr.UC2	logFC.UC2	pvalue.UC2	padj.UC2	rank.UC2	avg.expr.UC3	logFC.UC3	pvalue.UC3	padj.UC3	rank.UC3	pval.fisher	pval.edgington	pval.tippett	pval.wilkinson	pval.logit	mean.logFC.UC	mean.expr.rank.UC	padj.fisher.UC	padj.edgington.UC	padj.tippett.UC	padj.wilkinson.UC	padj.logit.UC	UC1.dir	UC2.dir	UC3.dir	datasets.UC	direction.UC	consistency.UC	UC1	UC2	UC3
let-7a-2-3p	2.35257	0.954278	0.0705375	0.22607	675	1.2074	-0.114654	0.902037	0.951579	908	0.953704	-0.098	0.466589	0.798862	589	0.317711	0.454447	0.197037	0.197037	0.435092	0.247208	724	0.868915	1	0.636101	0.636101	1	0	0	0	0	0	0	0	0	0
let-7a-3p	244.692	0.241043	0.336353	0.576604	185	285.537	0.413311	0.00066487	0.0037027	204	0.707407	-0.149	0.0931138	0.404476	867	0.00145507	0.0132633	0.00199329	0.00199329	0.00132232	0.168451	418.667	0.0125093	0.143451	0.0177206	0.0177206	0.0118046	0	1	0	1	1	0	0	1	0
let-7a-5p	61068.8	0.0013461	0.997628	0.998574	11	208917	-1.07043	4.19659e-09	1.08466e-07	10	#N/A	#N/A	#N/A	#N/A	#N/A	8.49525e-08	0.497631	8.39318e-09	8.39318e-09	3.40196e-05	-0.534543	10.5	1.97409e-06	1	4.02016e-07	4.02016e-07	0.000471819	0	-1	0	1	-1	0	0	1	0
let-7b-3p	227.631	0.625867	0.0216833	0.100346	191	482.772	-0.539223	8.86365e-06	8.35006e-05	172	1.74	0.464	0.0885864	0.392882	319	3.04571e-06	0.000223523	2.65907e-05	2.65907e-05	4.67311e-06	0.183548	227.333	5.21772e-05	0.00632059	0.000418848	0.000418848	8.31171e-05	1	-1	0	2	0	0	1	1	0
let-7b-5p	22752.4	0.45674	0.123275	0.322109	21	28600.9	-1.05353	1.24049e-12	7.81509e-11	31	#N/A	#N/A	#N/A	#N/A	#N/A	4.66544e-12	0.0075983	2.48098e-12	2.48098e-12	3.16288e-09	-0.298392	26	2.54646e-10	0.0934217	2.77279e-10	2.77279e-10	1.49579e-07	0	-1	0	1	-1	0	0	1	0
let-7c-3p	2.64924	1.52373	0.0435537	0.165248	655	0.702542	0.857591	0.445292	1	1064	0.684815	-0.225	0.0579336	0.325781	895	0.0346641	0.0272449	0.125053	0.125053	0.0271065	0.718773	871.333	0.177248	0.22202	0.477235	0.477235	0.150376	1	0	0	1	1	0	1	0	0
let-7c-5p	2066.4	0.587234	0.276735	0.509074	79	1512.2	-0.92939	6.2904e-05	0.000469683	119	12.0407	-0.074	0.503328	0.823875	7	0.000704881	0.0791302	0.0001887	0.0001887	0.00101192	-0.138719	68.3333	0.00661743	0.448595	0.00234328	0.00234328	0.00941151	0	-1	0	1	-1	0	0	1	0
let-7d-3p	624.323	0.0924329	0.729454	0.869872	132	1350.18	-0.194489	0.0882683	0.199943	126	2.02481	0.117	0.665671	0.908201	289	0.39048	0.487546	0.242119	0.242119	0.414021	0.00498135	182.333	0.974955	1	0.737034	0.737034	1	0	0	0	0	0	0	0	0	0
let-7d-5p	1903.24	0.339907	0.0440145	0.165926	83	7655.43	-0.784092	2.60015e-09	7.28043e-08	66	10.9293	-0.03	0.702621	0.923994	15	2.36716e-08	0.0693704	7.80046e-09	7.80046e-09	2.62176e-07	-0.158062	54.6667	6.77527e-07	0.421794	3.8141e-07	3.8141e-07	6.71286e-06	1	-1	0	2	0	0	1	1	0
let-7e-3p	18.9495	0.411233	0.182251	0.406227	403	36.1402	0.0890556	0.648531	0.784777	376	1.08741	0.076	0.592559	0.884692	504	0.50379	0.442656	0.45316	0.45316	0.432249	0.192096	427.667	1	1	1	1	1	0	0	0	0	0	0	0	0	0
let-7e-5p	2198.31	0.803283	0.0422677	0.162157	77	6673.24	-0.465888	0.00597471	0.0248864	70	10.0411	0.185	0.128128	0.484064	30	0.00209619	0.000914383	0.0178173	0.0178173	0.00144747	0.174132	59	0.017142	0.0195096	0.110627	0.110627	0.0128236	1	-1	0	2	0	0	1	1	0
let-7f-1-3p	51.5279	0.331543	0.264034	0.503358	305	100.106	-0.00303363	0.983621	0.994395	290	1.85296	0.024	0.924054	0.980896	309	0.826893	0.90529	0.601367	0.601367	0.961804	0.117503	301.333	1	1	1	1	1	0	0	0	0	0	0	0	0	0
let-7f-2-3p	28.7191	-0.281368	0.324043	0.562984	361	45.0694	0.092356	0.635817	0.775912	351	0.754074	-0.022	0.813177	0.944786	817	0.734225	0.697993	0.691143	0.691143	0.665783	-0.0703374	509.667	1	1	1	1	1	0	0	0	0	0	0	0	0	0
let-7f-5p	61841	0.374013	0.413038	0.642919	10	137797	-0.848241	1.07154e-08	2.20432e-07	12	8.47926	0.117	0.609562	0.893404	57	5.81072e-07	0.178218	3.21463e-08	3.21463e-08	3.31217e-06	-0.119076	26.3333	1.12709e-05	0.71015	1.16073e-06	1.16073e-06	6.02918e-05	0	-1	0	1	-1	0	0	1	0
let-7g-3p	87.9852	-0.996254	0.0214031	0.0999459	267	75.0232	-0.272949	0.147864	0.300499	311	1.34222	0.076	0.690405	0.920523	401	0.056571	0.105888	0.0628449	0.0628449	0.0623997	-0.397734	326.333	0.266077	0.524667	0.28808	0.28808	0.29395	-1	0	0	1	-1	0	1	0	0
let-7g-5p	12414	0.345986	0.325699	0.563018	31	45194.2	-0.589871	7.29421e-06	7.06977e-05	22	#N/A	#N/A	#N/A	#N/A	#N/A	3.31418e-05	0.0530424	1.45884e-05	1.45884e-05	5.7405e-05	-0.121943	26.5	0.000439456	0.351668	0.000246323	0.000246323	0.000773143	0	-1	0	1	-1	0	0	1	0
let-7i-3p	433.958	1.00064	0.0160177	0.0826514	154	630.566	1.38047	1.24439e-09	4.04629e-08	155	1.88	0.706	0.00335603	0.0453773	304	3.28756e-11	1.21196e-06	3.73318e-09	3.73318e-09	1.90554e-09	1.02904	204.333	1.51292e-09	6.05209e-05	2.03762e-07	2.03762e-07	1.00907e-07	1	1	1	3	3	1	1	1	1
let-7i-5p	10807.5	1.65469	4.03544e-06	0.000102602	35	39224.9	0.596573	0.00383439	0.0168046	25	#N/A	#N/A	#N/A	#N/A	#N/A	2.9375e-07	7.36677e-06	8.07086e-06	8.07086e-06	1.2924e-06	1.12563	30	5.94338e-06	0.00031436	0.000142423	0.000142423	2.71288e-05	1	1	0	2	2	1	1	1	0
mir-1-3p	7839.35	-0.157042	0.728249	0.869853	47	82.1057	-0.625904	0.113826	0.2435	302	1.43037	0.393	0.18967	0.565599	383	0.216577	0.183032	0.304084	0.304084	0.203618	-0.129982	244	0.690632	0.724413	0.834668	0.834668	0.683012	0	0	0	0	0	0	0	0	0
mir-1-5p	5.22698	-0.114418	0.818681	0.934796	568	0.560892	-0.0261938	0.985126	1	1137	#N/A	#N/A	#N/A	#N/A	#N/A	0.97994	0.980754	0.967124	0.967124	0.984579	-0.070306	852.5	1	1	1	1	1	0	0	0	0	0	0	0	0	0
mir-100-3p	2.04984	2.34306	0.00310888	0.0236978	696	20.1465	1.01162	0.00606974	0.025075	467	0.704815	0.042	0.687872	0.919294	870	0.000980744	0.0564471	0.00929769	0.00929769	0.00153117	1.13223	677.667	0.0088531	0.37006	0.0643707	0.0643707	0.0134778	1	1	0	2	2	1	1	1	0
mir-100-5p	6152.01	-0.00295042	0.994216	0.998574	55	5544.25	0.301115	0.369448	0.551596	77	8.63815	0.583	0.000682297	0.0139363	56	0.0109436	0.399092	0.00204549	0.00204549	0.189459	0.293722	62.6667	0.070562	1	0.018048	0.018048	0.652053	0	0	1	1	1	0	0	0	1
mir-101-2-5p	0.643211	0.714113	0.530016	0.752375	927	0.676524	0.16573	0.882686	1	1076	#N/A	#N/A	#N/A	#N/A	#N/A	0.823223	0.827541	0.779115	0.779115	0.808437	0.439922	1001.5	1	1	1	1	1	0	0	0	0	0	0	0	0	0
mir-101-3p	152921	-0.350503	0.290559	0.52331	6	15174.8	-0.727298	0.000169745	0.00114021	47	1.46852	-0.176	0.254442	0.642468	370	0.000953381	0.0270051	0.000509148	0.000509148	0.000990815	-0.417934	141	0.00870656	0.22202	0.00550677	0.00550677	0.00938455	0	-1	0	1	-1	0	0	1	0
mir-101-5p	105.922	-0.793366	0.0338996	0.1405	253	42.2086	-0.137505	0.520272	0.689657	358	1.12667	0.105	0.43001	0.775087	481	0.134976	0.158882	0.0982903	0.0982903	0.123433	-0.27529	364	0.502042	0.664699	0.395013	0.395013	0.484336	-1	0	0	1	-1	0	1	0	0
mir-10226	0.0356028	0	1	1	1734	#N/A	#N/A	#N/A	#N/A	#N/A	#N/A	#N/A	#N/A	#N/A	#N/A	1	1	1	1	1	0	1734	1	1	1	1	1	0	0	0	0	0	0	0	0	0
mir-10392-3p	0.0130815	0.923039	0.795036	1	1914	#N/A	#N/A	#N/A	#N/A	#N/A	#N/A	#N/A	#N/A	#N/A	#N/A	0.795036	0.795036	0.795036	0.795036	0.795036	0.923039	1914	1	1	1	1	1	0	0	0	0	0	0	0	0	0
mir-10392-5p	1.72761	0.210108	0.719266	0.863119	726	3.57799	-0.100241	0.827392	0.899688	701	#N/A	#N/A	#N/A	#N/A	#N/A	0.90398	0.89724	0.921189	0.921189	0.845599	0.0549336	713.5	1	1	1	1	1	0	0	0	0	0	0	0	0	0
mir-10393-3p	0.535079	-0.892271	0.544664	0.760438	963	2.16462	-0.6562	0.349881	0.531144	795	#N/A	#N/A	#N/A	#N/A	#N/A	0.506481	0.400105	0.577345	0.577345	0.427765	-0.774235	879	1	1	1	1	1	0	0	0	0	0	0	0	0	0
mir-10393-5p	0.0564673	0.602448	0.865364	1	1613	0.114514	-0.820713	0.806017	1	1629	#N/A	#N/A	#N/A	#N/A	#N/A	0.948775	0.946005	0.96237	0.96237	0.90587	-0.109132	1621	1	1	1	1	1	0	0	0	0	0	0	0	0	0
mir-10394-3p	0.0840044	0	1	1	1490	0.125255	-0.628354	0.816722	1	1603	#N/A	#N/A	#N/A	#N/A	#N/A	0.982073	0.983205	0.966409	0.966409	#N/A	-0.314177	1546.5	1	1	1	1	#N/A	0	0	0	0	0	0	0	0	0
mir-10394-5p	0.0401367	0	1	1	1692	0.455827	0.753926	0.543113	1	1202	#N/A	#N/A	#N/A	#N/A	#N/A	0.87465	0.895627	0.791254	0.791254	#N/A	0.376963	1447	1	1	1	1	#N/A	0	0	0	0	0	0	0	0	0
mir-10395-3p	30.7426	-0.167284	0.729951	0.869872	355	390.681	-2.12062	9.65502e-09	2.07069e-07	181	#N/A	#N/A	#N/A	#N/A	#N/A	1.39337e-07	0.266414	1.931e-08	1.931e-08	1.80236e-06	-1.14395	268	3.0563e-06	0.875735	7.68147e-07	7.68147e-07	3.5589e-05	0	-1	0	1	-1	0	0	1	0
mir-10396a-3p	#N/A	#N/A	#N/A	#N/A	#N/A	0.0820821	-0.820713	0.806017	1	1709	#N/A	#N/A	#N/A	#N/A	#N/A	0.806017	0.806017	0.806017	0.806017	0.806017	-0.820713	1709	1	1	1	1	1	0	0	0	0	0	0	0	0	0
mir-10396a-5p	0.569652	0.790502	0.524892	0.748189	948	0.270539	-1.60396	0.487612	1	1360	#N/A	#N/A	#N/A	#N/A	#N/A	0.604743	0.512426	0.737459	0.737459	0.508265	-0.406731	1154	1	1	1	1	1	0	0	0	0	0	0	0	0	0
mir-10396b-3p	1.50282	1.54421	0.0966527	0.279399	745	1.50655	-1.13786	0.151013	0.305755	862	#N/A	#N/A	#N/A	#N/A	#N/A	0.0762928	0.0306693	0.183964	0.183964	0.0587399	0.203177	803.5	0.326422	0.239139	0.609119	0.609119	0.280459	0	0	0	0	0	0	0	0	0
mir-10396b-5p	1.18869	1.89377	0.0729846	0.231754	792	0.329494	-1.21708	0.533635	1	1292	#N/A	#N/A	#N/A	#N/A	#N/A	0.165352	0.183994	0.140642	0.140642	0.164	0.338342	1042	0.571548	0.725824	0.511764	0.511764	0.584849	0	0	0	0	0	0	0	0	0
mir-10397-3p	#N/A	#N/A	#N/A	#N/A	#N/A	0.0286818	-0.339824	0.919011	1	1914	#N/A	#N/A	#N/A	#N/A	#N/A	0.919011	0.919011	0.919011	0.919011	0.919011	-0.339824	1914	1	1	1	1	1	0	0	0	0	0	0	0	0	0
mir-10398-3p	0.0347486	0.762744	0.83003	1	1745	#N/A	#N/A	#N/A	#N/A	#N/A	#N/A	#N/A	#N/A	#N/A	#N/A	0.83003	0.83003	0.83003	0.83003	0.83003	0.762744	1745	1	1	1	1	1	0	0	0	0	0	0	0	0	0
mir-10398-5p	0.151611	1.31699	0.568779	1	1317	0.497501	1.5369	0.206045	1	1172	#N/A	#N/A	#N/A	#N/A	#N/A	0.368449	0.300176	0.369636	0.369636	0.329297	1.42695	1244.5	0.947867	0.92699	0.931572	0.931572	0.905859	0	0	0	0	0	0	0	0	0
mir-10399-3p	37.5309	1.43801	1.60833e-10	1.38317e-08	338	114.351	-0.251468	0.20827	0.37623	279	#N/A	#N/A	#N/A	#N/A	#N/A	8.41424e-10	0.0216882	3.21667e-10	3.21667e-10	4.34741e-08	0.59327	308.5	2.9475e-08	0.195028	2.28773e-08	2.28773e-08	1.44707e-06	1	0	0	1	1	0	1	0	0
mir-10399-5p	43.604	1.20017	0.000186265	0.00246443	323	58.0615	1.35911	2.46169e-10	9.92554e-09	328	#N/A	#N/A	#N/A	#N/A	#N/A	1.45414e-12	1.73474e-08	4.92338e-10	4.92338e-10	1.77877e-09	1.27964	325.5	9.4802e-11	1.19748e-06	3.39858e-08	3.39858e-08	9.86323e-08	1	1	0	2	2	1	1	1	0
mir-103a-1-5p	2.38422	-0.503342	0.347417	0.589695	671	1.38989	-0.333656	0.682129	0.809878	877	#N/A	#N/A	#N/A	#N/A	#N/A	0.578184	0.52911	0.574136	0.574136	0.521962	-0.418499	774	1	1	1	1	1	0	0	0	0	0	0	0	0	0
mir-103a-2-5p	27.0381	0.422258	0.283422	0.516769	373	6.37984	0.096019	0.820685	0.897235	612	#N/A	#N/A	#N/A	#N/A	#N/A	0.571832	0.598688	0.486516	0.486516	0.59685	0.259138	492.5	1	1	1	1	1	0	0	0	0	0	0	0	0	0
mir-103a-3p	11625.8	-0.562212	0.281101	0.513445	34	23093.3	-0.339032	0.00028917	0.00178824	38	11.5489	0.087	0.351936	0.737272	11	0.00189344	0.0423382	0.000867259	0.000867259	0.00204423	-0.271415	27.6667	0.0155927	0.303877	0.00869853	0.00869853	0.0172574	0	-1	0	1	-1	0	0	1	0
mir-10400-3p	0.0115507	0.923039	0.795036	1	1944	#N/A	#N/A	#N/A	#N/A	#N/A	#N/A	#N/A	#N/A	#N/A	#N/A	0.795036	0.795036	0.795036	0.795036	0.795036	0.923039	1944	1	1	1	1	1	0	0	0	0	0	0	0	0	0
mir-10400-5p	135.927	4.23547	5.3845e-09	3.473e-07	233	27.5117	-1.33163	0.0144233	0.0511925	422	#N/A	#N/A	#N/A	#N/A	#N/A	1.88553e-09	0.000104016	1.0769e-08	1.0769e-08	6.02429e-08	1.45192	327.5	6.23288e-08	0.00309019	4.95585e-07	4.95585e-07	1.97699e-06	1	-1	0	2	0	0	1	1	0
mir-10401-3p	3.18389	0.625093	0.157337	0.367853	634	19.9837	0.428878	0.233974	0.410881	468	#N/A	#N/A	#N/A	#N/A	#N/A	0.158365	0.0765621	0.289919	0.289919	0.12389	0.526985	551	0.560428	0.442589	0.813414	0.813414	0.484336	0	0	0	0	0	0	0	0	0
mir-10401-5p	2.6219	4.86848	1.26618e-05	0.000246547	658	0.520285	0.269774	0.842479	1	1159	#N/A	#N/A	#N/A	#N/A	#N/A	0.00013279	0.354896	2.53235e-05	2.53235e-05	0.000605497	2.56913	908.5	0.00155054	1	0.000401583	0.000401583	0.005978	1	0	0	1	1	0	1	0	0
mir-105-3p	0.344679	0.762208	0.712443	1	1079	0.24944	-0.242806	0.903636	1	1399	0.937778	-0.058	0.504764	0.823875	605	0.895526	0.886748	0.878539	0.878539	0.849875	0.153801	1027.67	1	1	1	1	1	0	0	0	0	0	0	0	0	0
mir-105-5p	0.746514	-0.267659	0.748178	0.881415	889	0.755272	-0.84446	0.442494	1	1044	0.95	0.042	0.729668	0.929471	592	0.828496	0.790499	0.82672	0.82672	0.729597	-0.356706	841.667	1	1	1	1	1	0	0	0	0	0	0	0	0	0
mir-10523-5p	0.119617	0.762701	0.817389	1	1382	0.699884	-1.97286	0.144521	1	1066	#N/A	#N/A	#N/A	#N/A	#N/A	0.370451	0.462635	0.268155	0.268155	0.453994	-0.60508	1224	0.948145	1	0.773509	0.773509	1	0	0	0	0	0	0	0	0	0
mir-10524-5p	0.21952	1.71197	0.431753	1	1213	0.137746	-0.820712	0.79779	1	1574	#N/A	#N/A	#N/A	#N/A	#N/A	0.711565	0.703198	0.677096	0.677096	0.674509	0.44563	1393.5	1	1	1	1	1	0	0	0	0	0	0	0	0	0
mir-10525-3p	#N/A	#N/A	#N/A	#N/A	#N/A	0.0933753	-0.147466	0.964806	1	1681	#N/A	#N/A	#N/A	#N/A	#N/A	0.964806	0.964806	0.964806	0.964806	0.964806	-0.147466	1681	1	1	1	1	1	0	0	0	0	0	0	0	0	0
mir-10527-5p	2.29668	1.02991	0.0994825	0.285421	681	8.24595	-0.421216	0.186649	0.350542	572	#N/A	#N/A	#N/A	#N/A	#N/A	0.0925869	0.0409355	0.189068	0.189068	0.0720284	0.304346	626.5	0.37726	0.298371	0.621626	0.621626	0.325629	0	0	0	0	0	0	0	0	0
mir-106a-3p	0.606367	-0.661252	0.45702	0.689539	939	0.446544	1.54746	0.269182	1	1208	0.763704	0.065	0.527425	0.836594	803	0.485055	0.320205	0.609673	0.609673	0.362459	0.317068	983.333	1	0.956668	1	1	0.953195	0	0	0	0	0	0	0	0	0
mir-106a-5p	47.3739	0.859266	0.0150514	0.0784496	314	132.881	-0.0993918	0.678333	0.807866	269	10.4767	-0.268	0.0112829	0.108316	20	0.00589705	0.0583179	0.0334683	0.0334683	0.00771293	0.163958	201	0.0423253	0.3802	0.181431	0.181431	0.0533268	1	0	-1	2	0	0	1	0	1
mir-106b-3p	522.156	-0.569042	0.166553	0.381961	139	1934.43	-0.355594	0.0391845	0.113827	108	5.82926	0.145	0.427429	0.775087	115	0.0674511	0.0423059	0.113007	0.113007	0.051125	-0.259879	120.667	0.30109	0.303877	0.440579	0.440579	0.25345	0	-1	0	1	-1	0	0	1	0
mir-106b-5p	11871.9	0.288999	0.504064	0.729585	32	1083.11	0.54525	4.15884e-05	0.00032497	137	9.75815	-0.047	0.685371	0.918933	35	0.00106777	0.277088	0.00012476	0.00012476	0.00277427	0.262416	68	0.00949261	0.888423	0.00163582	0.00163582	0.022367	0	1	0	1	1	0	0	1	0
mir-107	461.996	-0.553017	0.264223	0.503358	149	2515.23	-0.27081	0.0463879	0.12743	96	#N/A	#N/A	#N/A	#N/A	#N/A	0.0662071	0.0482396	0.090624	0.090624	0.0552059	-0.411913	122.5	0.297678	0.330083	0.373804	0.373804	0.269496	0	-1	0	1	-1	0	0	1	0
mir-10a-3p	99.6367	-0.318151	0.316587	0.553191	259	251.913	-0.249845	0.177921	0.341608	215	1.45704	-0.469	0.0132842	0.119185	376	0.025517	0.0218226	0.0393255	0.0393255	0.0192499	-0.345665	283.333	0.140254	0.195487	0.203297	0.203297	0.112694	0	0	-1	1	-1	0	0	0	1
mir-10a-5p	30913.9	-0.450742	0.0604791	0.205311	15	587745	-1.31634	3.19018e-10	1.23681e-08	4	7.45296	-0.813	9.24329e-06	0.00059157	83	1.23903e-13	3.68862e-05	9.57053e-10	9.57053e-10	1.00429e-10	-0.860027	34	9.69333e-12	0.00133188	6.23945e-08	6.23945e-08	8.35716e-09	0	-1	-1	2	-2	1	0	1	1
mir-10b-3p	14.7721	-0.67522	0.108261	0.299208	436	62.2525	-0.544084	0.0803448	0.186607	322	2.0737	-1.052	0.00111728	0.0194932	281	0.00076915	0.00113817	0.00334809	0.00334809	0.000582194	-0.757101	346.333	0.00716347	0.0224603	0.0273797	0.0273797	0.00579706	0	0	-1	1	-1	0	0	0	1
mir-10b-5p	36458.5	-0.0729703	0.862504	0.953596	14	873265	-2.43194	1.97582e-18	4.97906e-16	3	6.2163	-1.021	0.000101164	0.00313282	107	2.25279e-19	0.106976	5.92745e-18	5.92745e-18	7.08845e-13	-1.1753	41.3333	7.55327e-17	0.524667	2.78235e-15	2.78235e-15	2.70754e-10	0	-1	-1	2	-2	1	0	1	1
mir-11399	0.039225	0.923038	0.795036	1	1702	0.531069	0.942326	0.524801	1	1152	#N/A	#N/A	#N/A	#N/A	#N/A	0.781943	0.768689	0.774186	0.774186	0.725022	0.932682	1427	1	1	1	1	1	0	0	0	0	0	0	0	0	0
mir-11400	0.259166	1.72556	0.26418	1	1143	0.719156	-2.37307	0.0291235	1	1059	#N/A	#N/A	#N/A	#N/A	#N/A	0.0451425	0.0430136	0.0573989	0.0573989	0.0385611	-0.323753	1101	0.220728	0.305563	0.270512	0.270512	0.198777	0	-1	0	1	-1	0	0	1	0
mir-11401	0.12941	1.88495	0.496687	1	1362	0.64802	-0.752651	0.531341	1	1099	#N/A	#N/A	#N/A	#N/A	#N/A	0.615477	0.527635	0.746676	0.746676	0.51852	0.56615	1230.5	1	1	1	1	1	0	0	0	0	0	0	0	0	0
mir-1178-3p	#N/A	#N/A	#N/A	#N/A	#N/A	#N/A	#N/A	#N/A	#N/A	#N/A	0.706667	-0.027	0.787553	0.936866	868	0.787553	0.787553	0.787553	0.787553	0.787553	-0.027	868	1	1	1	1	1	0	0	0	0	0	0	0	0	0
mir-1179	5.30777	-0.726702	0.127069	0.326677	566	3.41154	-0.299307	0.519653	0.689657	711	0.678148	-0.145	0.13965	0.503188	902	0.153689	0.0810464	0.334819	0.334819	0.116146	-0.390336	726.333	0.551541	0.453365	0.875345	0.875345	0.46339	0	0	0	0	0	0	0	0	0
mir-1180-3p	8.69222	0.295452	0.441691	0.670454	495	60.5205	0.06814	0.718408	0.828617	324	3.36852	0.813	0.0218448	0.166436	203	0.12706	0.272183	0.0641132	0.0641132	0.155019	0.392198	340.667	0.478667	0.882339	0.291616	0.291616	0.561734	0	0	1	1	1	0	0	0	1
mir-1180-5p	0.179251	1.0529	0.54366	1	1271	0.477482	1.46043	0.304526	1	1188	#N/A	#N/A	#N/A	#N/A	#N/A	0.463305	0.35971	0.516316	0.516316	0.394035	1.25666	1229.5	1	1	1	1	0.991327	0	0	0	0	0	0	0	0	0
mir-1181	0.116923	0.602284	0.830291	1	1388	#N/A	#N/A	#N/A	#N/A	#N/A	2.05444	0.327	0.20898	0.593552	285	0.477423	0.5385	0.374287	0.374287	0.542256	0.464642	836.5	1	1	0.935566	0.935566	1	0	0	0	0	0	0	0	0	0
mir-1182	0.0245253	1.262	0.722143	1	1809	#N/A	#N/A	#N/A	#N/A	#N/A	1.00519	0.326	0.102079	0.425574	546	0.265932	0.339671	0.193738	0.193738	0.307841	0.794	1177.5	0.778232	0.982428	0.630261	0.630261	0.87793	0	0	0	0	0	0	0	0	0
mir-1183	0.0381475	0.923038	0.795036	1	1710	#N/A	#N/A	#N/A	#N/A	#N/A	1.56296	0.017	0.948626	0.982396	346	0.966956	0.967146	0.95799	0.95799	0.953168	0.470019	1028	1	1	1	1	1	0	0	0	0	0	0	0	0	0
mir-1184	#N/A	#N/A	#N/A	#N/A	#N/A	#N/A	#N/A	#N/A	#N/A	#N/A	4.52593	-0.341	0.347384	0.737272	159	0.347384	0.347384	0.347384	0.347384	0.347384	-0.341	159	0.919088	0.995495	0.897919	0.897919	0.935481	0	0	0	0	0	0	0	0	0
mir-1185-1-3p	1.59541	0.121342	0.844164	0.94359	735	16.5667	1.19729	2.5891e-05	0.000219312	485	#N/A	#N/A	#N/A	#N/A	#N/A	0.000256396	0.356329	5.17814e-05	5.17814e-05	0.00110719	0.659317	610	0.00283835	1	0.000769183	0.000769183	0.0102371	0	1	0	1	1	0	0	1	0
mir-1185-2-3p	0.821803	0.738165	0.49934	0.725801	872	4.24551	1.08083	0.0437823	0.122932	664	#N/A	#N/A	#N/A	#N/A	#N/A	0.105441	0.147491	0.0856477	0.0856477	0.10736	0.909497	768	0.416618	0.633915	0.360242	0.360242	0.433533	0	1	0	1	1	0	0	1	0
mir-1185-5p	11.613	-0.0611902	0.910833	0.965338	461	17.014	-0.315125	0.207197	0.375637	483	0.851481	-0.196	0.229037	0.617627	680	0.392277	0.386492	0.501694	0.501694	0.469318	-0.190772	541.333	0.977361	1	1	1	1	0	0	0	0	0	0	0	0	0
mir-1193	0.0810374	1.31696	0.611301	1	1506	#N/A	#N/A	#N/A	#N/A	#N/A	1.07296	0.047	0.701895	0.923994	513	0.79212	0.76415	0.848913	0.848913	0.704924	0.681978	1009.5	1	1	1	1	1	0	0	0	0	0	0	0	0	0
mir-1197	1.52883	1.54207	0.0516102	0.183661	741	4.36685	2.19697	0.0030319	0.0136435	659	0.825926	-0.321	0.000952964	0.0172645	711	2.09143e-05	2.8639e-05	0.00285617	0.00285617	2.18111e-05	1.13935	703.667	0.000288741	0.00105025	0.023608	0.023608	0.000325768	0	1	-1	2	0	0	0	1	1
mir-1199-5p	#N/A	#N/A	#N/A	#N/A	#N/A	0.0632214	-0.339824	0.919011	1	1760	#N/A	#N/A	#N/A	#N/A	#N/A	0.919011	0.919011	0.919011	0.919011	0.919011	-0.339824	1760	1	1	1	1	1	0	0	0	0	0	0	0	0	0
mir-1200	0.0231979	0.923039	0.795036	1	1822	#N/A	#N/A	#N/A	#N/A	#N/A	0.869259	0.088	0.443623	0.788664	661	0.720258	0.71018	0.690445	0.690445	0.679097	0.50552	1241.5	1	1	1	1	1	0	0	0	0	0	0	0	0	0
mir-1202	0.0344575	1.26853	0.72076	1	1750	#N/A	#N/A	#N/A	#N/A	#N/A	3.74333	1.076	0.020032	0.15886	186	0.0756257	0.274386	0.0396627	0.0396627	0.117892	1.17226	968	0.325676	0.887031	0.20447	0.20447	0.469553	0	0	1	1	1	0	0	0	1
mir-1203	#N/A	#N/A	#N/A	#N/A	#N/A	#N/A	#N/A	#N/A	#N/A	#N/A	1.07	0.063	0.636485	0.90121	515	0.636485	0.636485	0.636485	0.636485	0.636485	0.063	515	1	1	1	1	1	0	0	0	0	0	0	0	0	0
mir-1204	#N/A	#N/A	#N/A	#N/A	#N/A	#N/A	#N/A	#N/A	#N/A	#N/A	0.874815	0.017	0.876483	0.960329	655	0.876483	0.876483	0.876483	0.876483	0.876483	0.017	655	1	1	1	1	1	0	0	0	0	0	0	0	0	0
mir-1205	#N/A	#N/A	#N/A	#N/A	#N/A	#N/A	#N/A	#N/A	#N/A	#N/A	0.642593	0.039	0.651845	0.901687	924	0.651845	0.651845	0.651845	0.651845	0.651845	0.039	924	1	1	1	1	1	0	0	0	0	0	0	0	0	0
mir-1206	#N/A	#N/A	#N/A	#N/A	#N/A	#N/A	#N/A	#N/A	#N/A	#N/A	0.632963	-0.086	0.264192	0.658765	931	0.264192	0.264192	0.264192	0.264192	0.264192	-0.086	931	0.776803	0.874554	0.766986	0.766986	0.802792	0	0	0	0	0	0	0	0	0
mir-1207-3p	#N/A	#N/A	#N/A	#N/A	#N/A	#N/A	#N/A	#N/A	#N/A	#N/A	0.806296	0.02	0.842611	0.947214	749	0.842611	0.842611	0.842611	0.842611	0.842611	0.02	749	1	1	1	1	1	0	0	0	0	0	0	0	0	0
mir-1207-5p	0.013273	1.42882	0.687234	1	1890	0.0286818	-0.339824	0.919011	1	1915	7.50074	0.557	0.0961236	0.413806	80	0.469059	0.649014	0.26154	0.26154	0.626806	0.548667	1295	1	1	0.762527	0.762527	1	0	0	0	0	0	0	0	0	0
mir-1208	#N/A	#N/A	#N/A	#N/A	#N/A	#N/A	#N/A	#N/A	#N/A	#N/A	1.16667	0.247	0.0697442	0.352893	465	0.0697442	0.0697442	0.0697442	0.0697442	0.0697442	0.247	465	0.307687	0.422971	0.310533	0.310533	0.318012	0	0	0	0	0	0	0	0	0
mir-12114	0.0276411	1.70451	0.630695	1	1788	0.169933	0.238123	0.911532	1	1518	#N/A	#N/A	#N/A	#N/A	#N/A	0.893141	0.895222	0.863614	0.863614	0.876385	0.971316	1653	1	1	1	1	1	0	0	0	0	0	0	0	0	0
mir-12115	0.0415536	1.42882	0.687234	1	1683	#N/A	#N/A	#N/A	#N/A	#N/A	#N/A	#N/A	#N/A	#N/A	#N/A	0.687234	0.687234	0.687234	0.687234	0.687234	1.42882	1683	1	1	1	1	1	0	0	0	0	0	0	0	0	0
mir-12116	0.0897104	1.51977	0.668374	1	1475	#N/A	#N/A	#N/A	#N/A	#N/A	#N/A	#N/A	#N/A	#N/A	#N/A	0.668374	0.668374	0.668374	0.668374	0.668374	1.51977	1475	1	1	1	1	1	0	0	0	0	0	0	0	0	0
mir-12121	0.0361463	1.262	0.722143	1	1730	0.0632214	-0.339824	0.919011	1	1761	#N/A	#N/A	#N/A	#N/A	#N/A	0.93575	0.935615	0.922796	0.922796	0.911965	0.461088	1745.5	1	1	1	1	1	0	0	0	0	0	0	0	0	0
mir-12122	#N/A	#N/A	#N/A	#N/A	#N/A	0.0469024	-0.339824	0.919011	1	1831	#N/A	#N/A	#N/A	#N/A	#N/A	0.919011	0.919011	0.919011	0.919011	0.919011	-0.339824	1831	1	1	1	1	1	0	0	0	0	0	0	0	0	0
mir-12125	1.47984	0.520648	0.357347	0.595771	747	4.23815	1.83325	0.0104012	0.0384045	666	#N/A	#N/A	#N/A	#N/A	#N/A	0.0245122	0.0676195	0.0206943	0.0206943	0.0240609	1.17695	706.5	0.136005	0.414368	0.123586	0.123586	0.137406	0	1	0	1	1	0	0	1	0
mir-12126	#N/A	#N/A	#N/A	#N/A	#N/A	0.0632214	-0.339824	0.919011	1	1762	#N/A	#N/A	#N/A	#N/A	#N/A	0.919011	0.919011	0.919011	0.919011	0.919011	-0.339824	1762	1	1	1	1	1	0	0	0	0	0	0	0	0	0
mir-12129	0.774371	0.0642519	0.931869	0.974615	885	0.2801	-0.534596	0.709025	1	1341	#N/A	#N/A	#N/A	#N/A	#N/A	0.934539	0.935522	0.915334	0.915334	0.919026	-0.235172	1113	1	1	1	1	1	0	0	0	0	0	0	0	0	0
mir-12130	0.00910224	0.923039	0.795036	1	1987	0.108693	-1.50058	0.653386	1	1645	#N/A	#N/A	#N/A	#N/A	#N/A	0.859692	0.847881	0.879859	0.879859	0.791878	-0.288772	1816	1	1	1	1	1	0	0	0	0	0	0	0	0	0
mir-12132	0.164227	0.262024	0.895461	1	1295	0.238538	-0.90676	0.654206	1	1415	#N/A	#N/A	#N/A	#N/A	#N/A	0.899081	0.8986	0.880427	0.880427	0.869791	-0.322368	1355	1	1	1	1	1	0	0	0	0	0	0	0	0	0
mir-12133	0.149669	0.437471	0.829027	1	1322	0.126443	-0.147466	0.964806	1	1600	#N/A	#N/A	#N/A	#N/A	#N/A	0.978481	0.978748	0.970768	0.970768	0.9707	0.145003	1461	1	1	1	1	1	0	0	0	0	0	0	0	0	0
mir-12135	364.804	-2.6087	3.71899e-06	0.000101	163	1746.66	-0.36108	0.217545	0.38743	112	#N/A	#N/A	#N/A	#N/A	#N/A	1.21579e-05	0.0236637	7.43796e-06	7.43796e-06	2.2879e-05	-1.48489	137.5	0.000179463	0.205112	0.000133259	0.000133259	0.000335271	-1	0	0	1	-1	0	1	0	0
mir-12136	111.025	0.0814421	0.853588	0.947208	246	154.223	-1.57091	3.43068e-09	9.34627e-08	259	#N/A	#N/A	#N/A	#N/A	#N/A	6.04677e-08	0.364307	6.86135e-09	6.86135e-09	1.5186e-06	-0.744733	252.5	1.50976e-06	1	3.50042e-07	3.50042e-07	3.07682e-05	0	-1	0	1	-1	0	0	1	0
mir-122-5p	0.268538	0.724532	0.641776	1	1132	0.27832	-0.0673252	0.968965	1	1346	#N/A	#N/A	#N/A	#N/A	#N/A	0.917268	0.924239	0.871676	0.871676	0.943857	0.328604	1239	1	1	1	1	1	0	0	0	0	0	0	0	0	0
mir-1224-3p	0.0858461	0.946299	0.753744	1	1484	0.141086	-0.628353	0.811286	1	1566	1.56148	0.182	0.394868	0.770689	347	0.82839	0.8125	0.77841	0.77841	0.760926	0.166649	1132.33	1	1	1	1	1	0	0	0	0	0	0	0	0	0
mir-1224-5p	42.1799	-2.41734	1.53509e-06	4.80066e-05	325	11.3979	-1.6974	0.00211296	0.0100465	531	3.33926	0.277	0.385639	0.767728	207	2.89715e-07	0.00971666	4.60528e-06	4.60528e-06	9.79354e-07	-1.27925	354.333	5.9127e-06	0.114558	8.93271e-05	8.93271e-05	2.17323e-05	-1	-1	0	2	-2	1	1	1	0
mir-1225-3p	#N/A	#N/A	#N/A	#N/A	#N/A	#N/A	#N/A	#N/A	#N/A	#N/A	1.74704	-0.038	0.845035	0.947214	318	0.845035	0.845035	0.845035	0.845035	0.845035	-0.038	318	1	1	1	1	1	0	0	0	0	0	0	0	0	0
mir-1225-5p	0.0356028	0	1	1	1735	#N/A	#N/A	#N/A	#N/A	#N/A	5.42222	0.274	0.416079	0.775087	130	0.78093	0.829518	0.659036	0.659036	#N/A	0.137	932.5	1	1	1	1	#N/A	0	0	0	0	0	0	0	0	0
mir-1226-3p	1.42856	0.0799747	0.891414	0.962342	752	4.23877	-0.117746	0.807445	0.888542	665	1.15778	0.022	0.892456	0.969183	467	0.989592	0.988623	0.992861	0.992861	0.963843	-0.00525696	628	1	1	1	1	1	0	0	0	0	0	0	0	0	0
mir-1226-5p	0.083288	1.39232	0.591604	1	1499	0.849813	1.12168	0.346236	0.527199	1007	3.02148	0.351	0.331664	0.725653	220	0.496277	0.331209	0.701472	0.701472	0.374377	0.954998	908.667	1	0.971015	1	1	0.96471	0	0	0	0	0	0	0	0	0
mir-1227-3p	0.0376387	1.51922	0.668319	1	1713	#N/A	#N/A	#N/A	#N/A	#N/A	1.09556	0.168	0.342837	0.737272	499	0.566737	0.511094	0.568137	0.568137	0.508236	0.843612	1106	1	1	1	1	1	0	0	0	0	0	0	0	0	0
mir-1227-5p	#N/A	#N/A	#N/A	#N/A	#N/A	#N/A	#N/A	#N/A	#N/A	#N/A	8.35704	-0.253	0.349645	0.737272	59	0.349645	0.349645	0.349645	0.349645	0.349645	-0.253	59	0.919889	0.996919	0.898754	0.898754	0.937369	0	0	0	0	0	0	0	0	0
mir-1228-3p	0.829108	0.952469	0.185564	0.411073	868	3.93015	-0.14592	0.752714	0.8506	681	3.06111	0.087	0.760313	0.930739	218	0.611355	0.646333	0.45978	0.45978	0.60319	0.29785	589	1	1	1	1	1	0	0	0	0	0	0	0	0	0
mir-1228-5p	0.99186	1.04277	0.147816	0.356737	835	0.342818	0.422293	0.74668	1	1280	9.80667	0.013	0.964936	0.985466	33	0.612115	0.754095	0.381128	0.381128	0.807636	0.492689	716	1	1	0.94657	0.94657	1	0	0	0	0	0	0	0	0	0
mir-1229-3p	0.901515	0.841531	0.258728	0.502374	854	2.30046	-0.309264	0.613899	0.758642	789	1.59963	0.009	0.960922	0.984509	341	0.70918	0.737792	0.592683	0.592683	0.804932	0.180422	661.333	1	1	1	1	1	0	0	0	0	0	0	0	0	0
mir-1229-5p	0.112045	0.934429	0.660543	1	1407	0.151865	-1.30774	0.612684	1	1547	#N/A	#N/A	#N/A	#N/A	#N/A	0.7708	0.735901	0.849987	0.849987	0.6784	-0.186655	1477	1	1	1	1	1	0	0	0	0	0	0	0	0	0
mir-122b-3p	0.0148262	1.46185	0.680363	1	1874	#N/A	#N/A	#N/A	#N/A	#N/A	#N/A	#N/A	#N/A	#N/A	#N/A	0.680363	0.680363	0.680363	0.680363	0.680363	1.46185	1874	1	1	1	1	1	0	0	0	0	0	0	0	0	0
mir-122b-5p	0.0769809	0.779688	0.766407	1	1516	0.364631	-0.804678	0.568041	1	1263	#N/A	#N/A	#N/A	#N/A	#N/A	0.797389	0.77852	0.813411	0.813411	0.725989	-0.0124951	1389.5	1	1	1	1	1	0	0	0	0	0	0	0	0	0
mir-1231	#N/A	#N/A	#N/A	#N/A	#N/A	0.0295619	-0.339824	0.919011	1	1888	6.19111	0.272	0.379092	0.759768	109	0.715744	0.753671	0.614474	0.614474	0.785652	-0.0339118	998.5	1	1	1	1	1	0	0	0	0	0	0	0	0	0
mir-1233-3p	0.0279076	1.30155	0.713773	1	1783	0.809094	0.457609	0.697714	1	1021	1.17926	0.119	0.457667	0.793123	456	0.814162	0.760096	0.840486	0.840486	0.699503	0.626053	1086.67	1	1	1	1	1	0	0	0	0	0	0	0	0	0
mir-1233-5p	#N/A	#N/A	#N/A	#N/A	#N/A	0.0765358	-0.147466	0.964806	1	1732	#N/A	#N/A	#N/A	#N/A	#N/A	0.964806	0.964806	0.964806	0.964806	0.964806	-0.147466	1732	1	1	1	1	1	0	0	0	0	0	0	0	0	0
mir-1234-3p	0.35303	0.0570747	0.954453	1	1073	2.98079	0.728222	0.216247	0.385801	737	2.09815	0.386	0.0332485	0.220128	279	0.126202	0.286611	0.0964659	0.0964659	0.29654	0.390432	696.333	0.476201	0.904135	0.390354	0.390354	0.86152	0	0	1	1	1	0	0	0	1
mir-1236-3p	#N/A	#N/A	#N/A	#N/A	#N/A	#N/A	#N/A	#N/A	#N/A	#N/A	1.0737	-0.15	0.255603	0.642468	512	0.255603	0.255603	0.255603	0.255603	0.255603	-0.15	512	0.760534	0.872184	0.756496	0.756496	0.788618	0	0	0	0	0	0	0	0	0
mir-1236-5p	#N/A	#N/A	#N/A	#N/A	#N/A	0.106425	-0.147466	0.964806	1	1652	#N/A	#N/A	#N/A	#N/A	#N/A	0.964806	0.964806	0.964806	0.964806	0.964806	-0.147466	1652	1	1	1	1	1	0	0	0	0	0	0	0	0	0
mir-1237-3p	0.160513	0.968257	0.626981	1	1301	0.547315	0.31702	0.821479	1	1142	1.55593	0.004	0.983973	0.988865	352	0.968288	0.969528	0.948097	0.948097	0.97404	0.429759	931.667	1	1	1	1	1	0	0	0	0	0	0	0	0	0
mir-1237-5p	0.0478301	0.602448	0.865364	1	1649	0.0502604	-0.339824	0.919011	1	1814	#N/A	#N/A	#N/A	#N/A	#N/A	0.977447	0.976753	0.981873	0.981873	0.953793	0.131312	1731.5	1	1	1	1	1	0	0	0	0	0	0	0	0	0
mir-1238-3p	0.00910224	0.923039	0.795036	1	1988	#N/A	#N/A	#N/A	#N/A	#N/A	2.33259	-0.077	0.796314	0.941428	262	0.922506	0.916503	0.95799	0.95799	0.86428	0.42302	1125	1	1	1	1	1	0	0	0	0	0	0	0	0	0
mir-124-3p	7.91908	-0.555824	0.210858	0.439026	507	9.50952	-0.245237	0.64384	0.781119	554	3.18741	-0.726	0.00643282	0.0752347	211	0.0286854	0.106428	0.0191746	0.0191746	0.0336289	-0.50902	424	0.152664	0.524667	0.11689	0.11689	0.178631	0	0	-1	1	-1	0	0	0	1
mir-124-5p	0.026985	0.762744	0.83003	1	1791	0.0890359	-0.820713	0.806017	1	1694	0.877037	-0.102	0.444665	0.789055	653	0.876792	0.87052	0.828737	0.828737	0.820035	-0.053323	1379.33	1	1	1	1	1	0	0	0	0	0	0	0	0	0
mir-1243	0.22729	0.39443	0.821027	1	1196	0.494513	0.140481	0.909262	1	1173	0.687407	-0.129	0.129084	0.484064	890	0.585562	0.754059	0.339414	0.339414	0.736913	0.135304	1086.33	1	1	0.881141	0.881141	1	0	0	0	0	0	0	0	0	0
mir-1244	0.245359	1.22575	0.416457	1	1165	0.959254	0.199634	0.84251	0.910056	966	2.94926	-0.185	0.653239	0.902315	224	0.815555	0.785808	0.80129	0.80129	0.742647	0.413461	785	1	1	1	1	1	0	0	0	0	0	0	0	0	0
mir-1245a	0.635311	0.307935	0.77624	0.900114	934	2.09419	2.10873	0.0188223	0.062824	801	#N/A	#N/A	#N/A	#N/A	#N/A	0.0763552	0.316062	0.0372903	0.0372903	0.136493	1.20833	867.5	0.326422	0.948751	0.196442	0.196442	0.511301	0	1	0	1	1	0	0	1	0
mir-1245b-3p	0.280953	1.33876	0.343067	1	1122	1.22638	-0.0218222	0.978361	0.992141	905	#N/A	#N/A	#N/A	#N/A	#N/A	0.702068	0.76977	0.568439	0.568439	0.897827	0.658469	1013.5	1	1	1	1	1	0	0	0	0	0	0	0	0	0
mir-1245b-5p	0.37243	0.190521	0.869895	1	1064	1.56418	-0.348047	0.69115	0.810368	854	#N/A	#N/A	#N/A	#N/A	#N/A	0.907122	0.903659	0.904612	0.904612	0.863143	-0.0787628	959	1	1	1	1	1	0	0	0	0	0	0	0	0	0
mir-1246	2065.03	-5.91562	7.67619e-13	1.32031e-10	80	328.799	0.636513	0.575738	0.726506	192	5.81741	0.406	0.352043	0.737272	116	7.24042e-11	0.133102	2.30286e-12	2.30286e-12	6.07608e-09	-1.62437	129.333	3.08968e-09	0.599528	2.7024e-10	2.7024e-10	2.35713e-07	-1	0	0	1	-1	0	1	0	0
mir-1247-3p	28.4568	-1.45569	0.00378559	0.0271301	364	24.3084	-2.25161	3.45272e-08	6.56667e-07	440	#N/A	#N/A	#N/A	#N/A	#N/A	3.10532e-09	7.16549e-06	6.90543e-08	6.90543e-08	7.91088e-08	-1.85365	402	9.98381e-08	0.000311433	2.36917e-06	2.36917e-06	2.49086e-06	-1	-1	0	2	-2	1	1	1	0
mir-1247-5p	53.8722	-1.63669	0.00280952	0.0223033	300	114.017	-0.701531	0.0782783	0.184356	280	2.1137	-0.41	0.0216556	0.166315	277	0.000420746	0.000180764	0.00840491	0.00840491	0.000313247	-0.916073	285.667	0.00431218	0.00523768	0.0595961	0.0595961	0.00345908	-1	0	-1	2	-2	1	1	0	1
mir-1248	17.3112	-0.727054	0.191925	0.417863	412	35.8789	-1.62785	0.0217528	0.0705252	378	0.81	0.159	0.187109	0.565599	745	0.0263642	0.0107298	0.0638493	0.0638493	0.0179216	-0.731967	511.667	0.143024	0.121071	0.290979	0.290979	0.105983	0	-1	0	1	-1	0	0	1	0
mir-1249-3p	7.73549	-0.0141996	0.970326	0.991197	512	38.8146	-0.468544	0.0720981	0.174699	369	#N/A	#N/A	#N/A	#N/A	#N/A	0.256038	0.541524	0.138998	0.138998	0.649752	-0.241372	440.5	0.760534	1	0.509732	0.509732	1	0	0	0	0	0	0	0	0	0
mir-1249-5p	0.176204	1.39508	0.342874	1	1274	0.0998606	-0.628354	0.826763	1	1666	#N/A	#N/A	#N/A	#N/A	#N/A	0.640833	0.655249	0.568186	0.568186	0.646689	0.383363	1470	1	1	1	1	1	0	0	0	0	0	0	0	0	0
mir-1250-5p	0.365172	0.0148141	0.989017	1	1068	0.649522	-0.0413399	0.971494	1	1097	1.77185	-0.03	0.780198	0.93158	315	0.996782	0.997095	0.989381	0.989381	0.997232	-0.0188419	826.667	1	1	1	1	1	0	0	0	0	0	0	0	0	0
mir-1251-3p	0.012815	1.41878	0.689328	1	1929	#N/A	#N/A	#N/A	#N/A	#N/A	#N/A	#N/A	#N/A	#N/A	#N/A	0.689328	0.689328	0.689328	0.689328	0.689328	1.41878	1929	1	1	1	1	1	0	0	0	0	0	0	0	0	0
mir-1251-5p	0.437502	-0.577345	0.572006	0.77367	1009	0.513674	-1.9568	0.126999	1	1163	0.841481	0.056	0.620357	0.90121	695	0.401241	0.366486	0.334659	0.334659	0.351942	-0.826047	955.667	0.983983	1	0.875345	0.875345	0.937811	0	0	0	0	0	0	0	0	0
mir-1252-3p	0.12118	0.602406	0.85563	1	1376	#N/A	#N/A	#N/A	#N/A	#N/A	#N/A	#N/A	#N/A	#N/A	#N/A	0.85563	0.85563	0.85563	0.85563	0.85563	0.602406	1376	1	1	1	1	1	0	0	0	0	0	0	0	0	0
mir-1252-5p	0.366703	-0.159601	0.891477	1	1067	0.176213	0.423321	0.820067	1	1503	0.697778	0.099	0.378601	0.759768	878	0.860663	0.874465	0.760055	0.760055	0.847082	0.120907	1149.33	1	1	1	1	1	0	0	0	0	0	0	0	0	0
mir-1253	#N/A	#N/A	#N/A	#N/A	#N/A	#N/A	#N/A	#N/A	#N/A	#N/A	0.905556	0.019	0.865669	0.95303	627	0.865669	0.865669	0.865669	0.865669	0.865669	0.019	627	1	1	1	1	1	0	0	0	0	0	0	0	0	0
mir-1255a	3.76832	0.421825	0.539887	0.757555	610	13.0699	-0.32448	0.446419	0.621534	519	#N/A	#N/A	#N/A	#N/A	#N/A	0.583955	0.4864	0.693548	0.693548	0.490881	0.0486727	564.5	1	1	1	1	1	0	0	0	0	0	0	0	0	0
mir-1255b-2-3p	0.0366588	0	1	1	1723	0.127485	-0.820713	0.80196	1	1592	#N/A	#N/A	#N/A	#N/A	#N/A	0.97895	0.98039	0.96078	0.96078	#N/A	-0.410356	1657.5	1	1	1	1	#N/A	0	0	0	0	0	0	0	0	0
mir-1255b-5p	0.723569	1.05167	0.259217	0.502374	897	1.08299	-0.368584	0.679633	0.807866	934	#N/A	#N/A	#N/A	#N/A	#N/A	0.48206	0.44072	0.451241	0.451241	0.45097	0.341544	915.5	1	1	1	1	1	0	0	0	0	0	0	0	0	0
mir-1256	0.331113	1.95539	0.108477	1	1087	0.820643	0.524457	0.615347	1	1016	0.941852	-0.105	0.345691	0.737272	600	0.273941	0.203729	0.291406	0.291406	0.22671	0.791616	901	0.793753	0.781292	0.814201	0.814201	0.728601	0	0	0	0	0	0	0	0	0
mir-1257	0.0109445	0.923039	0.795036	1	1967	0.17654	0.435574	0.864821	1	1502	0.731481	-0.079	0.510834	0.828379	842	0.910986	0.90494	0.88295	0.88295	0.85646	0.426538	1437	1	1	1	1	1	0	0	0	0	0	0	0	0	0
mir-1258	0.52801	2.15698	0.121118	0.318862	966	#N/A	#N/A	#N/A	#N/A	#N/A	0.74963	-0.277	0.0503539	0.300247	823	0.0372004	0.0147013	0.0981723	0.0981723	0.0286464	0.939992	894.5	0.188167	0.153351	0.395013	0.395013	0.156681	0	0	0	0	0	0	0	0	0
mir-125a-3p	7.85199	0.635183	0.0637831	0.213715	508	38.6748	0.0943599	0.618726	0.76244	370	2.61148	0.21	0.460534	0.793739	244	0.236973	0.247443	0.179404	0.179404	0.218412	0.313181	374	0.73488	0.860522	0.598949	0.598949	0.708482	0	0	0	0	0	0	0	0	0
mir-125a-5p	2367.14	-0.264338	0.197388	0.426159	74	26606.5	-0.282975	0.14471	0.295878	34	9.38778	0.215	0.401456	0.773776	43	0.177179	0.068515	0.374337	0.374337	0.121628	-0.110771	50.3333	0.601793	0.418762	0.935566	0.935566	0.480901	0	0	0	0	0	0	0	0	0
mir-125b-1-3p	14.2198	1.8224	5.38176e-05	0.000895803	441	114.723	2.20774	4.04145e-10	1.45492e-08	278	1.26222	0.452	0.0252195	0.183414	425	3.58475e-13	2.6905e-06	1.21243e-09	1.21243e-09	1.68044e-10	1.49405	381.333	2.59893e-11	0.000126292	7.29637e-08	7.29637e-08	1.22357e-08	1	1	1	3	3	1	1	1	1
mir-125b-2-3p	54.9852	1.3151	0.0262806	0.116903	299	129.195	-0.579182	0.0631139	0.15865	271	1.04815	0.346	0.146877	0.518389	524	0.0107023	0.00219828	0.0767879	0.0767879	0.0068626	0.360641	364.667	0.069773	0.0372109	0.333126	0.333126	0.0490487	1	0	0	1	1	0	1	0	0
mir-125b-5p	4313.17	0.492055	0.112423	0.305316	60	4056.88	0.729931	0.0313541	0.0949097	84	10.0244	0.933	3.48003e-05	0.00151856	31	1.76075e-05	0.000495713	0.000104397	0.000104397	2.02349e-05	0.718329	58.3333	0.000251981	0.0120833	0.00140816	0.00140816	0.000306152	0	1	1	2	2	1	0	1	1
mir-126-3p	14830.8	0.790317	0.0381013	0.152405	28	19194.6	1.86032	3.38529e-13	2.6249e-11	42	10.3567	0.648	0.0022522	0.0322703	23	2.21948e-14	1.0952e-05	1.01559e-12	1.01559e-12	4.3241e-11	1.09955	31	2.17047e-12	0.000450954	1.40211e-10	1.40211e-10	4.79769e-09	1	1	1	3	3	1	1	1	1
mir-126-5p	7077.33	0.549577	0.0699826	0.225694	52	31504.7	2.05085	7.10481e-13	5.11547e-11	30	1.55222	-0.058	0.649969	0.90121	353	1.6628e-11	0.0621954	2.13144e-12	2.13144e-12	2.33086e-09	0.847476	145	7.96449e-10	0.392464	2.63289e-10	2.63289e-10	1.17895e-07	0	1	0	1	1	0	0	1	0
mir-1260a	413.381	-0.00122277	0.996506	0.998574	157	1250.03	0.134015	0.489322	0.662062	130	2.64222	0.459	0.0960595	0.413806	242	0.409658	0.561232	0.261382	0.261382	0.864463	0.197264	176.333	0.994279	1	0.762527	0.762527	1	0	0	0	0	0	0	0	0	0
mir-1260b	419.656	0.0602485	0.830709	0.937956	156	1341.4	0.228466	0.246485	0.420401	127	5.06	0.148	0.627027	0.90121	141	0.662416	0.650326	0.572166	0.572166	0.629001	0.145571	141.333	1	1	1	1	1	0	0	0	0	0	0	0	0	0
mir-1261	1.33134	0.486736	0.612135	0.795039	765	24.985	1.36899	5.94213e-05	0.00044699	437	0.911481	-0.087	0.408655	0.773785	623	0.00109856	0.177306	0.000178253	0.000178253	0.00212901	0.589575	608.333	0.00972947	0.708921	0.00224925	0.00224925	0.0179083	0	1	0	1	1	0	0	1	0
mir-1262	10.73	-0.871906	0.0395729	0.155282	471	6.57697	-1.41027	6.80238e-05	0.000500496	608	1.01	0.121	0.355393	0.738479	542	0.000106102	0.0102743	0.000204057	0.000204057	0.000121863	-0.720391	540.333	0.00125769	0.117628	0.00249439	0.00249439	0.00151032	-1	-1	0	2	-2	1	1	1	0
mir-1263	0.0114164	0.923039	0.795036	1	1957	#N/A	#N/A	#N/A	#N/A	#N/A	2.50852	-0.326	0.430335	0.775087	247	0.709088	0.699975	0.675482	0.675482	0.671148	0.29852	1102	1	1	1	1	1	0	0	0	0	0	0	0	0	0
mir-1264	0.033272	1.30155	0.713773	1	1756	0.0449244	-0.339824	0.919011	1	1854	0.930741	-0.225	0.010284	0.100741	611	0.124752	0.606325	0.0305357	0.0305357	0.342505	0.245576	1407	0.473951	1	0.169026	0.169026	0.927951	0	0	-1	1	-1	0	0	0	1
mir-1265	1.82556	-2.17608	0.0051752	0.034236	718	2.65503	-3.57905	5.57764e-06	5.45851e-05	763	1.04741	-0.088	0.541828	0.847159	525	2.82297e-06	0.0272793	1.67328e-05	1.67328e-05	7.1234e-06	-1.94771	668.667	4.8717e-05	0.22202	0.000280514	0.000280514	0.000122945	-1	-1	0	2	-2	1	1	1	0
mir-1266-3p	0.0686694	1.19618	0.655666	1	1546	0.277926	-0.242912	0.886547	1	1347	#N/A	#N/A	#N/A	#N/A	#N/A	0.896637	0.895215	0.881434	0.881434	0.862671	0.476635	1446.5	1	1	1	1	1	0	0	0	0	0	0	0	0	0
mir-1266-5p	7.58742	-0.5001	0.177228	0.397607	515	27.234	-0.984248	0.000511186	0.00294443	424	1.44519	0.141	0.313251	0.714303	381	0.00188095	0.0197273	0.00153278	0.00153278	0.00175573	-0.447783	440	0.0155444	0.18667	0.0141631	0.0141631	0.0149848	0	-1	0	1	-1	0	0	1	0
mir-1267	#N/A	#N/A	#N/A	#N/A	#N/A	0.147163	-0.628353	0.809331	1	1555	1.00593	0.023	0.884414	0.96372	545	0.955126	0.953104	0.963645	0.963645	0.917575	-0.302677	1050	1	1	1	1	1	0	0	0	0	0	0	0	0	0
mir-1268a	22.5398	0.469965	0.245433	0.485048	391	29.4195	0.14054	0.6425	0.781119	413	#N/A	#N/A	#N/A	#N/A	#N/A	0.448965	0.394213	0.430629	0.430629	0.412205	0.305253	402	1	1	1	1	1	0	0	0	0	0	0	0	0	0
mir-1268b	48.2026	0.30206	0.460704	0.693071	312	39.2262	0.273174	0.335681	0.519764	368	7.97963	0.133	0.685111	0.918933	67	0.610736	0.486124	0.706823	0.706823	0.491687	0.236078	249	1	1	1	1	1	0	0	0	0	0	0	0	0	0
mir-1269a	1.38097	-2.48534	0.0383938	0.152982	759	0.683386	0.772458	0.639113	1	1071	0.602963	0.117	0.198454	0.575898	941	0.0998335	0.112022	0.110816	0.110816	0.0946798	-0.531962	923.667	0.39816	0.537103	0.433475	0.433475	0.398202	-1	0	0	1	-1	0	1	0	0
mir-1269b	0.676141	-1.84862	0.27434	0.506473	917	1.18044	-4.43323	0.173072	0.335493	915	0.717778	-0.023	0.820056	0.944786	854	0.370424	0.329792	0.434538	0.434538	0.367592	-2.10162	895.333	0.948145	0.970854	1	1	0.956972	0	0	0	0	0	0	0	0	0
mir-127-3p	1048.35	0.305946	0.2066	0.434238	110	13741.7	0.433276	0.0535116	0.143147	52	6.76222	0.021	0.862786	0.951582	95	0.157146	0.235048	0.152098	0.152098	0.216566	0.253407	85.6667	0.557287	0.840943	0.540545	0.540545	0.705732	0	0	0	0	0	0	0	0	0
mir-127-5p	133.361	-0.631668	0.067638	0.220894	235	73.4219	-0.360271	0.0152589	0.053038	313	1.12926	-0.09	0.41551	0.775087	479	0.0166476	0.0206348	0.0450819	0.0450819	0.0134022	-0.360647	342.333	0.0989164	0.190094	0.224168	0.224168	0.0848561	0	-1	0	1	-1	0	0	1	0
mir-1270	8.45885	1.0092	0.0957743	0.27897	501	5.31739	0.195804	0.704397	0.818692	636	0.81963	0.013	0.92564	0.980896	728	0.475808	0.665521	0.260683	0.260683	0.647833	0.406001	621.667	1	1	0.762527	0.762527	1	0	0	0	0	0	0	0	0	0
mir-1271-3p	10.1583	1.24066	0.0838979	0.255494	477	0.768322	0.292784	0.794508	1	1038	#N/A	#N/A	#N/A	#N/A	#N/A	0.247179	0.385798	0.160757	0.160757	0.334326	0.766725	757.5	0.750489	1	0.555665	0.555665	0.913381	0	0	0	0	0	0	0	0	0
mir-1271-5p	22.371	-0.174915	0.566229	0.771926	393	29.8272	0.399259	0.161795	0.319482	408	3.0963	0.625	0.0699941	0.352893	216	0.120542	0.0847006	0.195628	0.195628	0.0989303	0.283114	339	0.460769	0.467746	0.634169	0.634169	0.408815	0	0	0	0	0	0	0	0	0
mir-1272	#N/A	#N/A	#N/A	#N/A	#N/A	#N/A	#N/A	#N/A	#N/A	#N/A	1.82556	0.204	0.471158	0.799839	312	0.471158	0.471158	0.471158	0.471158	0.471158	0.204	312	1	1	1	1	1	0	0	0	0	0	0	0	0	0
mir-1273c	0.329576	0.532005	0.714948	1	1090	0.493655	0.836055	0.502256	1	1177	0.943704	0.012	0.932002	0.980896	598	0.901499	0.897358	0.876684	0.876684	0.876302	0.46002	955	1	1	1	1	1	0	0	0	0	0	0	0	0	0
mir-1273h-3p	4.33033	1.02604	0.0470511	0.1728	595	40.5608	-0.189399	0.548006	0.708494	365	#N/A	#N/A	#N/A	#N/A	#N/A	0.120103	0.177047	0.0918883	0.0918883	0.127747	0.41832	480	0.460769	0.708921	0.377031	0.377031	0.489933	1	0	0	1	1	0	1	0	0
mir-1273h-5p	3.41545	1.84171	0.000536496	0.00553664	622	3.02954	1.0503	0.0964523	0.212744	734	#N/A	#N/A	#N/A	#N/A	#N/A	0.000562439	0.00470342	0.0010727	0.0010727	0.000527699	1.44601	678	0.00550018	0.0666193	0.0104035	0.0104035	0.00534582	1	0	0	1	1	0	1	0	0
mir-1275	69.038	-0.68083	0.0963799	0.279394	282	94.9555	-0.106085	0.551711	0.710752	295	6.06667	0.248	0.242588	0.636375	113	0.191095	0.117764	0.262168	0.262168	0.149796	-0.179638	230	0.637075	0.554827	0.763409	0.763409	0.549644	0	0	0	0	0	0	0	0	0
mir-1276	1.07649	0.895786	0.229476	0.463442	817	7.01711	0.236419	0.537608	0.704692	599	0.962222	0.043	0.751718	0.92983	585	0.575473	0.514099	0.542534	0.542534	0.506258	0.391735	667	1	1	1	1	1	0	0	0	0	0	0	0	0	0
mir-1277-3p	6.49668	-0.256191	0.647746	0.822636	538	1.01278	0.331494	0.725568	0.8349	954	0.871481	0.02	0.845586	0.947214	659	0.93334	0.920573	0.956291	0.956291	0.858388	0.0317677	717	1	1	1	1	1	0	0	0	0	0	0	0	0	0
mir-1277-5p	55.4116	-1.24619	0.00705426	0.0433333	298	9.99636	2.53787	1.12103e-06	1.25555e-05	546	#N/A	#N/A	#N/A	#N/A	#N/A	1.55435e-07	2.48892e-05	2.24205e-06	2.24205e-06	8.49764e-07	0.645838	422	3.37783e-06	0.000927221	4.91784e-05	4.91784e-05	1.94113e-05	-1	1	0	2	0	0	1	1	0
mir-1278	2.6263	-0.508605	0.349734	0.591682	657	3.09401	-0.254742	0.627304	0.768314	729	1.18556	-0.04	0.849748	0.94966	453	0.762567	0.733457	0.725038	0.725038	0.705487	-0.267782	613	1	1	1	1	1	0	0	0	0	0	0	0	0	0
mir-1279	#N/A	#N/A	#N/A	#N/A	#N/A	#N/A	#N/A	#N/A	#N/A	#N/A	0.702222	-0.066	0.476667	0.800083	871	0.476667	0.476667	0.476667	0.476667	0.476667	-0.066	871	1	1	1	1	1	0	0	0	0	0	0	0	0	0
mir-128-1-5p	3.33458	-0.299812	0.563144	0.768736	626	46.6355	-0.817829	7.32207e-05	0.000534829	348	#N/A	#N/A	#N/A	#N/A	#N/A	0.00045754	0.158607	0.000146436	0.000146436	0.000796755	-0.55882	487	0.00464869	0.664699	0.00187806	0.00187806	0.00767124	0	-1	0	1	-1	0	0	1	0
mir-128-2-5p	0.0299966	0.762744	0.83003	1	1772	0.0771957	-1.01307	0.761796	1	1720	#N/A	#N/A	#N/A	#N/A	#N/A	0.922147	0.916697	0.943259	0.943259	0.866743	-0.125163	1746	1	1	1	1	1	0	0	0	0	0	0	0	0	0
mir-128-3p	210.866	-0.536124	0.050658	0.180896	200	1272.53	0.601616	4.22025e-08	7.70981e-07	128	4.19778	0.55	0.121718	0.476936	170	6.93749e-08	0.000853649	1.26608e-07	1.26608e-07	2.79562e-07	0.205164	166	1.67859e-06	0.0185511	4.12706e-06	4.12706e-06	7.00409e-06	0	1	0	1	1	0	0	1	0
mir-1281	0.0115507	0.923039	0.795036	1	1945	0.0543464	-1.01307	0.761796	1	1806	5.77519	0.247	0.475148	0.800083	118	0.869457	0.848817	0.855419	0.855419	0.787106	0.0523231	1289.67	1	1	1	1	1	0	0	0	0	0	0	0	0	0
mir-1282	#N/A	#N/A	#N/A	#N/A	#N/A	0.0286818	-0.339824	0.919011	1	1916	0.781852	-0.03	0.751499	0.92983	781	0.946269	0.945718	0.938247	0.938247	0.920639	-0.184912	1348.5	1	1	1	1	1	0	0	0	0	0	0	0	0	0
mir-1283	0.0287297	1.30155	0.713773	1	1778	0.252813	0.866193	0.683592	1	1389	0.754815	0.217	0.0309322	0.207657	815	0.211094	0.446345	0.0899559	0.0899559	0.280281	0.794915	1327.33	0.680545	1	0.371701	0.371701	0.831917	0	0	1	1	1	0	0	0	1
mir-1284	0.49337	-0.645347	0.50582	0.730468	980	1.21329	0.523571	0.581314	0.728256	906	1.14815	-0.202	0.153541	0.530213	472	0.401634	0.311319	0.393518	0.393518	0.326712	-0.107926	786	0.983983	0.945021	0.961955	0.961955	0.904083	0	0	0	0	0	0	0	0	0
mir-1285-3p	210.13	0.219932	0.186267	0.411073	201	156.196	0.384662	0.167904	0.328636	257	#N/A	#N/A	#N/A	#N/A	#N/A	0.139641	0.0627186	0.307617	0.307617	0.108162	0.302297	229	0.51138	0.393288	0.836775	0.836775	0.436018	0	0	0	0	0	0	0	0	0
mir-1285-5p	3.59071	-0.345328	0.477052	0.706338	619	6.25781	-0.255201	0.55345	0.710752	614	#N/A	#N/A	#N/A	#N/A	#N/A	0.615629	0.530037	0.726525	0.726525	0.520248	-0.300265	616.5	1	1	1	1	1	0	0	0	0	0	0	0	0	0
mir-1286	0.229927	0.149038	0.920536	1	1192	7.46777	-0.726686	0.17382	0.336296	586	0.938519	-0.046	0.666014	0.908201	602	0.612281	0.689394	0.436071	0.436071	0.699572	-0.207883	793.333	1	1	1	1	1	0	0	0	0	0	0	0	0	0
mir-1287-3p	2.49787	0.0279769	0.962709	0.986609	666	0.454418	0.106231	0.935659	1	1203	#N/A	#N/A	#N/A	#N/A	#N/A	0.994905	0.994835	0.99586	0.99586	0.987173	0.0671037	934.5	1	1	1	1	1	0	0	0	0	0	0	0	0	0
mir-1287-5p	13.6767	0.152937	0.661832	0.828897	445	31.8872	0.125762	0.614139	0.758642	393	1.33741	0.027	0.915083	0.979033	404	0.921707	0.911772	0.942549	0.942549	0.874175	0.1019	414	1	1	1	1	1	0	0	0	0	0	0	0	0	0
mir-1288-3p	0.68053	0.958306	0.224291	0.454752	914	0.0765358	-0.147466	0.964806	1	1733	0.735926	-0.081	0.448263	0.789488	837	0.587303	0.602156	0.533237	0.533237	0.730863	0.24328	1161.33	1	1	1	1	1	0	0	0	0	0	0	0	0	0
mir-1288-5p	0.179763	0.992969	0.618893	1	1269	0.0464729	-0.339824	0.919011	1	1842	#N/A	#N/A	#N/A	#N/A	#N/A	0.889715	0.893234	0.854758	0.854758	0.879966	0.326573	1555.5	1	1	1	1	1	0	0	0	0	0	0	0	0	0
mir-1289	0.163432	0.738744	0.608274	1	1297	0.286909	0.792089	0.650996	1	1337	0.971111	-0.03	0.785291	0.935334	581	0.886334	0.854636	0.93989	0.93989	0.781573	0.500278	1071.67	1	1	1	1	1	0	0	0	0	0	0	0	0	0
mir-129-1-3p	4.64326	-1.05923	0.0300944	0.127284	586	1.70276	-0.647564	0.416906	0.593561	831	#N/A	#N/A	#N/A	#N/A	#N/A	0.0674791	0.0999047	0.0592831	0.0592831	0.0655545	-0.853398	708.5	0.30109	0.51222	0.275835	0.275835	0.305484	-1	0	0	1	-1	0	1	0	0
mir-129-2-3p	19.6064	-0.373731	0.340198	0.581266	400	8.332	0.419339	0.348661	0.530091	571	#N/A	#N/A	#N/A	#N/A	#N/A	0.371485	0.237264	0.564662	0.564662	0.298144	0.0228038	485.5	0.949579	0.845005	1	1	0.863381	0	0	0	0	0	0	0	0	0
mir-129-5p	22.7754	-0.628372	0.173741	0.393204	389	15.11	-0.730286	0.0138954	0.0495376	498	1.28778	-0.096	0.532786	0.839035	412	0.0383398	0.0623176	0.0411097	0.0411097	0.0353463	-0.484886	433	0.191048	0.392464	0.209623	0.209623	0.185907	0	-1	0	1	-1	0	0	1	0
mir-1290	109.673	-3.99844	1.43597e-07	6.73601e-06	248	4.0699	-1.18525	0.407515	0.583487	675	1.20519	0.196	0.494829	0.814119	448	4.89358e-06	0.122452	4.30791e-07	4.30791e-07	1.51834e-05	-1.66256	457	8.26276e-05	0.567251	1.16215e-05	1.16215e-05	0.000235849	-1	0	0	1	-1	0	1	0	0
mir-1291	62.0941	-0.861758	0.00674109	0.0422455	292	7.85123	-0.122285	0.784316	0.873581	579	1.45037	-0.25	0.269389	0.65888	378	0.0413503	0.198643	0.0200873	0.0200873	0.0651403	-0.411348	416.333	0.204314	0.766114	0.120884	0.120884	0.304162	-1	0	0	1	-1	0	1	0	0
mir-1292-3p	0.00910224	0.923039	0.795036	1	1989	0.302256	-0.37296	0.813698	1	1319	#N/A	#N/A	#N/A	#N/A	#N/A	0.928674	0.923455	0.95799	0.95799	0.873381	0.275039	1654	1	1	1	1	1	0	0	0	0	0	0	0	0	0
mir-1292-5p	6.17134	0.330269	0.496919	0.723301	548	3.38921	1.51997	0.0150915	0.0530044	712	1.74889	0.406	0.162561	0.541098	317	0.0368401	0.0511602	0.0445948	0.0445948	0.032297	0.752081	525.667	0.186747	0.345038	0.223164	0.223164	0.172993	0	1	0	1	1	0	0	1	0
mir-1293	0.0597343	1.48165	0.648102	1	1598	0.18021	0.435112	0.839649	1	1498	0.884444	-0.149	0.209953	0.594031	645	0.630944	0.645702	0.506874	0.506874	0.622537	0.589254	1247	1	1	1	1	1	0	0	0	0	0	0	0	0	0
mir-1294	1.27357	0.605041	0.376879	0.613468	769	4.54305	-0.0991252	0.835382	0.906836	654	1.23926	-0.359	0.0482525	0.29318	434	0.211963	0.324964	0.137885	0.137885	0.269365	0.0489719	619	0.682409	0.960794	0.506442	0.506442	0.811928	0	0	-1	1	-1	0	0	0	1
mir-1295a	1.26865	0.859048	0.186492	0.411073	771	5.07834	0.116051	0.782613	0.873581	645	#N/A	#N/A	#N/A	#N/A	#N/A	0.426831	0.469582	0.338204	0.338204	0.468352	0.48755	708	1	1	0.880982	0.880982	1	0	0	0	0	0	0	0	0	0
mir-1295b-3p	#N/A	#N/A	#N/A	#N/A	#N/A	0.0261423	-0.339824	0.919011	1	1937	#N/A	#N/A	#N/A	#N/A	#N/A	0.919011	0.919011	0.919011	0.919011	0.919011	-0.339824	1937	1	1	1	1	1	0	0	0	0	0	0	0	0	0
mir-1295b-5p	#N/A	#N/A	#N/A	#N/A	#N/A	0.190038	0.538072	0.83539	1	1485	#N/A	#N/A	#N/A	#N/A	#N/A	0.83539	0.83539	0.83539	0.83539	0.83539	0.538072	1485	1	1	1	1	1	0	0	0	0	0	0	0	0	0
mir-1296-3p	0.409715	-0.0357779	0.977615	0.994969	1031	0.798487	-2.01314	0.0546796	1	1024	#N/A	#N/A	#N/A	#N/A	#N/A	0.210022	0.531773	0.106369	0.106369	0.648877	-1.02446	1027.5	0.679892	1	0.421704	0.421704	1	0	0	0	0	0	0	0	0	0
mir-1296-5p	47.2711	-0.393402	0.141092	0.349176	316	172.275	-1.0633	1.51544e-05	0.000133997	247	1.65481	0.147	0.406143	0.773776	331	9.75647e-05	0.0273153	4.54625e-05	4.54625e-05	0.00013122	-0.436567	298	0.00116236	0.22202	0.000679621	0.000679621	0.00160917	0	-1	0	1	-1	0	0	1	0
mir-1297	#N/A	#N/A	#N/A	#N/A	#N/A	0.126687	0.234959	0.931587	1	1597	0.747407	-0.071	0.614117	0.89734	827	0.891586	0.896807	0.851094	0.851094	0.891906	0.0819796	1212	1	1	1	1	1	0	0	0	0	0	0	0	0	0
mir-1298-3p	0.0328759	1.51977	0.668374	1	1759	#N/A	#N/A	#N/A	#N/A	#N/A	#N/A	#N/A	#N/A	#N/A	#N/A	0.668374	0.668374	0.668374	0.668374	0.668374	1.51977	1759	1	1	1	1	1	0	0	0	0	0	0	0	0	0
mir-1298-5p	0.103744	1.4235	0.457826	1	1424	0.379654	0.558752	0.698728	1	1252	0.705556	-0.003	0.976627	0.986808	869	0.887323	0.891449	0.840626	0.840626	0.922663	0.659752	1181.67	1	1	1	1	1	0	0	0	0	0	0	0	0	0
mir-1299	16.3695	-0.799032	0.270542	0.504268	421	31.1462	-0.191239	0.852591	0.913748	399	1.27111	0.409	0.0824335	0.376839	419	0.24364	0.287683	0.227475	0.227475	0.292993	-0.193757	413	0.745559	0.905003	0.701555	0.701555	0.855615	0	0	0	0	0	0	0	0	0
mir-1301-3p	24.9849	0.13845	0.653678	0.824689	376	97.3085	0.242724	0.16974	0.331383	293	3.84074	0.757	0.00431165	0.0559349	182	0.0181163	0.094518	0.0128792	0.0128792	0.022243	0.379392	283.667	0.106564	0.499892	0.0839655	0.0839655	0.127966	0	0	1	1	1	0	0	0	1
mir-1302	0.194386	1.86184	0.339097	1	1244	0.434552	-0.062605	0.964569	1	1213	0.817037	-0.098	0.411211	0.7749	732	0.675	0.657851	0.711322	0.711322	0.773606	0.567078	1063	1	1	1	1	1	0	0	0	0	0	0	0	0	0
mir-1303	9.55057	-0.83006	0.179019	0.400755	482	77.5107	0.650891	8.29835e-05	0.000589066	306	1.63778	0.273	0.255533	0.642468	334	0.000346873	0.0136844	0.00024893	0.00024893	0.000354068	0.0312769	374	0.00366716	0.147326	0.00298081	0.00298081	0.00381935	0	1	0	1	1	0	0	1	0
mir-1304-3p	32.8171	0.162425	0.64381	0.81934	349	248.892	-1.43318	9.32926e-09	2.06875e-07	219	#N/A	#N/A	#N/A	#N/A	#N/A	1.19708e-07	0.207246	1.86585e-08	1.86585e-08	1.3617e-06	-0.635379	284	2.70148e-06	0.789361	7.55027e-07	7.55027e-07	2.80649e-05	0	-1	0	1	-1	0	0	1	0
mir-1304-5p	0.719495	0.196409	0.810272	0.930064	898	0.792839	-1.19319	0.259165	1	1030	0.995556	0.058	0.642606	0.90121	556	0.675892	0.655855	0.593403	0.593403	0.628435	-0.312927	828	1	1	1	1	1	0	0	0	0	0	0	0	0	0
mir-1305	0.463026	2.67792	0.00458931	0.031159	995	0.66069	1.39081	0.250242	1	1089	0.802963	-0.151	0.087054	0.392356	755	0.00526154	0.00666025	0.0137048	0.0137048	0.00393017	1.30591	946.333	0.0385901	0.085888	0.0891004	0.0891004	0.0306199	1	0	0	1	1	0	1	0	0
mir-1306-3p	1.26274	0.0308254	0.95595	0.983351	773	4.02412	-0.407714	0.377085	0.558011	676	0.820741	-0.133	0.315752	0.714339	723	0.629927	0.610492	0.679638	0.679638	0.724294	-0.169963	724	1	1	1	1	1	0	0	0	0	0	0	0	0	0
mir-1306-5p	14.2336	-0.009261	0.971027	0.991197	440	14.7213	-0.451082	0.045246	0.12645	504	1.17037	0.259	0.281413	0.673307	463	0.185979	0.351025	0.129689	0.129689	0.437371	-0.0671144	469	0.624432	0.997403	0.488572	0.488572	1	0	-1	0	1	-1	0	0	1	0
mir-1307-3p	631.791	-1.07936	0.000126151	0.00185983	131	1031.06	-0.158137	0.385191	0.565171	141	6.95222	-0.305	0.127128	0.484064	91	0.000524651	0.0224281	0.000378407	0.000378407	0.000568921	-0.514164	121	0.00521761	0.197784	0.00429122	0.00429122	0.00571374	-1	0	0	1	-1	0	1	0	0
mir-1307-5p	2035.77	-0.784132	0.0454812	0.169743	81	2664.9	0.680965	0.000783946	0.00422576	95	#N/A	#N/A	#N/A	#N/A	#N/A	0.000400818	0.00107023	0.00156728	0.00156728	0.000372019	-0.0515839	88	0.00414414	0.0222286	0.0143128	0.0143128	0.00399449	-1	1	0	2	0	0	1	1	0
mir-130a-3p	1513.35	0.601876	0.00230381	0.0187207	93	2714.58	0.31291	0.0550716	0.143814	93	7.59667	0.156	0.33493	0.728307	78	0.00262315	0.0100629	0.00689551	0.00689551	0.00220217	0.356929	88	0.0208696	0.116343	0.0505742	0.0505742	0.0180915	1	0	0	1	1	0	1	0	0
mir-130a-5p	6.06771	0.655588	0.145671	0.356737	552	3.85516	0.513458	0.434602	0.610989	686	#N/A	#N/A	#N/A	#N/A	#N/A	0.238025	0.168358	0.270122	0.270122	0.203293	0.584523	619	0.735143	0.688837	0.775981	0.775981	0.683012	0	0	0	0	0	0	0	0	0
mir-130b-3p	310.452	0.837178	0.000443822	0.00497853	169	1124.24	1.02412	6.06888e-16	6.79714e-14	134	7.19481	0.12	0.442582	0.788273	86	1.18482e-16	0.0144923	1.82066e-15	1.82066e-15	5.1964e-12	0.660433	129.667	1.85385e-14	0.152527	3.88463e-13	3.88463e-13	8.07174e-10	1	1	0	2	2	1	1	1	0
mir-130b-5p	32.4571	-0.416408	0.134803	0.341905	351	180.722	-0.102108	0.437495	0.614199	244	0.825185	0.039	0.772791	0.930739	712	0.403684	0.385056	0.352344	0.352344	0.384369	-0.159839	435.667	0.987953	1	0.900817	0.900817	0.977708	0	0	0	0	0	0	0	0	0
mir-132-3p	747.145	1.13309	0.000121992	0.00182457	123	2392.65	0.964568	1.22879e-07	1.90557e-06	99	7.84889	0.772	5.05542e-05	0.00202217	70	4.8644e-13	8.58005e-13	3.68636e-07	3.68636e-07	1.93918e-10	0.956554	97.3333	3.26192e-11	1.83067e-10	1.0424e-05	1.0424e-05	1.36918e-08	1	1	1	3	3	1	1	1	1
mir-132-5p	45.7898	0.386214	0.35707	0.595771	319	174.333	0.829846	1.19847e-05	0.000109823	246	0.811852	0.152	0.166163	0.541765	742	8.20291e-05	0.0238761	3.59535e-05	3.59535e-05	0.00010845	0.45602	435.667	0.000997524	0.205112	0.000551522	0.000551522	0.00135128	0	1	0	1	1	0	0	1	0
mir-1321	#N/A	#N/A	#N/A	#N/A	#N/A	#N/A	#N/A	#N/A	#N/A	#N/A	0.743704	0.322	0.00991052	0.0991052	830	0.00991052	0.00991052	0.00991052	0.00991052	0.00991052	0.322	830	0.0660795	0.115148	0.0676162	0.0676162	0.0665461	0	0	1	1	1	0	0	0	1
mir-1322	0.133401	0.664647	0.753271	1	1358	0.498993	0.945175	0.469556	1	1171	0.761111	0.041	0.691351	0.920523	808	0.831463	0.786951	0.850749	0.850749	0.724139	0.550274	1112.33	1	1	1	1	1	0	0	0	0	0	0	0	0	0
mir-1323	0.026088	1.67952	0.63574	1	1793	0.560206	1.7555	0.597507	1	1138	1.82407	-0.166	0.507444	0.824274	313	0.771321	0.67587	0.8805	0.8805	0.627638	1.08967	1081.33	1	1	1	1	1	0	0	0	0	0	0	0	0	0
mir-1324	#N/A	#N/A	#N/A	#N/A	#N/A	#N/A	#N/A	#N/A	#N/A	#N/A	0.944074	-0.028	0.828675	0.946774	597	0.828675	0.828675	0.828675	0.828675	0.828675	-0.028	597	1	1	1	1	1	0	0	0	0	0	0	0	0	0
mir-133a-3p	399.698	-0.949532	0.000878424	0.0082916	160	1077.36	-0.694005	0.0395277	0.114494	138	2.20963	-0.341	0.276008	0.662419	269	0.000760168	0.00527979	0.00263296	0.00263296	0.000653665	-0.661512	189	0.00710802	0.0720445	0.0222004	0.0222004	0.00639933	-1	-1	0	2	-2	1	1	1	0
mir-133a-5p	6.55651	-1.7349	7.21098e-05	0.00114488	536	5.49685	-0.461076	0.264884	0.442058	629	0.903333	-0.008	0.929078	0.980896	628	0.00127371	0.280073	0.000216314	0.000216314	0.00729337	-0.73466	597.667	0.011113	0.89433	0.00263051	0.00263051	0.0516521	-1	0	0	1	-1	0	1	0	0
mir-133b	15.7246	-0.60948	0.0802511	0.246486	426	11.9995	-0.280847	0.475867	0.648208	525	#N/A	#N/A	#N/A	#N/A	#N/A	0.162883	0.154634	0.154062	0.154062	0.151865	-0.445163	475.5	0.570467	0.655099	0.544651	0.544651	0.552884	0	0	0	0	0	0	0	0	0
mir-134-3p	1.20479	1.08624	0.0738612	0.232593	789	3.41182	-0.404718	0.389395	0.568855	710	#N/A	#N/A	#N/A	#N/A	#N/A	0.130827	0.107303	0.142267	0.142267	0.115139	0.34076	749.5	0.490496	0.524667	0.513143	0.513143	0.460951	0	0	0	0	0	0	0	0	0
mir-134-5p	304.611	0.531781	0.0478694	0.175182	172	136.666	0.0509363	0.773309	0.865145	268	3.82259	0.004	0.987908	0.988938	183	0.357718	0.721972	0.136843	0.136843	0.807276	0.195572	207.667	0.933887	1	0.503771	0.503771	1	1	0	0	1	1	0	1	0	0
mir-1343-3p	0.981734	-0.270878	0.681296	0.840296	838	2.80495	-0.120536	0.82738	0.899688	752	0.853333	0.184	0.156107	0.531345	677	0.561771	0.622096	0.399018	0.399018	0.584038	-0.0691378	755.667	1	1	0.964464	0.964464	1	0	0	0	0	0	0	0	0	0
mir-1343-5p	0.0471689	1.35948	0.701573	1	1651	0.175666	0.400217	0.853206	1	1504	#N/A	#N/A	#N/A	#N/A	#N/A	0.905771	0.900889	0.910941	0.910941	0.855274	0.879848	1577.5	1	1	1	1	1	0	0	0	0	0	0	0	0	0
mir-135a-2-3p	0.925447	-1.19087	0.165767	0.381005	845	0.175463	-1.10503	0.603439	1	1505	0.78	0.106	0.418582	0.775087	785	0.385532	0.275985	0.419419	0.419419	0.306903	-0.729969	1045	0.969822	0.888423	0.990319	0.990319	0.87793	0	0	0	0	0	0	0	0	0
mir-135a-3p	0.43146	1.25556	0.356888	0.595771	1015	0.770629	-0.259825	0.804332	1	1037	1.92481	0.076	0.746973	0.92983	295	0.798791	0.783473	0.734014	0.734014	0.735667	0.357244	782.333	1	1	1	1	1	0	0	0	0	0	0	0	0	0
mir-135a-5p	27.9381	-0.283515	0.567567	0.772729	368	6.96778	-0.187779	0.638162	0.777832	601	0.712222	0.143	0.354044	0.737272	861	0.662092	0.544758	0.730469	0.730469	0.531501	-0.109431	610	1	1	1	1	1	0	0	0	0	0	0	0	0	0
mir-135b-3p	8.34836	1.66242	0.000811881	0.00775798	504	9.76687	1.39934	0.00875372	0.0336784	548	0.907037	0.01	0.943073	0.981814	626	0.000562153	0.14409	0.00243367	0.00243367	0.00335933	1.02392	559.333	0.00550018	0.627828	0.0209224	0.0209224	0.0264434	1	1	0	2	2	1	1	1	0
mir-135b-5p	189.994	1.37881	9.07841e-06	0.000191202	206	132.031	1.84995	3.56449e-16	5.13286e-14	270	0.783704	0.279	0.0226811	0.168789	775	9.91386e-20	1.94698e-06	1.06935e-15	1.06935e-15	2.57097e-13	1.16925	417	4.65357e-17	9.32563e-05	3.13719e-13	3.13719e-13	2.17995e-10	1	1	1	3	3	1	1	1	1
mir-136-3p	233.592	0.583478	0.181061	0.404448	189	623.561	0.236797	0.204419	0.373964	156	0.764444	-0.022	0.828733	0.946774	800	0.323749	0.29344	0.45077	0.45077	0.334384	0.266092	381.667	0.878668	0.916735	1	1	0.913381	0	0	0	0	0	0	0	0	0
mir-136-5p	684.71	-1.6657	0.00364113	0.0262772	128	170.616	0.529601	0.0463675	0.12743	249	0.739259	0.067	0.487592	0.812653	834	0.00449722	0.0258957	0.0108837	0.0108837	0.00436618	-0.356367	403.667	0.0336925	0.216741	0.0734021	0.0734021	0.0334645	-1	1	0	2	0	0	1	1	0
mir-137-3p	58.5275	-1.26968	0.0282226	0.121865	295	5.90585	0.63262	0.27694	0.456882	619	0.842222	-0.156	0.255649	0.642468	694	0.0530147	0.0293967	0.0823008	0.0823008	0.0382322	-0.264354	536	0.252384	0.232303	0.348664	0.348664	0.197519	-1	0	0	1	-1	0	1	0	0
mir-137-5p	0.0139036	0.923039	0.795036	1	1884	0.0764643	-0.147466	0.964806	1	1735	0.791481	-0.083	0.498366	0.817832	767	0.926622	0.931971	0.873771	0.873771	0.933328	0.230858	1462	1	1	1	1	1	0	0	0	0	0	0	0	0	0
mir-138-1-3p	4.40193	0.278285	0.467661	0.698446	592	9.61715	-0.0512707	0.909704	0.954195	551	2.56593	0.564	0.18089	0.565599	246	0.527374	0.543625	0.450424	0.450424	0.588007	0.263671	463	1	1	1	1	1	0	0	0	0	0	0	0	0	0
mir-138-2-3p	0.147295	1.65714	0.362765	1	1327	0.573198	0.665443	0.546917	1	1134	1.02074	-0.011	0.936363	0.980896	536	0.761649	0.745721	0.741239	0.741239	0.77709	0.770527	999	1	1	1	1	1	0	0	0	0	0	0	0	0	0
mir-138-5p	192.954	0.557497	0.103288	0.289995	205	193.223	0.869194	0.0108917	0.0400687	236	5.57296	1.368	1.93125e-05	0.000926999	125	3.78717e-06	0.000248222	5.79363e-05	5.79363e-05	5.58675e-06	0.931564	188.667	6.44094e-05	0.00677414	0.000844575	0.000844575	9.78731e-05	0	1	1	2	2	1	0	1	1
mir-139-3p	52.37	0.447432	0.303865	0.541603	303	6.24753	-0.866655	0.0323794	0.0971381	615	2.30815	-0.201	0.477065	0.800083	263	0.0973234	0.0896633	0.0940268	0.0940268	0.0812574	-0.206741	393.667	0.392471	0.486004	0.384461	0.384461	0.355215	0	-1	0	1	-1	0	0	1	0
mir-139-5p	480.991	-1.36459	0.00283907	0.0223658	145	237.021	0.137961	0.458553	0.63145	221	6.28963	-0.106	0.625955	0.90121	102	0.0272226	0.213933	0.00849304	0.00849304	0.0395831	-0.444209	156	0.14626	0.797407	0.0600397	0.0600397	0.2027	-1	0	0	1	-1	0	1	0	0
mir-140-3p	16086.4	0.427002	0.175127	0.393749	27	6619.82	0.175853	0.0927537	0.207308	71	8.96407	0.431	0.0013838	0.0221409	48	0.00155053	0.00325375	0.00414567	0.00414567	0.0011877	0.344618	48.6667	0.0131375	0.0505732	0.0327605	0.0327605	0.0107261	0	0	1	1	1	0	0	0	1
mir-140-5p	471.413	0.760372	0.0278972	0.121477	148	214.645	0.745939	8.1001e-07	9.83724e-06	225	4.68444	0.362	0.282649	0.673307	152	1.26392e-06	0.00499148	2.43003e-06	2.43003e-06	2.77407e-06	0.622771	175	2.26444e-05	0.0693195	5.1848e-05	5.1848e-05	5.21257e-05	1	1	0	2	2	1	1	1	0
mir-141-3p	8671.82	-0.665508	0.0370019	0.149164	41	20152.9	-0.371029	0.330902	0.514736	40	8.41111	-1.939	6.58368e-05	0.0024309	58	9.14657e-05	0.00830395	0.000197497	0.000197497	0.000103726	-0.991846	46.3333	0.00110087	0.0999455	0.00242684	0.00242684	0.00129937	-1	0	-1	2	-2	1	1	0	1
mir-141-5p	244.409	-0.973807	0.0361184	0.146749	186	687.545	0.314094	0.275133	0.45607	152	0.815556	0.067	0.557517	0.861861	735	0.109107	0.109285	0.104489	0.104489	0.0959069	-0.197571	357.667	0.427501	0.527596	0.415653	0.415653	0.400471	-1	0	0	1	-1	0	1	0	0
mir-142-3p	29526.9	2.56271	2.53979e-05	0.000476556	16	1879.86	1.4695	2.39438e-07	3.39934e-06	110	0.889259	0.2	0.133654	0.493492	637	3.3838e-10	0.000398149	7.18314e-07	7.18314e-07	8.0854e-09	1.41073	254.333	1.2409e-08	0.0100479	1.84593e-05	1.84593e-05	3.03854e-07	1	1	0	2	2	1	1	1	0
mir-142-5p	3530.62	1.0359	0.00802797	0.0484495	66	43359.7	1.0973	8.95509e-09	2.05153e-07	23	1.52519	0.877	0.00154519	0.0235457	357	5.28431e-11	1.46223e-07	2.68653e-08	2.68653e-08	2.48962e-09	1.0034	148.667	2.29672e-09	8.79961e-06	1.03167e-06	1.03167e-06	1.2085e-07	1	1	1	3	3	1	1	1	1
mir-143-3p	891691	0.34893	0.37032	0.610955	1	1.5573e+06	-0.470085	0.0348239	0.103243	1	12.6056	0.329	0.0190742	0.15518	4	0.0107839	0.0127238	0.0561381	0.0561381	0.00838076	0.0692817	2	0.0701103	0.138464	0.26651	0.26651	0.0572299	0	-1	1	2	0	0	0	1	1
mir-143-5p	676.071	-0.140727	0.740107	0.875906	129	266.232	0.23477	0.311992	0.494478	209	4.99407	0.236	0.489584	0.813151	145	0.628098	0.531238	0.674328	0.674328	0.528333	0.110014	161	1	1	1	1	1	0	0	0	0	0	0	0	0	0
mir-144-3p	1513.56	0.0699207	0.920838	0.969699	92	252.909	0.930042	0.0457063	0.12692	214	0.716296	0.041	0.682756	0.917991	855	0.311769	0.610866	0.130947	0.130947	0.524035	0.346988	387	0.862122	1	0.490947	0.490947	1	0	1	0	1	1	0	0	1	0
mir-144-5p	447.181	1.71087	0.00411783	0.0286225	153	456.106	0.192219	0.642359	0.781119	174	1.34222	0.021	0.921845	0.980896	402	0.0612405	0.551135	0.0123027	0.0123027	0.211356	0.641364	243	0.28098	1	0.0806629	0.0806629	0.69401	1	0	0	1	1	0	1	0	0
mir-145-3p	771.38	-0.441713	0.150239	0.358074	121	2980.55	0.4924	0.0404387	0.115767	90	1.35407	0.379	0.0625537	0.334294	399	0.0151579	0.00270645	0.116476	0.116476	0.00958008	0.143229	203.333	0.091938	0.0438071	0.451852	0.451852	0.0647003	0	1	0	1	1	0	0	1	0
mir-145-5p	16093.7	-0.343345	0.199436	0.427897	26	9952.96	-0.694845	0.0147807	0.0520943	57	12.677	0.009	0.958308	0.983931	3	0.0680621	0.2661	0.04369	0.04369	0.209536	-0.343063	28.6667	0.302541	0.875735	0.219234	0.219234	0.693366	0	-1	0	1	-1	0	0	1	0
mir-1468-3p	0.102525	1.80429	0.610721	1	1426	#N/A	#N/A	#N/A	#N/A	#N/A	#N/A	#N/A	#N/A	#N/A	#N/A	0.610721	0.610721	0.610721	0.610721	0.610721	1.80429	1426	1	1	1	1	1	0	0	0	0	0	0	0	0	0
mir-1468-5p	6.70221	-2.57739	6.26139e-06	0.000150273	534	53.5714	-1.09586	2.7619e-12	1.63765e-10	335	0.983704	0.042	0.774646	0.930739	569	1.06443e-14	0.0774764	8.28571e-12	8.28571e-12	5.87175e-11	-1.21042	479.333	1.18963e-12	0.442935	7.77862e-10	7.77862e-10	5.70049e-09	-1	-1	0	2	-2	1	1	1	0
mir-1469	0.244864	1.80643	0.598306	1	1166	#N/A	#N/A	#N/A	#N/A	#N/A	10.5848	0.163	0.405176	0.773776	18	0.585949	0.503476	0.646185	0.646185	0.502388	0.984717	592	1	1	1	1	1	0	0	0	0	0	0	0	0	0
mir-146a-3p	6.99368	0.557023	0.506296	0.730468	528	6.69378	0.69316	0.248415	0.422976	604	0.682222	0.062	0.577593	0.878747	899	0.512877	0.3758	0.575444	0.575444	0.399294	0.437395	677	1	1	1	1	1	0	0	0	0	0	0	0	0	0
mir-146a-5p	8781.52	1.63505	7.31469e-06	0.000171563	40	15852.9	1.19832	3.33226e-08	6.45945e-07	45	#N/A	#N/A	#N/A	#N/A	#N/A	7.32273e-12	2.69966e-11	6.66451e-08	6.66451e-08	3.66611e-09	1.41668	42.5	3.73618e-10	3.0172e-09	2.33457e-06	2.33457e-06	1.61171e-07	1	1	0	2	2	1	1	1	0
mir-146b-3p	53.023	1.07386	8.71187e-06	0.000187305	302	1415.4	0.988315	2.10146e-05	0.000184197	123	#N/A	#N/A	#N/A	#N/A	#N/A	4.28786e-09	4.41831e-10	1.74237e-05	1.74237e-05	9.47618e-08	1.03109	212.5	1.35995e-07	3.57579e-08	0.000290024	0.000290024	2.9052e-06	1	1	0	2	2	1	1	1	0
mir-146b-5p	17420.1	1.06142	9.21099e-05	0.0013979	25	95265.3	0.835635	0.000220051	0.00142187	15	#N/A	#N/A	#N/A	#N/A	#N/A	3.79316e-07	4.87223e-08	0.000184211	0.000184211	1.53191e-06	0.948529	20	7.54453e-06	3.17643e-06	0.0022997	0.0022997	3.07703e-05	1	1	0	2	2	1	1	1	0
mir-1470	#N/A	#N/A	#N/A	#N/A	#N/A	#N/A	#N/A	#N/A	#N/A	#N/A	1.49741	0.214	0.0889435	0.392882	364	0.0889435	0.0889435	0.0889435	0.0889435	0.0889435	0.214	364	0.367518	0.485828	0.36947	0.36947	0.379558	0	0	0	0	0	0	0	0	0
mir-1471	#N/A	#N/A	#N/A	#N/A	#N/A	#N/A	#N/A	#N/A	#N/A	#N/A	0.992963	0.054	0.67192	0.911078	559	0.67192	0.67192	0.67192	0.67192	0.67192	0.054	559	1	1	1	1	1	0	0	0	0	0	0	0	0	0
mir-147a	0.883212	-2.72331	0.00730837	0.0446286	860	0.0543464	-1.01307	0.761796	1	1807	0.986667	-0.227	0.100032	0.423044	566	0.0203647	0.109424	0.0217653	0.0217653	0.0299536	-1.32113	1077.67	0.117657	0.527596	0.128998	0.128998	0.161419	-1	0	0	1	-1	0	1	0	0
mir-147b-3p	164.998	-1.62403	0.000241705	0.00306115	218	422.254	-0.0349108	0.913902	0.95668	179	3.73296	-2.242	1.05918e-06	0.00019422	188	6.29511e-08	0.127319	3.17753e-06	3.17753e-06	1.1917e-06	-1.30031	195	1.55522e-06	0.582491	6.42902e-05	6.42902e-05	2.57099e-05	-1	0	-1	2	-2	1	1	0	1
mir-147b-5p	19.5354	-2.05862	9.01499e-05	0.00138858	402	8.52667	-0.164258	0.731389	0.838197	567	#N/A	#N/A	#N/A	#N/A	#N/A	0.000700677	0.267531	0.000180292	0.000180292	0.00176702	-1.11144	484.5	0.00660438	0.878174	0.00226281	0.00226281	0.0150261	-1	0	0	1	-1	0	1	0	0
mir-148a-3p	85521.9	-0.325035	0.472333	0.704405	7	248787	0.65719	0.000133892	0.000924406	7	7.3737	0.922	0.00515038	0.0633893	84	4.15284e-05	0.0181589	0.000401623	0.000401623	6.08947e-05	0.418052	32.6667	0.000538493	0.178164	0.00451009	0.00451009	0.000806163	0	1	1	2	2	1	0	1	1
mir-148a-5p	451.608	0.365039	0.0542675	0.19095	151	5090.37	-0.296576	0.179303	0.343351	78	1.33444	0.03	0.900329	0.973329	405	0.148573	0.241781	0.154127	0.154127	0.236252	0.032821	211.333	0.539785	0.85045	0.544651	0.544651	0.753034	0	0	0	0	0	0	0	0	0
mir-148b-3p	2480.44	0.042302	0.912189	0.965338	71	4428.87	0.494963	9.88371e-07	1.13213e-05	81	3.9837	0.303	0.434419	0.778064	179	4.87921e-05	0.38616	2.96511e-06	2.96511e-06	0.000425381	0.280088	110.333	0.000623619	1	6.10448e-05	6.10448e-05	0.00450517	0	1	0	1	1	0	0	1	0
mir-148b-5p	125.933	-0.228501	0.549316	0.760438	240	316.781	0.867424	1.05045e-10	4.81298e-09	193	0.818148	0.108	0.389792	0.770689	730	7.33426e-09	0.138037	3.15136e-10	3.15136e-10	1.18149e-07	0.248974	387.667	2.29513e-07	0.615631	2.28773e-08	2.28773e-08	3.52933e-06	0	1	0	1	1	0	0	1	0
mir-149-3p	0.349791	-0.720241	0.483498	1	1074	0.196224	-1.72236	0.402705	1	1474	10.0767	0.193	0.493451	0.814119	29	0.584777	0.410322	0.786908	0.786908	0.435851	-0.749868	859	1	1	1	1	1	0	0	0	0	0	0	0	0	0
mir-149-5p	163.59	-1.02304	0.000283006	0.00347693	219	138.376	-0.517043	0.00293419	0.0133105	266	3.48481	-0.613	0.0646925	0.341235	199	8.47945e-06	5.21968e-05	0.000848778	0.000848778	1.03823e-05	-0.717694	228	0.000129229	0.00177545	0.00854971	0.00854971	0.000171565	-1	-1	0	2	-2	1	1	1	0
mir-150-3p	8.22516	0.927642	0.0172079	0.0874808	505	31.8736	0.184247	0.577204	0.727277	394	4.15	0.366	0.283634	0.673982	172	0.067929	0.112824	0.0507406	0.0507406	0.0666659	0.49263	357	0.302523	0.538207	0.246559	0.246559	0.308198	1	0	0	1	1	0	1	0	0
mir-150-5p	2998.7	0.898768	0.00797011	0.0483832	70	10926.1	-0.0741707	0.825806	0.899688	54	9.40185	1.399	0.000124416	0.00356257	41	9.27216e-05	0.0966475	0.000373202	0.000373202	0.000287612	0.741199	55	0.00111029	0.502953	0.00427271	0.00427271	0.0032218	1	0	1	2	2	1	1	0	1
mir-151a-3p	7103.66	-0.422652	0.142522	0.351874	51	16415.6	-0.687906	0.000149828	0.00102739	44	7.48296	-0.425	0.00149437	0.0231387	81	5.33609e-06	0.000499394	0.000449418	0.000449418	7.56339e-06	-0.511853	58.6667	8.88213e-05	0.0120833	0.00495203	0.00495203	0.000129579	0	-1	-1	2	-2	1	0	1	1
mir-151a-5p	2445.04	-0.86767	0.0393321	0.154926	72	14211.3	-0.653737	3.03593e-05	0.000248798	50	#N/A	#N/A	#N/A	#N/A	#N/A	1.74793e-05	0.000774701	6.07177e-05	6.07177e-05	2.62076e-05	-0.760704	61	0.000251681	0.0171531	0.000879657	0.000879657	0.000381648	-1	-1	0	2	-2	1	1	1	0
mir-151b	99.4867	-0.302219	0.501035	0.727241	260	377.943	-0.628932	0.000379344	0.00227606	182	#N/A	#N/A	#N/A	#N/A	#N/A	0.00181857	0.125708	0.000758544	0.000758544	0.00255374	-0.465575	221	0.0150819	0.576245	0.00780834	0.00780834	0.0207325	0	-1	0	1	-1	0	0	1	0
mir-152-3p	1858.95	-0.0474003	0.885436	0.960883	84	945.663	0.174017	0.259427	0.43622	144	7.83667	0.213	0.0272553	0.190986	71	0.1186	0.265839	0.0795577	0.0795577	0.198159	0.113206	99.6667	0.457818	0.875735	0.341356	0.341356	0.674998	0	0	1	1	1	0	0	0	1
mir-152-5p	6.32592	-0.0540353	0.885596	0.960883	541	40.8899	0.0507475	0.784096	0.873581	363	#N/A	#N/A	#N/A	#N/A	#N/A	0.94765	0.945448	0.953386	0.953386	0.909065	-0.0016439	452	1	1	1	1	1	0	0	0	0	0	0	0	0	0
mir-153-3p	32.2793	-1.04369	0.00382598	0.0272304	352	30.7501	0.964655	0.00678057	0.0272303	402	1.50222	0.098	0.449991	0.789746	362	0.000897272	0.016286	0.0114341	0.0114341	0.000917134	0.00632184	372	0.00829094	0.165981	0.0766736	0.0766736	0.00875788	-1	1	0	2	0	0	1	1	0
mir-153-5p	2.72245	-1.95368	0.0033878	0.0249729	651	0.975401	-0.763302	0.464534	0.637518	963	#N/A	#N/A	#N/A	#N/A	#N/A	0.0117312	0.109476	0.00676413	0.00676413	0.0139316	-1.35849	807	0.0744138	0.527596	0.0499227	0.0499227	0.0874953	-1	0	0	1	-1	0	1	0	0
mir-1537-3p	1.10669	2.06078	0.00582293	0.0377941	806	2.46949	1.54677	0.053538	0.143147	776	0.781852	0.041	0.752433	0.92983	782	0.0103876	0.0891634	0.0173673	0.0173673	0.0157417	1.21618	788	0.0679103	0.485828	0.108696	0.108696	0.0950581	1	0	0	1	1	0	1	0	0
mir-1537-5p	0.242338	1.02583	0.487255	1	1171	1.29289	1.78006	0.0836903	0.191693	892	#N/A	#N/A	#N/A	#N/A	#N/A	0.171253	0.162989	0.160377	0.160377	0.160414	1.40294	1031.5	0.587472	0.675858	0.555665	0.555665	0.577637	0	0	0	0	0	0	0	0	0
mir-1538	0.0927351	1.35097	0.592413	1	1461	2.30551	-0.0527655	0.933249	0.964836	788	1.46296	0.251	0.244257	0.636375	374	0.676089	0.695883	0.568359	0.568359	0.73298	0.516401	874.333	1	1	1	1	1	0	0	0	0	0	0	0	0	0
mir-1539	#N/A	#N/A	#N/A	#N/A	#N/A	#N/A	#N/A	#N/A	#N/A	#N/A	1.66704	0.275	0.201483	0.580464	329	0.201483	0.201483	0.201483	0.201483	0.201483	0.275	329	0.662298	0.773946	0.645131	0.645131	0.682348	0	0	0	0	0	0	0	0	0
mir-154-3p	16.4598	0.434289	0.262013	0.503358	419	2.6796	1.44071	0.0612354	0.155479	761	1.01185	-0.006	0.963554	0.985265	540	0.214302	0.343332	0.172687	0.172687	0.435312	0.622999	573.333	0.686575	0.988713	0.583036	0.583036	1	0	0	0	0	0	0	0	0	0
mir-154-5p	31.3446	0.295468	0.23178	0.466236	353	33.299	0.461479	0.0769341	0.182041	386	2.6463	-0.113	0.694874	0.9212	238	0.186239	0.168467	0.213501	0.213501	0.173959	0.214649	325.667	0.624432	0.688837	0.6726	0.6726	0.611351	0	0	0	0	0	0	0	0	0
mir-155-3p	2.37327	2.13595	0.000293953	0.00356893	673	0.533824	1.74914	0.153552	1	1148	1.17556	-0.148	0.298149	0.69136	458	0.00101087	0.0153904	0.0008816	0.0008816	0.000956421	1.2457	759.667	0.00909005	0.159069	0.00875452	0.00875452	0.00909576	1	0	0	1	1	0	1	0	0
mir-155-5p	2072.05	1.51243	4.99666e-06	0.000122775	78	8421.3	0.802287	0.000799846	0.00428854	64	9.35333	1.394	1.40067e-07	6.72322e-05	44	3.65423e-13	8.69379e-11	4.20201e-07	4.20201e-07	1.67684e-10	1.23624	62	2.59893e-11	8.87145e-09	1.14676e-05	1.14676e-05	1.22357e-08	1	1	1	3	3	1	1	1	1
mir-1587	0.381444	1.84166	0.256087	1	1058	0.587025	0.512614	0.662095	1	1127	#N/A	#N/A	#N/A	#N/A	#N/A	0.470442	0.421529	0.446594	0.446594	0.43534	1.17714	1092.5	1	1	1	1	1	0	0	0	0	0	0	0	0	0
mir-15a-3p	4.17231	0.10454	0.839043	0.94359	599	3.86059	-0.649182	0.120081	0.251647	685	1.25037	0.102	0.472848	0.799839	430	0.413392	0.449084	0.318717	0.318717	0.440714	-0.147547	571.333	1	1	0.848227	0.848227	1	0	0	0	0	0	0	0	0	0
mir-15a-5p	1361.78	0.531134	0.0839266	0.255494	97	4797.42	0.673368	4.2871e-08	7.70981e-07	79	8.04074	0.14	0.403292	0.773776	65	3.31467e-07	0.0192762	1.28613e-07	1.28613e-07	1.17251e-06	0.448167	80.3333	6.64918e-06	0.184812	4.135e-06	4.135e-06	2.55323e-05	0	1	0	1	1	0	0	1	0
mir-15b-3p	128.141	0.585058	0.041643	0.160357	238	251.155	0.523158	0.00200783	0.00959189	217	0.624815	-0.043	0.62307	0.90121	936	0.00309951	0.0493948	0.00601139	0.00601139	0.00388575	0.355072	463.667	0.0240879	0.336028	0.0453657	0.0453657	0.0303819	1	1	0	2	2	1	1	1	0
mir-15b-5p	786.507	0.0970658	0.682334	0.840296	119	2306.2	-0.0666923	0.621754	0.764966	101	8.92222	0.076	0.679055	0.914881	49	0.869696	0.824764	0.945884	0.945884	0.746627	0.0354578	89.6667	1	1	1	1	1	0	0	0	0	0	0	0	0	0
mir-16-1-3p	10.5988	0.575649	0.267395	0.503771	473	3.25285	1.16409	0.0547601	0.143745	717	1.11556	0.148	0.174791	0.555625	485	0.0634124	0.0204538	0.155449	0.155449	0.0422754	0.629245	558.333	0.28787	0.190094	0.546165	0.546165	0.215069	0	0	0	0	0	0	0	0	0
mir-16-2-3p	116.073	0.368411	0.147513	0.356737	244	922.802	0.974683	4.70216e-07	6.23655e-06	145	1.5963	-0.119	0.669296	0.911002	343	7.44852e-06	0.0908261	1.41065e-06	1.41065e-06	2.25064e-05	0.408031	244	0.000115773	0.490043	3.37836e-05	3.37836e-05	0.000334013	0	1	0	1	1	0	0	1	0
mir-16-5p	4263.77	0.485028	0.18663	0.411073	61	71907.6	0.856146	4.35971e-08	7.70981e-07	18	12.1489	0.501	0.0105123	0.101937	6	2.50517e-08	0.001277	1.30791e-07	1.30791e-07	1.39528e-07	0.614058	28.3333	7.0839e-07	0.0245665	4.14821e-06	4.14821e-06	3.96464e-06	0	1	1	2	2	1	0	1	1
mir-17-3p	453.391	-0.578692	0.37278	0.612593	150	261.851	0.615383	0.000244727	0.0015613	210	5.28963	-0.276	0.141079	0.505357	137	0.000973794	0.0226464	0.000734001	0.000734001	0.000996128	-0.0797697	165.667	0.00884327	0.198325	0.00762257	0.00762257	0.00939667	0	1	0	1	1	0	0	1	0
mir-17-5p	2226.26	-0.0329205	0.934006	0.974615	76	1892.97	-0.274794	0.0815345	0.188502	109	#N/A	#N/A	#N/A	#N/A	#N/A	0.27225	0.51542	0.156421	0.156421	0.537603	-0.153857	92.5	0.790804	1	0.547941	0.547941	1	0	0	0	0	0	0	0	0	0
mir-181a-2-3p	236.048	-0.111826	0.537138	0.757555	188	1268.65	-1.90981	2.83891e-21	2.86162e-18	129	3.48037	-1.024	0.0122098	0.112705	200	2.64935e-20	0.0276306	8.51673e-21	8.51673e-21	2.07581e-13	-1.01521	172.333	2.07267e-17	0.223618	9.99438e-18	9.99438e-18	2.17995e-10	0	-1	-1	2	-2	1	0	1	1
mir-181a-3p	256.989	1.27158	2.64865e-05	0.000488108	181	1105.7	-0.439957	0.00835544	0.0325185	135	1.89148	0.275	0.15924	0.534512	300	5.82925e-06	0.000784949	7.94573e-05	7.94573e-05	8.28545e-06	0.368873	205.333	9.56731e-05	0.0172175	0.00111004	0.00111004	0.000140913	1	-1	0	2	0	0	1	1	0
mir-181a-5p	6292.93	0.474436	0.0926951	0.274101	53	190454	-0.584457	1.23578e-05	0.000112222	11	9.53296	0.07	0.47169	0.799839	40	6.46007e-05	0.0299642	3.70729e-05	3.70729e-05	9.58045e-05	-0.0133402	34.6667	0.000802211	0.235467	0.000565	0.000565	0.00121318	0	-1	0	1	-1	0	0	1	0
mir-181b-2-3p	4.82712	-1.90977	0.00141903	0.0121028	580	2.76738	0.0435022	0.942568	0.970488	756	#N/A	#N/A	#N/A	#N/A	#N/A	0.0101879	0.445555	0.00283605	0.00283605	0.0679189	-0.933133	668	0.0671656	1	0.0236036	0.0236036	0.312132	-1	0	0	1	-1	0	1	0	0
mir-181b-3p	13.3489	0.371861	0.390744	0.62519	447	15.6568	-0.112608	0.691763	0.810368	490	#N/A	#N/A	#N/A	#N/A	#N/A	0.623915	0.579103	0.628807	0.628807	0.559846	0.129627	468.5	1	1	1	1	1	0	0	0	0	0	0	0	0	0
mir-181b-5p	1167.5	-0.169941	0.42219	0.652246	103	8702.7	-0.289375	0.0250003	0.0782617	62	8.06444	0.178	0.104526	0.428825	64	0.0341944	0.0279896	0.0731414	0.0731414	0.0266175	-0.0937719	76.3333	0.175798	0.225744	0.321466	0.321466	0.148016	0	-1	0	1	-1	0	0	1	0
mir-181c-3p	49.4977	0.309786	0.140242	0.349176	309	287.895	-0.462525	0.0018118	0.00869663	203	1.61556	-0.327	0.144634	0.513605	338	0.00232802	0.00392713	0.00542555	0.00542555	0.00175073	-0.159913	283.333	0.0187762	0.058748	0.0412096	0.0412096	0.0149848	0	-1	0	1	-1	0	0	1	0
mir-181c-5p	216.647	0.184521	0.52481	0.748189	196	5570.43	-0.5759	0.00116455	0.0060822	76	3.92556	-0.046	0.913503	0.979033	181	0.0204033	0.454682	0.00348958	0.00348958	0.0822009	-0.145793	151	0.117657	1	0.0283393	0.0283393	0.356663	0	-1	0	1	-1	0	0	1	0
mir-181d-3p	0.0677917	1.5161	0.630548	1	1550	0.161375	-0.435995	0.865796	1	1533	#N/A	#N/A	#N/A	#N/A	#N/A	0.876359	0.873165	0.863505	0.863505	0.835211	0.540055	1541.5	1	1	1	1	1	0	0	0	0	0	0	0	0	0
mir-181d-5p	107.795	-0.194165	0.403711	0.637049	250	425.852	-0.324297	0.0172531	0.0583595	178	4.21741	0.265	0.343769	0.737272	168	0.0604425	0.0745381	0.0508715	0.0508715	0.0518555	-0.0844876	198.667	0.278701	0.43754	0.246685	0.246685	0.256525	0	-1	0	1	-1	0	0	1	0
mir-182-3p	1.01825	-1.51116	0.168669	0.384253	826	1.54233	0.298581	0.691604	0.810368	858	0.804444	-0.013	0.914195	0.979033	753	0.612471	0.698959	0.425458	0.425458	0.699279	-0.408525	812.333	1	1	0.996557	0.996557	1	0	0	0	0	0	0	0	0	0
mir-182-5p	4314.58	0.663052	0.0227441	0.1034	59	24862	-0.428567	0.0655629	0.162777	37	6.75444	0.191	0.396584	0.770689	96	0.0213239	0.0190012	0.0666922	0.0666922	0.0164501	0.141828	64	0.122066	0.183522	0.301012	0.301012	0.0990408	1	0	0	1	1	0	1	0	0
mir-1825	#N/A	#N/A	#N/A	#N/A	#N/A	#N/A	#N/A	#N/A	#N/A	#N/A	3.7	0.043	0.897501	0.972461	191	0.897501	0.897501	0.897501	0.897501	0.897501	0.043	191	1	1	1	1	1	0	0	0	0	0	0	0	0	0
mir-1827	0.482559	1.99742	0.119962	0.318255	983	1.65092	-0.758931	0.23096	0.407006	838	1	0.169	0.154818	0.530806	553	0.0914152	0.0215592	0.318441	0.318441	0.058045	0.469162	791.333	0.375454	0.194613	0.848227	0.848227	0.27771	0	0	0	0	0	0	0	0	0
mir-183-3p	15.3442	-0.0301766	0.957127	0.983351	432	21.6115	1.45859	2.44036e-05	0.000210246	459	1.72556	0.177	0.255094	0.642468	320	0.00050884	0.292127	7.3209e-05	7.3209e-05	0.00469608	0.535138	403.667	0.0050819	0.914162	0.00104134	0.00104134	0.0354486	0	1	0	1	1	0	0	1	0
mir-183-5p	1398.21	-0.229498	0.455146	0.687716	96	1558.23	1.4894	6.42956e-08	1.08017e-06	116	2.64333	0.407	0.183507	0.565599	240	1.08127e-06	0.0434152	1.92887e-07	1.92887e-07	3.37155e-06	0.555633	150.667	1.9521e-05	0.305993	5.80391e-06	5.80391e-06	6.08969e-05	0	1	0	1	1	0	0	1	0
mir-184	8.7729	1.6969	0.000676327	0.00671124	492	2.93103	0.604702	0.369919	0.551596	740	1.14333	0.1	0.465192	0.798862	474	0.00594585	0.0973055	0.00202761	0.00202761	0.00737414	0.800534	568.667	0.0425454	0.505257	0.0179577	0.0179577	0.0519086	1	0	0	1	1	0	1	0	0
mir-1843	47.6192	-0.12365	0.571405	0.77367	313	141.858	-0.387878	0.0190149	0.0632573	264	#N/A	#N/A	#N/A	#N/A	#N/A	0.0599996	0.174298	0.0376681	0.0376681	0.073002	-0.255764	288.5	0.278298	0.700163	0.197337	0.197337	0.328368	0	-1	0	1	-1	0	0	1	0
mir-185-3p	12.0364	0.33665	0.211005	0.439026	457	24.11	0.732988	0.00165581	0.00810222	443	1.06519	-0.176	0.296393	0.69136	518	0.00541275	0.0219856	0.00495921	0.00495921	0.00470113	0.297879	472.667	0.0395755	0.195627	0.0387976	0.0387976	0.0354486	0	1	0	1	1	0	0	1	0
mir-185-5p	405.382	-0.12003	0.760548	0.88788	159	274.139	-0.214682	0.23713	0.412359	206	#N/A	#N/A	#N/A	#N/A	#N/A	0.489262	0.497682	0.41803	0.41803	0.49789	-0.167356	182.5	1	1	0.988296	0.988296	1	0	0	0	0	0	0	0	0	0
mir-186-3p	43.7507	-0.277562	0.534555	0.756736	322	1.6546	1.40534	0.117222	0.247788	837	0.752593	-0.077	0.411665	0.7749	821	0.292688	0.200315	0.312055	0.312055	0.23034	0.35026	660	0.829635	0.770722	0.842799	0.842799	0.738229	0	0	0	0	0	0	0	0	0
mir-186-5p	3672.1	-0.0842686	0.67256	0.835235	65	27132.5	0.286268	0.0194618	0.0645313	33	1.04741	-0.032	0.815675	0.944786	526	0.169161	0.505772	0.0572566	0.0572566	0.28559	0.0566666	208	0.582143	1	0.270385	0.270385	0.842754	0	1	0	1	1	0	0	1	0
mir-187-3p	0.918427	0.926978	0.350937	0.591777	848	1.44751	0.489124	0.560101	0.71641	873	0.918148	-0.193	0.249299	0.636508	620	0.41964	0.258315	0.576941	0.576941	0.312586	0.407701	780.333	1	0.873582	1	1	0.887119	0	0	0	0	0	0	0	0	0
mir-187-5p	0.0611567	0.762742	0.83003	1	1591	#N/A	#N/A	#N/A	#N/A	#N/A	1.05519	-0.218	0.0805185	0.375232	520	0.247653	0.414549	0.154554	0.154554	0.36295	0.272371	1055.5	0.750958	1	0.544651	0.544651	0.953409	0	0	0	0	0	0	0	0	0
mir-188-3p	2.11579	0.290506	0.581587	0.777459	690	7.58201	0.413982	0.321934	0.506068	583	1.24444	0.007	0.946574	0.981814	431	0.749202	0.748268	0.688243	0.688243	0.790879	0.237162	568	1	1	1	1	1	0	0	0	0	0	0	0	0	0
mir-188-5p	44.2103	-0.412373	0.101593	0.288826	321	41.7761	0.463345	0.0598659	0.152386	360	2.69259	-0.181	0.454169	0.792731	236	0.0669782	0.0388869	0.169061	0.169061	0.0506479	-0.0433428	305.667	0.299996	0.288327	0.575051	0.575051	0.252157	0	0	0	0	0	0	0	0	0
mir-18a-3p	18.9217	-0.0611281	0.824772	0.935155	404	50.9731	0.359091	0.0662875	0.16297	340	1.5463	0.307	0.212768	0.598725	354	0.178824	0.223598	0.185972	0.185972	0.214227	0.201654	366	0.605627	0.813618	0.614754	0.614754	0.700069	0	0	0	0	0	0	0	0	0
mir-18a-5p	512.282	0.743874	0.0205386	0.0976768	140	542.413	1.29867	4.68196e-08	8.13692e-07	165	7.6363	0.348	0.0304865	0.207488	75	9.36224e-09	2.21413e-05	1.40459e-07	1.40459e-07	6.42244e-08	0.79685	126.667	2.81707e-07	0.000851896	4.39542e-06	4.39542e-06	2.07837e-06	1	1	1	3	3	1	1	1	1
mir-18b-3p	0.012815	1.41878	0.689328	1	1930	0.153345	0.238199	0.927337	1	1544	1.00333	-0.041	0.773273	0.930739	547	0.965296	0.962158	0.970015	0.970015	0.92973	0.53866	1340.33	1	1	1	1	1	0	0	0	0	0	0	0	0	0
mir-18b-5p	14.0866	1.18942	0.00702569	0.0433333	442	7.01953	1.36683	0.00253017	0.0116991	598	4.79815	0.414	0.148671	0.522798	150	0.000254563	0.000660216	0.00757131	0.00757131	0.000209381	0.990082	396.667	0.00283156	0.015044	0.0546765	0.0546765	0.00245912	1	1	0	2	2	1	1	1	0
mir-1908-3p	0.141962	1.98091	0.53651	1	1335	0.515537	1.75149	0.215769	1	1162	#N/A	#N/A	#N/A	#N/A	#N/A	0.365371	0.282962	0.384982	0.384982	0.318695	1.8662	1248.5	0.945452	0.897448	0.95099	0.95099	0.895765	0	0	0	0	0	0	0	0	0
mir-1908-5p	0.266676	2.63804	0.229352	1	1134	3.79295	0.111209	0.836235	0.906836	689	10.2315	-0.153	0.533137	0.839035	24	0.601264	0.573722	0.542313	0.542313	0.572599	0.865415	615.667	1	1	1	1	1	0	0	0	0	0	0	0	0	0
mir-1909-3p	0.0114164	0.923039	0.795036	1	1958	0.127283	-0.628353	0.815995	1	1594	6.55037	-0.397	0.153071	0.530213	98	0.593503	0.691936	0.392507	0.392507	0.646541	-0.0341048	1216.67	1	1	0.960598	0.960598	1	0	0	0	0	0	0	0	0	0
mir-1909-5p	0.0370754	0.762744	0.83003	1	1719	0.328107	1.07076	0.413324	1	1293	3.23407	0.233	0.522117	0.833998	210	0.752019	0.692867	0.798073	0.798073	0.669534	0.688836	1074	1	1	1	1	1	0	0	0	0	0	0	0	0	0
mir-190a-3p	33.2452	-1.29497	0.000527249	0.00549618	345	6.43325	0.205829	0.687083	0.810368	609	1.55741	-0.397	0.164256	0.541122	351	0.00345485	0.10303	0.00158091	0.00158091	0.00543752	-0.49538	435	0.0264985	0.522325	0.0143259	0.0143259	0.039841	-1	0	0	1	-1	0	1	0	0
mir-190a-5p	1559.26	-1.11365	0.00110987	0.0100472	90	696.406	-1.8093	7.92873e-06	7.53977e-05	151	0.934074	-0.307	0.00707039	0.0785854	607	1.87049e-08	9.14981e-08	2.3786e-05	2.3786e-05	9.99411e-08	-1.07665	282.667	5.41981e-07	5.80395e-06	0.000382368	0.000382368	3.02419e-06	-1	-1	-1	3	-3	1	1	1	1
mir-190b-3p	0.0633346	0.923038	0.795036	1	1573	#N/A	#N/A	#N/A	#N/A	#N/A	#N/A	#N/A	#N/A	#N/A	#N/A	0.795036	0.795036	0.795036	0.795036	0.795036	0.923038	1573	1	1	1	1	1	0	0	0	0	0	0	0	0	0
mir-190b-5p	11.0701	0.76568	0.0136664	0.071958	468	18.4063	-0.0351595	0.89301	0.947531	477	0.864815	-0.008	0.93311	0.980896	664	0.176387	0.741763	0.0404416	0.0404416	0.563083	0.24084	536.333	0.59997	1	0.207241	0.207241	1	1	0	0	1	1	0	1	0	0
mir-191-3p	6.19143	-0.749727	0.0464371	0.171154	546	31.2166	-0.326545	0.101433	0.221789	398	2.89556	-0.078	0.818332	0.944786	229	0.0848273	0.150333	0.132942	0.132942	0.114213	-0.384757	391	0.352996	0.639399	0.49415	0.49415	0.45803	-1	0	0	1	-1	0	1	0	0
mir-191-5p	8028.74	-0.95076	0.000516556	0.00549323	45	98085.6	0.276611	0.112155	0.240537	13	11.49	-0.327	0.00256506	0.0356878	12	2.08511e-05	0.000255047	0.00154887	0.00154887	2.28331e-05	-0.333716	23.3333	0.000288741	0.00688041	0.0142557	0.0142557	0.000335271	-1	0	-1	2	-2	1	1	0	1
mir-1910-3p	0.041711	1.10823	0.754831	1	1682	0.293666	-0.541688	0.760858	1	1330	#N/A	#N/A	#N/A	#N/A	#N/A	0.892819	0.882721	0.939892	0.939892	0.823544	0.283272	1506	1	1	1	1	1	0	0	0	0	0	0	0	0	0
mir-1910-5p	0.0618173	0	1	1	1581	1.57447	1.19218	0.191514	0.356173	849	5.51481	0.239	0.357697	0.740313	128	0.498323	0.536868	0.471533	0.471533	0.204024	0.477059	852.667	1	1	1	1	0.683012	0	0	0	0	0	0	0	0	0
mir-1911-3p	#N/A	#N/A	#N/A	#N/A	#N/A	#N/A	#N/A	#N/A	#N/A	#N/A	1.36815	-0.112	0.583868	0.879303	393	0.583868	0.583868	0.583868	0.583868	0.583868	-0.112	393	1	1	1	1	1	0	0	0	0	0	0	0	0	0
mir-1911-5p	0.0213793	0.923039	0.795036	1	1839	0.0294778	-0.339824	0.919011	1	1902	0.73963	-0.17	0.133246	0.493492	833	0.588262	0.746507	0.34884	0.34884	0.736175	0.137739	1524.67	1	1	0.898713	0.898713	1	0	0	0	0	0	0	0	0	0
mir-1912-3p	0.0109445	0.923039	0.795036	1	1968	#N/A	#N/A	#N/A	#N/A	#N/A	1.02593	0.106	0.327721	0.725653	531	0.61098	0.615223	0.548041	0.548041	0.60379	0.51452	1249.5	1	1	1	1	1	0	0	0	0	0	0	0	0	0
mir-1913	0.220693	1.30562	0.496429	1	1209	0.679992	1.36381	0.220301	1	1074	2.07222	-0.075	0.714809	0.92732	282	0.531354	0.448761	0.525997	0.525997	0.452511	0.864808	855	1	1	1	1	1	0	0	0	0	0	0	0	0	0
mir-1914-3p	0.0831006	0.762742	0.83003	1	1500	#N/A	#N/A	#N/A	#N/A	#N/A	1.4663	0.334	0.0267744	0.189688	371	0.10682	0.367057	0.0528319	0.0528319	0.206091	0.548371	935.5	0.42123	1	0.254091	0.254091	0.685988	0	0	1	1	1	0	0	0	1
mir-1914-5p	0.0541313	1.65223	0.641104	1	1623	0.3789	-1.18583	0.484438	1	1253	1.19593	0.116	0.460192	0.793739	452	0.69144	0.56409	0.842704	0.842704	0.547355	0.194134	1109.33	1	1	1	1	1	0	0	0	0	0	0	0	0	0
mir-1915-3p	#N/A	#N/A	#N/A	#N/A	#N/A	0.0294778	-0.339824	0.919011	1	1903	11.6596	0.373	0.138014	0.503188	9	0.388736	0.555399	0.25698	0.25698	0.597433	0.0165882	956	0.973727	1	0.757032	0.757032	1	0	0	0	0	0	0	0	0	0
mir-1915-5p	#N/A	#N/A	#N/A	#N/A	#N/A	#N/A	#N/A	#N/A	#N/A	#N/A	1.22593	0.311	0.0817798	0.376839	439	0.0817798	0.0817798	0.0817798	0.0817798	0.0817798	0.311	439	0.344591	0.455908	0.347084	0.347084	0.35605	0	0	0	0	0	0	0	0	0
mir-192-3p	405.541	-1.15613	0.00126309	0.0110466	158	256.599	-1.25068	9.39219e-05	0.000657453	212	6.86185	-2.009	1.6185e-06	0.00019422	93	8.8126e-11	4.17974e-10	4.8555e-06	4.8555e-06	3.33825e-09	-1.47194	154.333	3.69342e-09	3.57579e-08	9.34087e-05	9.34087e-05	1.52512e-07	-1	-1	-1	3	-3	1	1	1	1
mir-192-5p	386914	-2.12206	9.23781e-07	3.17781e-05	3	1.48123e+06	-1.63967	2.84594e-05	0.000237083	2	#N/A	#N/A	#N/A	#N/A	#N/A	6.66769e-10	4.31686e-10	1.84756e-06	1.84756e-06	3.40222e-08	-1.88087	2.5	2.37107e-08	3.57579e-08	4.12974e-05	4.12974e-05	1.16576e-06	-1	-1	0	2	-2	1	1	1	0
mir-193a-3p	558.227	1.43558	0.0158657	0.0822785	136	136.886	0.00269915	0.992145	0.998105	267	2.64259	-0.439	0.213296	0.598725	241	0.0769606	0.298196	0.046846	0.046846	0.421842	0.333092	214.667	0.328412	0.923305	0.231468	0.231468	1	1	0	0	1	1	0	1	0	0
mir-193a-5p	88.9199	1.07004	0.00358926	0.0260853	266	394.38	-1.42972	3.92634e-10	1.45492e-08	180	5.6863	-0.256	0.232919	0.624586	122	1.45374e-10	0.00220488	1.1779e-09	1.1779e-09	5.20587e-09	-0.205225	189.333	5.78292e-09	0.0372109	7.2751e-08	7.2751e-08	2.09133e-07	1	-1	0	2	0	0	1	1	0
mir-193b-3p	606.492	0.927098	4.7667e-05	0.000819873	133	1192.7	0.352126	0.0829304	0.19129	132	6.9337	0.92	7.99863e-05	0.00274239	92	8.28813e-08	9.54979e-05	0.000142994	0.000142994	2.98409e-07	0.733075	119	1.94522e-06	0.00291082	0.001844	0.001844	7.39672e-06	1	0	1	2	2	1	1	0	1
mir-193b-5p	12.7901	0.773016	0.0175785	0.087638	455	21.8237	0.648142	0.00868447	0.03354	456	3.36556	1.269	0.000465176	0.00992376	204	1.08604e-05	3.18242e-06	0.00139488	0.00139488	1.23385e-05	0.896719	371.667	0.000163168	0.000146454	0.0130951	0.0130951	0.000198266	1	1	1	3	3	1	1	1	1
mir-194-3p	277.203	-1.95603	2.98846e-07	1.23364e-05	175	546.098	-1.95011	4.00587e-07	5.45665e-06	164	6.47778	-1.709	1.48201e-06	0.00019422	99	1.73204e-16	1.73014e-18	8.96537e-07	8.96537e-07	4.8158e-12	-1.87171	146	2.39123e-14	1.35355e-15	2.23848e-05	2.23848e-05	8.01487e-10	-1	-1	-1	3	-3	1	1	1	1
mir-194-5p	258841	-3.62343	2.12604e-12	2.74259e-10	4	35626.2	-0.35504	0.31193	0.494478	27	12.903	-1.149	7.69054e-05	0.00273441	1	3.78529e-14	0.00506222	6.37811e-12	6.37811e-12	6.49588e-11	-1.70916	10.6667	3.39845e-12	0.0694797	6.23726e-10	6.23726e-10	6.05416e-09	-1	0	-1	2	-2	1	1	0	1
mir-195-3p	23.9531	-0.660349	0.0405505	0.157467	384	160.543	-0.997634	1.03442e-08	2.17228e-07	255	2.42407	0.276	0.271138	0.65888	254	3.25316e-08	0.00504672	3.10326e-08	3.10326e-08	1.83209e-07	-0.460661	297.667	8.8781e-07	0.0694797	1.14106e-06	1.14106e-06	4.9637e-06	-1	-1	0	2	-2	1	1	1	0
mir-195-5p	1027.43	-0.113368	0.660087	0.828039	111	5648.14	-0.399335	0.00524109	0.0221975	75	10.5193	-0.22	0.172963	0.551703	19	0.0215171	0.0981821	0.015641	0.015641	0.026236	-0.244234	68.3333	0.122872	0.508075	0.0999367	0.0999367	0.146676	0	-1	0	1	-1	0	0	1	0
mir-196a-1-3p	28.359	-1.61422	0.000352797	0.00413735	366	75.9752	-0.849978	0.0102417	0.0379545	309	#N/A	#N/A	#N/A	#N/A	#N/A	4.88904e-05	5.61217e-05	0.00070547	0.00070547	5.9003e-05	-1.2321	337.5	0.000623619	0.00188168	0.00739168	0.00739168	0.000785582	-1	-1	0	2	-2	1	1	1	0
mir-196a-3p	1.10743	-1.59012	0.103199	0.289995	805	0.835068	0.380131	0.750039	1	1009	0.714815	0	1	1	857	0.528839	0.750236	0.278745	0.278745	0.330587	-0.403331	890.333	1	1	0.789136	0.789136	0.907265	0	0	0	0	0	0	0	0	0
mir-196a-5p	702.777	-1.26399	0.0010612	0.00977824	125	1959.93	-1.28456	0.000472387	0.0027684	105	6.07519	-1.157	0.000201521	0.00471854	112	2.9183e-08	8.70626e-10	0.000604441	0.000604441	1.35246e-07	-1.23518	114	8.15386e-07	6.59148e-08	0.00644829	0.00644829	3.91401e-06	-1	-1	-1	3	-3	1	1	1	1
mir-196b-3p	7.81509	-0.817078	0.0780077	0.241754	509	29.4755	-0.892326	0.000302108	0.00184561	412	3.79667	-2.244	9.11807e-06	0.00059157	184	5.8241e-08	8.00661e-05	2.7354e-05	2.7354e-05	2.31207e-07	-1.3178	368.333	1.4698e-06	0.00256523	0.000427998	0.000427998	5.98569e-06	0	-1	-1	2	-2	1	0	1	1
mir-196b-5p	870.97	-1.05155	0.011508	0.0618554	115	2487.71	-1.7089	1.03184e-14	9.85523e-13	97	5.03074	-1.627	1.51322e-05	0.000807049	143	2.13766e-18	2.55011e-07	3.09551e-14	3.09551e-14	8.13425e-13	-1.46248	118.333	5.01708e-16	1.45978e-05	5.82492e-12	5.82492e-12	2.70754e-10	-1	-1	-1	3	-3	1	1	1	1
mir-197-3p	556.291	-0.143775	0.529471	0.752375	137	1823.18	-0.60331	5.36946e-11	2.70621e-09	111	5.01852	-0.417	0.124083	0.482265	144	1.32311e-09	0.0465257	1.61084e-10	1.61084e-10	2.94051e-08	-0.388028	130.667	4.4362e-08	0.323065	1.21956e-08	1.21956e-08	1.02259e-06	0	-1	0	1	-1	0	0	1	0
mir-197-5p	1.14134	0.347333	0.631323	0.81339	799	2.8382	0.23357	0.686374	0.810368	748	#N/A	#N/A	#N/A	#N/A	#N/A	0.795699	0.767231	0.864077	0.864077	0.706607	0.290452	773.5	1	1	1	1	1	0	0	0	0	0	0	0	0	0
mir-1972	0.503514	-0.217187	0.823575	0.935015	976	2.13214	-0.315004	0.592598	0.73928	796	2.92	1.458	0.00502556	0.0626563	227	0.0614993	0.441061	0.015001	0.015001	0.135253	0.308603	666.333	0.28117	1	0.0964576	0.0964576	0.508291	0	0	1	1	1	0	0	0	1
mir-1973	2.01667	1.14472	0.0943186	0.277699	698	0.126625	0.0448968	0.986752	1	1598	3.57519	-1.82	4.45121e-05	0.0018579	196	0.000373679	0.210336	0.00013353	0.00013353	0.00736886	-0.210128	830.667	0.00391529	0.791709	0.00173147	0.00173147	0.0519086	0	0	-1	1	-1	0	0	0	1
mir-1976	0.238012	0.490753	0.775901	1	1178	0.881683	-0.729881	0.465176	0.637518	993	1.28407	0.299	0.103824	0.427774	415	0.362625	0.384919	0.280254	0.280254	0.363487	0.0199572	862	0.942625	1	0.790572	0.790572	0.953745	0	0	0	0	0	0	0	0	0
mir-198	#N/A	#N/A	#N/A	#N/A	#N/A	#N/A	#N/A	#N/A	#N/A	#N/A	0.938148	0.558	0.00780612	0.0823503	604	0.00780612	0.00780612	0.00780612	0.00780612	0.00780612	0.558	604	0.0532586	0.0949273	0.0558566	0.0558566	0.0536527	0	0	1	1	1	0	0	0	1
mir-199a-5p	1953.68	0.510568	0.097567	0.281255	82	3453.52	0.31294	0.0972825	0.21364	87	8.79037	-0.007	0.95755	0.983931	52	0.152227	0.2533	0.264377	0.264377	0.329016	0.272169	73.6667	0.547971	0.870416	0.766986	0.766986	0.905859	0	0	0	0	0	0	0	0	0
mir-199b-3p	10275	0.398342	0.0995654	0.285421	37	27850	0.131962	0.360092	0.542736	32	9.73259	0.232	0.22088	0.608361	36	0.138932	0.0525295	0.269943	0.269943	0.0950775	0.254101	35	0.51138	0.349254	0.775981	0.775981	0.399154	0	0	0	0	0	0	0	0	0
mir-199b-5p	1002.04	0.161498	0.705479	0.85268	112	2221.1	0.623594	8.05655e-05	0.000579593	103	2.12222	0.556	0.0510868	0.302737	275	0.000275918	0.0721984	0.000241677	0.000241677	0.000525811	0.447031	163.333	0.00298342	0.428107	0.0029238	0.0029238	0.00534582	0	1	0	1	1	0	0	1	0
mir-19a-3p	691.022	-0.428479	0.187438	0.411567	127	435.008	0.169528	0.525577	0.695252	176	5.31407	-0.303	0.184558	0.565599	134	0.237028	0.12052	0.457775	0.457775	0.174778	-0.187317	145.667	0.73488	0.561662	1	1	0.612379	0	0	0	0	0	0	0	0	0
mir-19a-5p	4.91957	-0.585677	0.307799	0.543918	577	4.1054	1.30171	0.0217593	0.0705252	672	0.960741	-0.263	0.0166069	0.141174	587	0.00573304	0.00691349	0.0489978	0.0489978	0.00432688	0.151012	612	0.0412744	0.0872364	0.239727	0.239727	0.0332727	0	1	-1	2	0	0	0	1	1
mir-19b-1-5p	15.4525	-0.245824	0.494265	0.722113	431	2.81249	0.00158542	0.997714	0.998105	751	#N/A	#N/A	#N/A	#N/A	#N/A	0.841767	0.870957	0.744232	0.744232	0.98844	-0.122119	591	1	1	1	1	1	0	0	0	0	0	0	0	0	0
mir-19b-2-5p	0.05407	1.67461	0.636733	1	1624	#N/A	#N/A	#N/A	#N/A	#N/A	#N/A	#N/A	#N/A	#N/A	#N/A	0.636733	0.636733	0.636733	0.636733	0.636733	1.67461	1624	1	1	1	1	1	0	0	0	0	0	0	0	0	0
mir-19b-3p	4086.92	-0.214447	0.466759	0.698109	63	2837.37	-0.420217	0.0248632	0.0780751	92	10.1889	-0.669	6.25372e-06	0.000461813	26	1.10716e-05	0.0198043	1.8761e-05	1.8761e-05	1.9907e-05	-0.434554	60.3333	0.000164462	0.18667	0.000310086	0.000310086	0.000303158	0	-1	-1	2	-2	1	0	1	1
mir-200a-3p	12888.2	-1.12978	0.000501544	0.00548441	30	9686.18	-0.306937	0.308816	0.492541	58	8.72667	-1.697	1.83225e-05	0.000925769	53	6.08258e-07	0.0049333	5.49665e-05	5.49665e-05	1.58431e-06	-1.04457	47	1.17015e-05	0.0689194	0.000809762	0.000809762	3.15509e-05	-1	0	-1	2	-2	1	1	0	1
mir-200a-5p	756.239	-1.62533	3.84335e-06	0.000101701	122	1069.25	-0.369554	0.202079	0.370355	139	5.72296	-1.156	0.000177265	0.0043851	119	3.8754e-08	0.00137904	1.153e-05	1.153e-05	1.90341e-07	-1.05029	126.667	1.03359e-06	0.0256874	0.000197525	0.000197525	5.09763e-06	-1	0	-1	2	-2	1	1	0	1
mir-200b-3p	27873.7	-1.12746	0.00154559	0.0129679	17	54250.9	-0.455351	0.161699	0.319482	20	9.38852	-1.677	9.83489e-07	0.00019422	42	6.58528e-08	0.000725061	2.95046e-06	2.95046e-06	2.68669e-07	-1.0866	26.3333	1.60996e-06	0.0162068	6.10448e-05	6.10448e-05	6.80432e-06	-1	0	-1	2	-2	1	1	0	1
mir-200b-5p	775.911	-0.802704	0.0405875	0.157467	120	368.241	-0.832613	0.00729356	0.0291742	183	7.60222	-1.341	2.22475e-06	0.000237307	77	1.61756e-07	1.82978e-05	6.67424e-06	6.67424e-06	4.72402e-07	-0.992106	126.667	3.45128e-06	0.000727882	0.00012143	0.00012143	1.14656e-05	-1	-1	-1	3	-3	1	1	1	1
mir-200c-3p	27271.7	-1.34492	0.000235719	0.00304077	18	15218.8	-1.11383	0.000649704	0.00365867	46	12.1756	-1.261	3.0829e-06	0.000295959	5	2.04029e-10	1.16904e-10	9.24869e-06	9.24869e-06	5.4917e-09	-1.23992	23	7.72347e-09	1.14323e-08	0.00016079	0.00016079	2.16875e-07	-1	-1	-1	3	-3	1	1	1	1
mir-200c-5p	15.8492	-0.820591	0.0392844	0.154926	424	21.7067	-0.373916	0.194318	0.360582	457	1.8663	-0.661	0.00343244	0.0457659	308	0.00176071	0.00221965	0.010262	0.010262	0.00130324	-0.618502	396.333	0.0146539	0.0372109	0.0696097	0.0696097	0.0116791	-1	0	-1	2	-2	1	1	0	1
mir-202-3p	0.641978	0.32795	0.803079	0.922915	928	0.104535	-0.147466	0.964806	1	1659	1.87852	-0.06	0.751155	0.92983	305	0.982289	0.981457	0.98459	0.98459	0.967523	0.0401612	964	1	1	1	1	1	0	0	0	0	0	0	0	0	0
mir-202-5p	23.1787	0.633161	0.268379	0.504268	386	3.87892	0.530226	0.477581	0.649664	684	1.4463	0.12	0.742426	0.92983	380	0.582243	0.49129	0.608386	0.608386	0.495498	0.427796	483.333	1	1	1	1	1	0	0	0	0	0	0	0	0	0
mir-203a-3p	8493.51	-1.32996	0.000179369	0.00245541	42	6116.86	-0.588791	0.0244414	0.0769905	74	#N/A	#N/A	#N/A	#N/A	#N/A	5.84722e-05	0.000303092	0.000358706	0.000358706	6.92093e-05	-0.959374	58	0.000736179	0.00799278	0.00412982	0.00412982	0.000897328	-1	-1	0	2	-2	1	1	1	0
mir-203a-5p	29.4094	-1.22996	0.0216468	0.100346	359	8.3804	-0.309009	0.458181	0.63145	570	#N/A	#N/A	#N/A	#N/A	#N/A	0.0556745	0.115118	0.042825	0.042825	0.0580226	-0.769487	464.5	0.262913	0.54582	0.216614	0.216614	0.27771	-1	0	0	1	-1	0	1	0	0
mir-203b-3p	167.928	-0.859787	0.0204898	0.0976768	216	90.5982	-0.712235	0.0114752	0.041758	299	#N/A	#N/A	#N/A	#N/A	#N/A	0.00219968	0.000510879	0.0228186	0.0228186	0.00175099	-0.786011	257.5	0.0179258	0.0121114	0.133222	0.133222	0.0149848	-1	-1	0	2	-2	1	1	1	0
mir-203b-5p	0.641067	-0.830086	0.272306	0.504523	929	0.964886	-0.619501	0.608975	0.754112	965	#N/A	#N/A	#N/A	#N/A	#N/A	0.463787	0.388328	0.470461	0.470461	0.411714	-0.724793	947	1	1	1	1	1	0	0	0	0	0	0	0	0	0
mir-204-3p	0.332612	-0.0427941	0.967664	1	1086	0.235475	-0.720452	0.650492	1	1419	1.50593	0.056	0.834923	0.947156	361	0.97239	0.972734	0.957306	0.957306	0.963518	-0.235749	955.333	1	1	1	1	1	0	0	0	0	0	0	0	0	0
mir-204-5p	38.799	-0.921942	0.0252552	0.113319	332	189.097	-1.64345	1.36266e-08	2.74713e-07	241	#N/A	#N/A	#N/A	#N/A	#N/A	7.84301e-09	0.000318913	2.72532e-08	2.72532e-08	1.36066e-07	-1.28269	286.5	2.42205e-07	0.00831655	1.03167e-06	1.03167e-06	3.91401e-06	-1	-1	0	2	-2	1	1	1	0
mir-205-3p	0.0184459	0.923039	0.795036	1	1854	#N/A	#N/A	#N/A	#N/A	#N/A	0.765926	0.055	0.627248	0.90121	798	0.84566	0.833122	0.861056	0.861056	0.778633	0.48902	1326	1	1	1	1	1	0	0	0	0	0	0	0	0	0
mir-205-5p	1.73621	2.19349	0.0266417	0.117477	723	1.63714	1.59548	0.205886	0.375361	839	0.991852	0.215	0.0729048	0.355838	562	0.0157695	0.0047489	0.0778148	0.0778148	0.0104022	1.33466	708	0.0946573	0.0667405	0.336958	0.336958	0.0694471	1	0	0	1	1	0	1	0	0
mir-2052	#N/A	#N/A	#N/A	#N/A	#N/A	#N/A	#N/A	#N/A	#N/A	#N/A	0.582593	0.003	0.977972	0.986808	949	0.977972	0.977972	0.977972	0.977972	0.977972	0.003	949	1	1	1	1	1	0	0	0	0	0	0	0	0	0
mir-2053	#N/A	#N/A	#N/A	#N/A	#N/A	#N/A	#N/A	#N/A	#N/A	#N/A	0.751481	-0.124	0.113751	0.457784	822	0.113751	0.113751	0.113751	0.113751	0.113751	-0.124	822	0.443476	0.54043	0.442741	0.442741	0.456964	0	0	0	0	0	0	0	0	0
mir-2054	#N/A	#N/A	#N/A	#N/A	#N/A	#N/A	#N/A	#N/A	#N/A	#N/A	0.641852	0.066	0.527418	0.836594	926	0.527418	0.527418	0.527418	0.527418	0.527418	0.066	926	1	1	1	1	1	0	0	0	0	0	0	0	0	0
mir-206	7.25831	3.36496	1.35123e-06	4.3577e-05	525	0.411538	1.39439	0.380626	1	1228	0.844444	-0.095	0.386263	0.767728	687	2.69184e-05	0.0751707	4.05367e-06	4.05367e-06	5.34782e-05	1.55478	813.333	0.000365187	0.439964	7.99493e-05	7.99493e-05	0.000724444	1	0	0	1	1	0	1	0	0
mir-208a-3p	#N/A	#N/A	#N/A	#N/A	#N/A	#N/A	#N/A	#N/A	#N/A	#N/A	1.10667	-0.011	0.916409	0.979033	492	0.916409	0.916409	0.916409	0.916409	0.916409	-0.011	492	1	1	1	1	1	0	0	0	0	0	0	0	0	0
mir-208b-3p	0.0493269	0.762744	0.83003	1	1642	0.882912	1.8912	0.0744335	0.17864	992	0.995926	-0.176	0.0462287	0.284484	555	0.0685982	0.143208	0.132374	0.132374	0.0991332	0.825981	1063	0.303202	0.62707	0.493928	0.493928	0.408815	0	0	-1	1	-1	0	0	0	1
mir-20a-3p	21.143	-0.331454	0.264848	0.503358	397	12.5337	0.21267	0.485399	0.658372	522	0.595556	-0.17	0.0788711	0.373548	944	0.163564	0.0949943	0.218442	0.218442	0.124296	-0.0962614	621	0.570467	0.499892	0.682662	0.682662	0.485109	0	0	0	0	0	0	0	0	0
mir-20a-5p	3489.69	-0.269789	0.476003	0.706338	67	2900.36	-0.963345	7.16646e-07	9.14404e-06	91	10.4559	-0.085	0.520708	0.833998	21	2.43962e-05	0.165028	2.14994e-06	2.14994e-06	6.72343e-05	-0.439378	59.6667	0.000332894	0.67951	4.76028e-05	4.76028e-05	0.00088009	0	-1	0	1	-1	0	0	1	0
mir-20b-3p	0.915332	1.38475	0.110314	0.301176	849	0.487527	-1.23095	0.293662	1	1182	1.10963	-0.011	0.951505	0.9831	490	0.324664	0.392617	0.295778	0.295778	0.501509	0.0476	840.333	0.879285	1	0.820123	0.820123	1	0	0	0	0	0	0	0	0	0
mir-20b-5p	73.9868	1.11868	0.00622004	0.0401193	276	40.3942	-0.198168	0.404078	0.582396	367	7.67556	0.146	0.493901	0.814119	74	0.0373401	0.123208	0.0185443	0.0185443	0.0402414	0.355503	239	0.188467	0.569233	0.113342	0.113342	0.20562	1	0	0	1	1	0	1	0	0
mir-21-3p	603.319	0.706848	0.0643552	0.214241	134	26214.1	0.962141	5.81433e-05	0.000440665	35	4.03222	1.33	0.00135772	0.0221409	175	1.02858e-06	4.74192e-05	0.00017442	0.00017442	1.92504e-06	0.999663	114.667	1.87138e-05	0.00166109	0.00221278	0.00221278	3.73779e-05	0	1	1	2	2	1	0	1	1
mir-21-5p	419364	0.636908	0.0614464	0.207231	2	501868	0.605241	0.00419075	0.0182081	5	8.27852	1.086	8.24656e-07	0.00019422	60	5.7614e-08	4.71319e-05	2.47396e-06	2.47396e-06	2.27376e-07	0.77605	22.3333	1.46978e-06	0.00166109	5.23099e-05	5.23099e-05	5.95266e-06	0	1	1	2	2	1	0	1	1
mir-210-3p	1093.67	-0.521389	0.140421	0.349176	105	1512.93	0.0987605	0.685959	0.810368	118	7.71852	-0.753	0.00242204	0.0341935	73	0.0103432	0.0948858	0.00724853	0.00724853	0.0141801	-0.391876	98.6667	0.0678085	0.499892	0.0526696	0.0526696	0.0885781	0	0	-1	1	-1	0	0	0	1
mir-210-5p	10.7123	-0.667702	0.109646	0.300144	472	57.6228	0.0109249	0.963606	0.982118	329	#N/A	#N/A	#N/A	#N/A	#N/A	0.343123	0.570568	0.207269	0.207269	0.686782	-0.328389	400.5	0.918913	1	0.659998	0.659998	1	0	0	0	0	0	0	0	0	0
mir-211-5p	0.432449	-0.994164	0.514773	0.738867	1014	2.12043	1.66006	0.181006	0.344253	799	#N/A	#N/A	#N/A	#N/A	#N/A	0.31431	0.242054	0.329249	0.329249	0.275574	0.332949	906.5	0.864812	0.85045	0.869232	0.869232	0.822135	0	0	0	0	0	0	0	0	0
mir-2110	18.6137	-0.00142584	0.997297	0.998574	405	38.6698	-0.13708	0.472653	0.644701	371	4.04926	-0.503	0.0596625	0.331075	174	0.307887	0.522201	0.168521	0.168521	0.8407	-0.213835	316.667	0.858208	1	0.574047	0.574047	1	0	0	0	0	0	0	0	0	0
mir-2113	0.0159131	0.923039	0.795036	1	1860	#N/A	#N/A	#N/A	#N/A	#N/A	0.81	0.19	0.0626801	0.334294	746	0.199286	0.367838	0.121431	0.121431	0.289442	0.55652	1303	0.656915	1	0.46656	0.46656	0.84937	0	0	0	0	0	0	0	0	0
mir-2114-3p	0.577838	-0.694389	0.575712	0.776043	945	2.53954	-1.38133	0.056277	0.145455	771	0.65963	0.023	0.762966	0.930739	915	0.285406	0.421603	0.159508	0.159508	0.327937	-0.68424	877	0.816212	1	0.554615	0.554615	0.904606	0	0	0	0	0	0	0	0	0
mir-2114-5p	3.74535	-1.9011	0.00179414	0.0148124	611	1.29365	-1.01379	0.236369	0.412359	891	0.893333	0.04	0.713763	0.92732	635	0.012692	0.143767	0.00537276	0.00537276	0.0196125	-0.958295	712.333	0.0788654	0.627828	0.0410616	0.0410616	0.114529	-1	0	0	1	-1	0	1	0	0
mir-2115-3p	0.826994	2.75104	0.00488305	0.0325117	870	3.19178	2.37998	0.00949436	0.0361144	722	0.845556	0.038	0.819377	0.944786	686	0.00239233	0.096597	0.0145777	0.0145777	0.00518458	1.72301	759.333	0.0192287	0.502953	0.0942533	0.0942533	0.0382738	1	1	0	2	2	1	1	1	0
mir-2115-5p	0.734709	2.73288	0.0109399	0.0610217	895	1.76614	1.37764	0.105893	0.229549	826	0.688889	0.032	0.705041	0.92505	887	0.0272695	0.0925259	0.032462	0.032462	0.0336563	1.38084	869.333	0.14626	0.494702	0.178846	0.178846	0.178631	1	0	0	1	1	0	1	0	0
mir-2116-3p	1.24796	-0.523871	0.388991	0.62519	776	14.6149	-1.21291	2.94458e-05	0.00024329	508	1.36704	-0.171	0.32839	0.725653	394	0.00034417	0.0615392	8.83348e-05	8.83348e-05	0.000477525	-0.635928	559.333	0.00366716	0.391178	0.00121241	0.00121241	0.00498938	0	-1	0	1	-1	0	0	1	0
mir-2116-5p	3.62211	-0.404989	0.549906	0.760438	617	5.12486	-0.289984	0.546821	0.708494	643	0.781852	0.077	0.446822	0.789488	780	0.674718	0.532635	0.830724	0.830724	0.523121	-0.205991	680	1	1	1	1	1	0	0	0	0	0	0	0	0	0
mir-2117	#N/A	#N/A	#N/A	#N/A	#N/A	#N/A	#N/A	#N/A	#N/A	#N/A	0.626667	-0.004	0.970176	0.986808	934	0.970176	0.970176	0.970176	0.970176	0.970176	-0.004	934	1	1	1	1	1	0	0	0	0	0	0	0	0	0
mir-212-3p	24.9205	1.11777	6.64195e-05	0.00107101	378	358.946	1.15254	1.75214e-07	2.59729e-06	186	3.34667	1.36	0.000370691	0.0080878	206	2.50692e-12	1.39362e-11	5.25642e-07	5.25642e-07	4.56314e-10	1.2101	256.667	1.50865e-10	1.81712e-09	1.38616e-05	1.38616e-05	2.95337e-08	1	1	1	3	3	1	1	1	1
mir-212-5p	7.53795	0.265084	0.587514	0.781333	517	76.1497	1.27269	6.92027e-09	1.62224e-07	308	0.847037	0.136	0.223436	0.608361	684	2.16699e-07	0.0888855	2.07608e-08	2.07608e-08	1.22697e-06	0.557924	503	4.54101e-06	0.485828	8.12094e-07	8.12094e-07	2.59894e-05	0	1	0	1	1	0	0	1	0
mir-214-3p	251.518	0.558533	0.233154	0.466307	182	952.356	-0.315221	0.00930653	0.035534	143	#N/A	#N/A	#N/A	#N/A	#N/A	0.0154778	0.0293935	0.0185265	0.0185265	0.0135749	0.121656	162.5	0.0933838	0.232303	0.113342	0.113342	0.0857167	0	-1	0	1	-1	0	0	1	0
mir-214-5p	70.0913	0.360382	0.143042	0.352314	281	255.559	-0.018484	0.918325	0.957567	213	#N/A	#N/A	#N/A	#N/A	#N/A	0.397995	0.559485	0.265623	0.265623	0.602601	0.170949	247	0.981313	1	0.768702	0.768702	1	0	0	0	0	0	0	0	0	0
mir-215-3p	319.166	-0.623446	0.25995	0.502374	166	279.867	0.540829	0.137536	0.28409	205	#N/A	#N/A	#N/A	#N/A	#N/A	0.154848	0.0789972	0.256155	0.256155	0.122485	-0.0413084	185.5	0.552884	0.448595	0.756992	0.756992	0.482076	0	0	0	0	0	0	0	0	0
mir-215-5p	80284.9	-1.15114	0.0351602	0.143989	8	96641.6	0.00885063	0.983217	0.994395	14	#N/A	#N/A	#N/A	#N/A	#N/A	0.15089	0.518208	0.0690842	0.0690842	0.622913	-0.571147	11	0.54567	1	0.308252	0.308252	1	-1	0	0	1	-1	0	1	0	0
mir-216a-3p	0.560346	-1.22887	0.397989	0.632729	953	0.746805	1.64092	0.134801	1	1048	#N/A	#N/A	#N/A	#N/A	#N/A	0.210588	0.141932	0.25143	0.25143	0.177369	0.206028	1000.5	0.680545	0.623811	0.750023	0.750023	0.618668	0	0	0	0	0	0	0	0	0
mir-216a-5p	5.59813	-1.46578	0.0586822	0.201196	559	2.94529	0.784318	0.180062	0.343351	739	1.34037	-0.419	0.00706265	0.0785854	403	0.00415349	0.00247532	0.0210387	0.0210387	0.00289321	-0.366822	567	0.0315477	0.0406265	0.125007	0.125007	0.0230075	0	0	-1	1	-1	0	0	0	1
mir-216b-3p	0.0859013	1.02367	0.691761	1	1483	#N/A	#N/A	#N/A	#N/A	#N/A	#N/A	#N/A	#N/A	#N/A	#N/A	0.691761	0.691761	0.691761	0.691761	0.691761	1.02367	1483	1	1	1	1	1	0	0	0	0	0	0	0	0	0
mir-216b-5p	4.63539	-2.08799	0.00314726	0.0237078	587	1.26646	-0.653947	0.406838	0.583487	895	1.40481	-0.028	0.851206	0.950184	387	0.0338843	0.325434	0.00941209	0.00941209	0.0779448	-0.923313	623	0.175169	0.960794	0.0649711	0.0649711	0.345269	-1	0	0	1	-1	0	1	0	0
mir-217-3p	0.341058	-0.739101	0.572964	1	1081	0.112641	-0.147466	0.964806	1	1633	0.796296	0.137	0.202558	0.580464	763	0.625533	0.675619	0.492895	0.492895	0.76936	-0.249856	1159	1	1	1	1	1	0	0	0	0	0	0	0	0	0
mir-217-5p	27.6291	-1.69719	0.00892088	0.051721	371	2.8246	1.213	0.0647386	0.161927	750	0.922963	0.269	0.0710408	0.355204	615	0.00254861	0.00050496	0.0265246	0.0265246	0.0016862	-0.0717304	578.667	0.0203455	0.0120933	0.149647	0.149647	0.0145513	-1	0	0	1	-1	0	1	0	0
mir-218-1-3p	1.5201	-1.48837	0.147847	0.356737	743	0.8591	-1.36338	0.141867	0.291246	1003	0.698519	-0.228	0.0448362	0.280733	876	0.0303323	0.0062407	0.128568	0.128568	0.0192169	-1.02658	874	0.160338	0.0818264	0.485908	0.485908	0.112694	0	0	-1	1	-1	0	0	0	1
mir-218-2-3p	0.209143	-0.361373	0.843607	1	1229	0.0464729	-0.339824	0.919011	1	1843	0.856667	-0.074	0.483498	0.807231	673	0.923118	0.928589	0.86221	0.86221	0.905481	-0.258399	1248.33	1	1	1	1	1	0	0	0	0	0	0	0	0	0
mir-218-5p	260.751	-0.126023	0.660345	0.828039	178	197.287	-0.296754	0.112047	0.240537	235	0.889259	-0.094	0.424086	0.775087	638	0.327998	0.281679	0.299883	0.299883	0.285741	-0.172259	350.333	0.885859	0.895723	0.829006	0.829006	0.842754	0	0	0	0	0	0	0	0	0
mir-219a-1-3p	2.7825	-0.628917	0.271679	0.504268	645	14.176	-1.50979	1.71606e-07	2.58177e-06	511	0.775926	0.024	0.814161	0.944786	791	6.22756e-06	0.213061	5.14818e-07	5.14818e-07	3.34837e-05	-0.704903	649	0.000101501	0.796263	1.37304e-05	1.37304e-05	0.000467168	0	-1	0	1	-1	0	0	1	0
mir-219a-2-3p	0.00910224	0.923039	0.795036	1	1990	0.0680411	-1.01307	0.761796	1	1748	#N/A	#N/A	#N/A	#N/A	#N/A	0.909358	0.901801	0.943259	0.943259	0.846528	-0.0450153	1869	1	1	1	1	1	0	0	0	0	0	0	0	0	0
mir-219a-5p	12.1633	-0.697297	0.204469	0.432402	456	3.54968	-0.594421	0.354543	0.536606	704	#N/A	#N/A	#N/A	#N/A	#N/A	0.262734	0.156247	0.367131	0.367131	0.211777	-0.645859	580	0.77467	0.658371	0.927509	0.927509	0.69401	0	0	0	0	0	0	0	0	0
mir-219b-3p	0.427427	0.523394	0.666073	0.830178	1018	1.5362	0.211311	0.825501	0.899688	859	0.974444	0.1	0.490656	0.813523	579	0.854773	0.824292	0.86786	0.86786	0.766639	0.278235	818.667	1	1	1	1	1	0	0	0	0	0	0	0	0	0
mir-219b-5p	0.979036	-0.0752154	0.919888	0.969688	840	0.740602	0.453325	0.661069	1	1050	#N/A	#N/A	#N/A	#N/A	#N/A	0.910583	0.912202	0.885126	0.885126	0.89421	0.189055	945	1	1	1	1	1	0	0	0	0	0	0	0	0	0
mir-22-3p	6233.96	-0.718426	0.0893489	0.265729	54	222030	1.15351	6.44013e-19	2.16388e-16	8	10.7359	0.074	0.559667	0.862408	16	3.39139e-17	0.0455632	1.93204e-18	1.93204e-18	3.50089e-12	0.169694	26	6.63299e-15	0.31732	1.13362e-15	1.13362e-15	7.41553e-10	0	1	0	1	1	0	0	1	0
mir-22-5p	1284.64	-0.254122	0.491825	0.719948	100	269.913	0.854064	6.21892e-09	1.49254e-07	208	2.30296	0.465	0.087503	0.392537	264	7.11792e-08	0.0324058	1.86568e-08	1.86568e-08	4.18975e-07	0.354981	190.667	1.70467e-06	0.251842	7.55027e-07	7.55027e-07	1.02759e-05	0	1	0	1	1	0	0	1	0
mir-221-3p	2248.31	0.0430731	0.845793	0.94359	75	14764.4	-0.143119	0.19634	0.361812	49	9.82259	0.262	0.00650467	0.0752347	32	0.0336579	0.19213	0.0193873	0.0193873	0.0637463	0.0539849	52	0.174768	0.74781	0.117881	0.117881	0.298851	0	0	1	1	1	0	0	0	1
mir-221-5p	487.979	0.579451	0.126565	0.326677	143	363.857	0.379021	0.0199789	0.0658129	184	1.72074	0.346	0.248003	0.636508	321	0.0223033	0.0102364	0.0587473	0.0587473	0.0153855	0.434824	216	0.125831	0.117628	0.274115	0.274115	0.0943375	0	1	0	1	1	0	0	1	0
mir-222-3p	1402.83	0.724147	0.00067585	0.00671124	95	8981.75	-0.425268	0.000215358	0.00140052	61	10.1581	0.488	0.00104982	0.0186635	27	4.26354e-08	1.21884e-09	0.000645936	0.000645936	1.76228e-07	0.262293	61	1.11184e-06	8.93944e-08	0.00682888	0.00682888	4.83073e-06	1	-1	1	3	1	0	1	1	1
mir-222-5p	37.5904	-0.0603318	0.923789	0.970825	337	11.1344	0.14717	0.697662	0.813939	537	1.0337	0.133	0.382241	0.763494	529	0.833257	0.835172	0.764247	0.764247	0.825306	0.0732794	467.667	1	1	1	1	1	0	0	0	0	0	0	0	0	0
mir-223-3p	1651.15	1.50813	4.24224e-07	1.68384e-05	88	7289.96	1.95252	2.3366e-09	6.92732e-08	67	4.67185	2.292	0.000164941	0.00427954	153	1.60204e-16	7.53699e-13	7.00979e-09	7.00979e-09	4.65929e-12	1.91755	102.667	2.34999e-14	1.82355e-10	3.50042e-07	3.50042e-07	8.01487e-10	1	1	1	3	3	1	1	1	1
mir-223-5p	27.6657	2.37545	7.43117e-12	7.50856e-10	370	101.527	0.988328	0.0013558	0.0067392	286	0.922963	0.125	0.2938	0.68915	616	1.75836e-12	0.00428549	2.22935e-11	2.22935e-11	4.49983e-10	1.16293	424	1.08602e-10	0.0626644	1.80424e-09	1.80424e-09	2.95337e-08	1	1	0	2	2	1	1	1	0
mir-224-3p	52.0703	0.0172467	0.958577	0.983351	304	25.9333	0.247279	0.317271	0.500484	431	4.79852	-0.44	0.0306909	0.207488	149	0.154922	0.357318	0.0892759	0.0892759	0.360473	-0.0584916	294.667	0.552884	1	0.369542	0.369542	0.951176	0	0	-1	1	-1	0	0	0	1
mir-224-5p	249.463	0.532454	0.0291144	0.124157	184	615.428	0.932537	4.18029e-07	5.61831e-06	158	4.21889	0.832	0.0789898	0.373548	167	2.28137e-07	0.000210562	1.25409e-06	1.25409e-06	6.34623e-07	0.765663	169.667	4.73838e-06	0.0060267	3.03437e-05	3.03437e-05	1.50885e-05	1	1	0	2	2	1	1	1	0
mir-2276-3p	3.77821	-0.183432	0.776261	0.900114	608	1.46326	-0.40557	0.582254	0.728256	870	1.17481	0.062	0.595782	0.885608	459	0.854341	0.809469	0.927098	0.927098	0.741695	-0.175667	645.667	1	1	1	1	1	0	0	0	0	0	0	0	0	0
mir-2276-5p	0.209044	0.0326951	0.980623	1	1230	0.371371	-1.92767	0.312554	1	1257	#N/A	#N/A	#N/A	#N/A	#N/A	0.668944	0.7502	0.527417	0.527417	0.896071	-0.947488	1243.5	1	1	1	1	1	0	0	0	0	0	0	0	0	0
mir-2277-3p	3.12372	0.342522	0.482605	0.712234	637	5.44547	0.0284882	0.944409	0.971392	631	3.56444	0.186	0.39614	0.770689	197	0.754121	0.731117	0.779804	0.779804	0.779762	0.18567	488.333	1	1	1	1	1	0	0	0	0	0	0	0	0	0
mir-2277-5p	2.36478	-0.110491	0.865654	0.954122	674	21.3213	-0.143844	0.532397	0.700596	460	#N/A	#N/A	#N/A	#N/A	#N/A	0.817879	0.818829	0.781348	0.781348	0.792258	-0.127168	567	1	1	1	1	1	0	0	0	0	0	0	0	0	0
mir-2278	1.22313	1.39554	0.125639	0.325967	781	1.70647	-0.288279	0.692936	0.810368	829	0.888519	0.068	0.635795	0.90121	639	0.447343	0.465809	0.331544	0.331544	0.425087	0.391753	749.667	1	1	0.871373	0.871373	1	0	0	0	0	0	0	0	0	0
mir-2355-3p	11.5685	0.846265	0.00819936	0.0486307	462	3.5345	0.542674	0.290797	0.472018	707	0.604074	0.027	0.778696	0.93158	940	0.0502502	0.208375	0.0243969	0.0243969	0.0762691	0.471979	703	0.241675	0.790883	0.140687	0.140687	0.338604	1	0	0	1	1	0	1	0	0
mir-2355-5p	1.13809	1.91511	0.0251307	0.113253	800	19.5583	0.852252	0.00390891	0.0170571	469	1.10185	0.033	0.85629	0.951408	495	0.00457649	0.115655	0.0116809	0.0116809	0.0109876	0.933455	588	0.0340677	0.547263	0.077884	0.077884	0.0725243	1	1	0	2	2	1	1	1	0
mir-2392	0.0314204	1.262	0.722143	1	1769	0.513181	-0.509751	0.662526	1	1164	#N/A	#N/A	#N/A	#N/A	#N/A	0.831157	0.810684	0.886111	0.886111	0.748114	0.376125	1466.5	1	1	1	1	1	0	0	0	0	0	0	0	0	0
mir-23a-3p	10369.4	-0.0822162	0.673368	0.835235	36	7085.26	0.0826525	0.44242	0.616818	68	11.8096	0.174	0.128891	0.484064	8	0.367574	0.314057	0.338975	0.338975	0.319258	0.0581454	37.3333	0.947867	0.947601	0.881141	0.881141	0.895765	0	0	0	0	0	0	0	0	0
mir-23a-5p	10.2531	0.0990172	0.845095	0.94359	475	41.6538	-0.510916	0.0915142	0.204992	361	3.08111	1.061	0.0127934	0.115865	217	0.0315135	0.142627	0.0378914	0.0378914	0.0562671	0.216367	351	0.165835	0.625691	0.197359	0.197359	0.272487	0	0	1	1	1	0	0	0	1
mir-23b-3p	7812.56	-0.204847	0.288901	0.522548	48	14812.8	-0.172962	0.298462	0.482131	48	#N/A	#N/A	#N/A	#N/A	#N/A	0.297547	0.172498	0.494338	0.494338	0.236012	-0.188904	48	0.839045	0.696819	1	1	0.753034	0	0	0	0	0	0	0	0	0
mir-23b-5p	13.2573	0.386653	0.218984	0.449123	450	5.43516	0.468006	0.289955	0.471411	632	2.07815	0.174	0.393617	0.770689	280	0.287271	0.122538	0.52359	0.52359	0.196327	0.342886	454	0.819229	0.567251	1	1	0.669754	0	0	0	0	0	0	0	0	0
mir-23c	3.62927	-2.19194	0.0100063	0.0570522	615	2.88193	0.105068	0.852243	0.913748	745	#N/A	#N/A	#N/A	#N/A	#N/A	0.0491577	0.371737	0.0199124	0.0199124	0.125629	-1.04344	680	0.236906	1	0.12014	0.12014	0.487431	-1	0	0	1	-1	0	1	0	0
mir-24-1-5p	67.3812	-0.563349	0.10023	0.285738	286	29.8327	0.0911181	0.653254	0.788598	407	#N/A	#N/A	#N/A	#N/A	#N/A	0.243967	0.283868	0.190413	0.190413	0.26078	-0.236115	346.5	0.745559	0.897897	0.623292	0.623292	0.796492	0	0	0	0	0	0	0	0	0
mir-24-2-5p	228.093	-0.20535	0.65018	0.822636	190	237.151	0.749885	2.30029e-06	2.41531e-05	220	3.73333	0.293	0.428473	0.775087	187	7.49391e-05	0.208925	6.90086e-06	6.90086e-06	0.000213011	0.279178	199	0.000916052	0.790883	0.000124587	0.000124587	0.00248158	0	1	0	1	1	0	0	1	0
mir-24-3p	25749.6	0.265405	0.347003	0.589695	19	9620.88	0.238281	0.0731477	0.176394	59	1.98259	0.159	0.661823	0.908201	292	0.225708	0.21083	0.203783	0.203783	0.205315	0.220895	123.333	0.710086	0.791709	0.650718	0.650718	0.685365	0	0	0	0	0	0	0	0	0
mir-2467-3p	#N/A	#N/A	#N/A	#N/A	#N/A	0.145019	0.425329	0.850382	1	1559	#N/A	#N/A	#N/A	#N/A	#N/A	0.850382	0.850382	0.850382	0.850382	0.850382	0.425329	1559	1	1	1	1	1	0	0	0	0	0	0	0	0	0
mir-2467-5p	0.0380718	0.762744	0.83003	1	1711	28.6064	-0.328568	0.373382	0.555937	415	#N/A	#N/A	#N/A	#N/A	#N/A	0.672971	0.682724	0.60735	0.60735	0.670116	0.217088	1063	1	1	1	1	1	0	0	0	0	0	0	0	0	0
mir-25-3p	3454.89	-0.290051	0.219059	0.449123	68	17486.3	-0.55746	1.6888e-06	1.85034e-05	43	7.97222	0.208	0.0855757	0.389349	68	5.29852e-06	0.00471189	5.0664e-06	5.0664e-06	8.57731e-06	-0.21317	59.6667	8.88213e-05	0.0666193	9.66736e-05	9.66736e-05	0.00014482	0	-1	0	1	-1	0	0	1	0
mir-25-5p	7.46149	0.890515	0.11473	0.309037	520	48.5001	-0.226375	0.304519	0.488781	344	3.11593	0.198	0.514886	0.830741	215	0.235476	0.135855	0.30621	0.30621	0.178143	0.28738	359.667	0.732004	0.609661	0.836775	0.836775	0.620437	0	0	0	0	0	0	0	0	0
mir-2681-3p	0.678413	0.512952	0.642716	0.81934	916	0.125925	-1.50056	0.647607	1	1601	#N/A	#N/A	#N/A	#N/A	#N/A	0.78106	0.748179	0.872348	0.872348	0.688777	-0.493803	1258.5	1	1	1	1	1	0	0	0	0	0	0	0	0	0
mir-2681-5p	0.194527	0.476002	0.837902	1	1243	0.466932	0.137952	0.922967	1	1195	#N/A	#N/A	#N/A	#N/A	#N/A	0.972121	0.971408	0.973724	0.973724	0.947875	0.306977	1219	1	1	1	1	1	0	0	0	0	0	0	0	0	0
mir-2682-3p	0.0825175	0.437503	0.885173	1	1502	0.0300629	-0.339824	0.919011	1	1866	#N/A	#N/A	#N/A	#N/A	#N/A	0.981411	0.980828	0.986815	0.986815	0.959664	0.0488395	1684	1	1	1	1	1	0	0	0	0	0	0	0	0	0
mir-2682-5p	0.120102	0.437487	0.855852	1	1380	0.945145	-1.06907	0.276232	0.456462	975	#N/A	#N/A	#N/A	#N/A	#N/A	0.577362	0.62336	0.476159	0.476159	0.632189	-0.31579	1177.5	1	1	1	1	1	0	0	0	0	0	0	0	0	0
mir-26a-1-3p	4.74642	-0.723353	0.0820758	0.251342	583	8.68371	-0.837274	0.0299239	0.0911277	565	0.63	-0.084	0.424819	0.775087	933	0.0327946	0.0257829	0.0871121	0.0871121	0.0253942	-0.548209	693.667	0.171423	0.216741	0.364442	0.364442	0.144093	0	-1	0	1	-1	0	0	1	0
mir-26a-2-3p	73.0986	0.370193	0.269492	0.504268	277	57.2777	0.22137	0.218656	0.388723	330	0.884444	-0.039	0.732572	0.929471	646	0.391998	0.297801	0.522992	0.522992	0.337799	0.184188	417.667	0.977361	0.923302	1	1	0.920038	0	0	0	0	0	0	0	0	0
mir-26a-5p	44069.7	0.187429	0.632439	0.813812	12	415416	-1.10675	2.13002e-06	2.2841e-05	6	12.8937	0.132	0.196023	0.575822	2	3.45564e-05	0.0947698	6.39004e-06	6.39004e-06	8.02886e-05	-0.262439	6.66667	0.00045564	0.499892	0.000117167	0.000117167	0.00102225	0	-1	0	1	-1	0	0	1	0
mir-26b-3p	57.3149	-0.347526	0.173201	0.392843	296	198.843	-0.755788	5.99245e-07	7.74409e-06	233	1.10926	-0.113	0.41008	0.7749	491	6.89516e-06	0.0330738	1.79774e-06	1.79774e-06	1.40732e-05	-0.405438	340	0.000110842	0.256186	4.09639e-05	4.09639e-05	0.000221558	0	-1	0	1	-1	0	0	1	0
mir-26b-5p	9766.07	-0.00291709	0.992247	0.998574	38	37755.1	0.110589	0.328737	0.512482	26	5.49	0.17	0.549448	0.853632	129	0.752167	0.76088	0.697533	0.697533	0.919587	0.0925573	64.3333	1	1	1	1	1	0	0	0	0	0	0	0	0	0
mir-27a-3p	8249.08	0.00796783	0.973964	0.993213	44	25238.7	0.660515	9.14899e-07	1.06002e-05	36	#N/A	#N/A	#N/A	#N/A	#N/A	1.33046e-05	0.474304	1.8298e-06	1.8298e-06	0.000346229	0.334241	40	0.000193949	1	4.12936e-05	4.12936e-05	0.00376784	0	1	0	1	1	0	0	1	0
mir-27a-5p	226.996	1.35316	0.0196809	0.0952796	192	203.584	0.248161	0.30655	0.49048	229	3.13556	1.851	0.000277625	0.00634571	214	0.000172087	0.00580139	0.000832643	0.000832643	0.000174148	1.15078	211.667	0.00197985	0.0773628	0.00842333	0.00842333	0.00209157	1	0	1	2	2	1	1	0	1
mir-27b-3p	13677.7	-0.374999	0.0773659	0.240487	29	215157	0.385091	0.000154474	0.00104503	9	#N/A	#N/A	#N/A	#N/A	#N/A	0.000147412	0.0030047	0.000308924	0.000308924	0.000158512	0.00504607	19	0.00171275	0.0476489	0.00362522	0.00362522	0.00191364	0	1	0	1	1	0	0	1	0
mir-27b-5p	98.5061	0.101122	0.688888	0.843336	261	307.449	-0.247838	0.0838389	0.191693	201	3.01	0.822	0.0139176	0.123712	222	0.0269416	0.0811306	0.0411743	0.0411743	0.0317375	0.225095	228	0.145361	0.453365	0.209623	0.209623	0.170388	0	0	1	1	1	0	0	0	1
mir-28-3p	7534.93	-1.86333	5.61853e-08	2.89916e-06	50	34742.6	-0.835797	1.24971e-05	0.000112474	28	7.98296	-0.487	0.000185813	0.00445952	66	9.21705e-14	1.30093e-12	1.68556e-07	1.68556e-07	8.43309e-11	-1.06204	48	7.72586e-12	2.34868e-10	5.20527e-06	5.20527e-06	7.55734e-09	-1	-1	-1	3	-3	1	1	1	1
mir-28-5p	1585.27	-1.16254	0.000901466	0.0083812	89	4208.42	-0.118947	0.321022	0.50561	82	#N/A	#N/A	#N/A	#N/A	#N/A	0.00264727	0.0518175	0.00180212	0.00180212	0.00280705	-0.640742	85.5	0.0209903	0.346483	0.0162053	0.0162053	0.0225532	-1	0	0	1	-1	0	1	0	0
mir-2861	1.10559	0.844707	0.403682	0.637049	807	0.312316	-0.38913	0.870248	1	1312	11.3237	0.017	0.944468	0.981814	13	0.899763	0.92042	0.787953	0.787953	0.920054	0.157526	710.667	1	1	1	1	1	0	0	0	0	0	0	0	0	0
mir-2909	#N/A	#N/A	#N/A	#N/A	#N/A	#N/A	#N/A	#N/A	#N/A	#N/A	0.885926	-0.126	0.318763	0.716656	643	0.318763	0.318763	0.318763	0.318763	0.318763	-0.126	643	0.868915	0.955474	0.848227	0.848227	0.895765	0	0	0	0	0	0	0	0	0
mir-296-3p	3.59083	0.0686954	0.867216	0.954122	618	15.3509	0.63551	0.0561832	0.145455	496	2.59963	0.663	0.0468966	0.286756	245	0.0584333	0.152251	0.134195	0.134195	0.099402	0.455735	453	0.273193	0.646173	0.496775	0.496775	0.409199	0	0	1	1	1	0	0	0	1
mir-296-5p	17.1035	-0.694216	0.0641527	0.214241	413	28.1794	0.0279198	0.89522	0.948876	417	#N/A	#N/A	#N/A	#N/A	#N/A	0.22152	0.460198	0.12419	0.12419	0.412511	-0.333148	415	0.699742	1	0.475487	0.475487	1	0	0	0	0	0	0	0	0	0
mir-297	0.012815	1.41878	0.689328	1	1931	#N/A	#N/A	#N/A	#N/A	#N/A	1.0537	0.029	0.863363	0.951582	522	0.903993	0.899957	0.903483	0.903483	0.857538	0.723891	1226.5	1	1	1	1	1	0	0	0	0	0	0	0	0	0
mir-298	#N/A	#N/A	#N/A	#N/A	#N/A	#N/A	#N/A	#N/A	#N/A	#N/A	0.875926	0.164	0.247996	0.636508	654	0.247996	0.247996	0.247996	0.247996	0.247996	0.164	654	0.751028	0.860522	0.744305	0.744305	0.775485	0	0	0	0	0	0	0	0	0
mir-299-3p	19.5699	-0.600871	0.0891256	0.265729	401	75.366	0.293567	0.0570622	0.146731	310	2.00889	-0.492	0.144986	0.513605	290	0.0252339	0.00411441	0.161604	0.161604	0.0157104	-0.266435	333.667	0.139679	0.0611171	0.557772	0.557772	0.0950581	0	0	0	0	0	0	0	0	0
mir-299-5p	36.9717	-0.204719	0.551516	0.760438	342	24.5191	-0.419062	0.0847907	0.193369	439	1.67519	0.202	0.452494	0.792409	328	0.260029	0.214777	0.233413	0.233413	0.218187	-0.140594	369.667	0.767658	0.797407	0.714397	0.714397	0.708482	0	0	0	0	0	0	0	0	0
mir-29a-3p	18793.2	0.362598	0.0434124	0.165248	24	20127.7	0.754038	2.5309e-06	2.63005e-05	41	10.2019	0.304	0.0896981	0.393197	25	1.86625e-06	0.000393107	7.59267e-06	7.59267e-06	3.22115e-06	0.473545	30	3.24451e-05	0.0100285	0.000135	0.000135	5.90968e-05	1	1	0	2	2	1	1	1	0
mir-29a-5p	270.046	-0.0307266	0.942579	0.978613	177	29.5782	0.299194	0.18608	0.350542	410	0.682593	0.003	0.971084	0.986808	898	0.738626	0.878396	0.460807	0.460807	0.939956	0.0904891	495	1	1	1	1	1	0	0	0	0	0	0	0	0	0
mir-29b-1-5p	15.4911	0.0288883	0.940574	0.977515	429	21.6635	-0.038964	0.901779	0.951579	458	2.50185	1.26	0.000130575	0.00358149	248	0.0057135	0.743473	0.000391674	0.000391674	0.0989693	0.416641	378.333	0.0412603	1	0.00441951	0.00441951	0.408815	0	0	1	1	1	0	0	0	1
mir-29b-2-5p	50.7507	0.105826	0.700989	0.850083	306	26.3234	-0.00723964	0.974492	0.99021	429	4.01111	0.537	0.0619794	0.334271	177	0.387879	0.673632	0.174652	0.174652	0.721652	0.211862	304	0.973639	1	0.584958	0.584958	1	0	0	0	0	0	0	0	0	0
mir-29b-3p	11661.3	-0.231851	0.599386	0.785327	33	1686.54	0.731727	0.000170806	0.00114021	114	#N/A	#N/A	#N/A	#N/A	#N/A	0.00104291	0.179734	0.000341582	0.000341582	0.00182773	0.249938	73.5	0.00934244	0.714977	0.00396878	0.00396878	0.0154859	0	1	0	1	1	0	0	1	0
mir-29c-3p	5521.26	0.321285	0.353142	0.594523	56	4721.51	0.838271	5.15244e-05	0.000397339	80	#N/A	#N/A	#N/A	#N/A	#N/A	0.000216787	0.0623729	0.000103046	0.000103046	0.000295278	0.579778	68	0.00244615	0.392464	0.00139797	0.00139797	0.00329185	0	1	0	1	1	0	0	1	0
mir-29c-5p	222.505	0.603826	0.00235451	0.0189832	194	167.736	-0.233874	0.179623	0.343351	251	1.86704	0.169	0.597745	0.885608	306	0.0110186	0.0790077	0.0070469	0.0070469	0.0130328	0.179651	250.333	0.0708513	0.448595	0.0513636	0.0513636	0.0829682	1	0	0	1	1	0	1	0	0
mir-300	#N/A	#N/A	#N/A	#N/A	#N/A	#N/A	#N/A	#N/A	#N/A	#N/A	1.06852	-0.042	0.730609	0.929471	517	0.730609	0.730609	0.730609	0.730609	0.730609	-0.042	517	1	1	1	1	1	0	0	0	0	0	0	0	0	0
mir-301a-3p	49.7292	0.346645	0.208414	0.436268	308	351.999	0.916433	4.01511e-05	0.00031868	188	2.68407	0.335	0.29272	0.68915	237	0.000238527	0.0209804	0.000120449	0.000120449	0.000270486	0.532693	244.333	0.00266582	0.191604	0.00158816	0.00158816	0.0030743	0	1	0	1	1	0	0	1	0
mir-301a-5p	1.09598	0.483796	0.506798	0.730468	812	5.80919	0.271806	0.561122	0.71641	622	0.508148	-0.035	0.770187	0.930739	959	0.804168	0.740696	0.880029	0.880029	0.688179	0.240201	797.667	1	1	1	1	1	0	0	0	0	0	0	0	0	0
mir-301b-3p	7.73593	0.74076	0.0544285	0.19095	511	55.5071	1.97341	3.95314e-12	2.21376e-10	331	0.833704	0.237	0.0581714	0.325781	702	6.82626e-12	0.000237937	1.18594e-11	1.18594e-11	8.31686e-10	0.983725	514.667	3.64119e-10	0.00664808	1.03089e-09	1.03089e-09	4.84457e-08	0	1	0	1	1	0	0	1	0
mir-301b-5p	0.174211	1.17649	0.503796	1	1278	0.359091	-0.328243	0.831799	1	1267	#N/A	#N/A	#N/A	#N/A	#N/A	0.783531	0.779283	0.753781	0.753781	0.746039	0.424123	1272.5	1	1	1	1	1	0	0	0	0	0	0	0	0	0
mir-302a-3p	0.0114164	0.923039	0.795036	1	1959	0.30255	-1.4609	0.4561	1	1318	#N/A	#N/A	#N/A	#N/A	#N/A	0.730457	0.719601	0.704172	0.704172	0.686435	-0.268929	1638.5	1	1	1	1	1	0	0	0	0	0	0	0	0	0
mir-302a-5p	0.0213793	0.923039	0.795036	1	1840	0.588097	-1.19943	0.432022	1	1126	0.861111	0.086	0.542818	0.847326	668	0.762591	0.695855	0.816771	0.816771	0.661071	-0.0634632	1211.33	1	1	1	1	1	0	0	0	0	0	0	0	0	0
mir-302b-3p	0.0115507	0.923039	0.795036	1	1946	0.0572135	-0.147466	0.964806	1	1792	#N/A	#N/A	#N/A	#N/A	#N/A	0.970476	0.971162	0.95799	0.95799	0.965213	0.387786	1869	1	1	1	1	1	0	0	0	0	0	0	0	0	0
mir-302b-5p	#N/A	#N/A	#N/A	#N/A	#N/A	#N/A	#N/A	#N/A	#N/A	#N/A	0.88	0.116	0.445656	0.789353	650	0.445656	0.445656	0.445656	0.445656	0.445656	0.116	650	1	1	1	1	1	0	0	0	0	0	0	0	0	0
mir-302c-5p	#N/A	#N/A	#N/A	#N/A	#N/A	0.107514	-0.820713	0.806017	1	1646	0.884074	-0.076	0.478819	0.800813	648	0.75338	0.74427	0.728371	0.728371	0.709184	-0.448356	1147	1	1	1	1	1	0	0	0	0	0	0	0	0	0
mir-302d-3p	0.0404109	0.602448	0.865364	1	1690	0.183948	0.435552	0.863525	1	1495	#N/A	#N/A	#N/A	#N/A	#N/A	0.964969	0.963249	0.981375	0.981375	0.929499	0.519	1592.5	1	1	1	1	1	0	0	0	0	0	0	0	0	0
mir-302d-5p	#N/A	#N/A	#N/A	#N/A	#N/A	#N/A	#N/A	#N/A	#N/A	#N/A	0.787407	-0.256	0.066922	0.351066	771	0.066922	0.066922	0.066922	0.066922	0.066922	-0.256	771	0.299996	0.413162	0.30147	0.30147	0.308769	0	0	0	0	0	0	0	0	0
mir-302e	#N/A	#N/A	#N/A	#N/A	#N/A	#N/A	#N/A	#N/A	#N/A	#N/A	0.722593	-0.207	0.0379406	0.244449	850	0.0379406	0.0379406	0.0379406	0.0379406	0.0379406	-0.207	850	0.189461	0.282687	0.197359	0.197359	0.196801	0	0	-1	1	-1	0	0	0	1
mir-302f	#N/A	#N/A	#N/A	#N/A	#N/A	#N/A	#N/A	#N/A	#N/A	#N/A	0.668889	-0.061	0.442112	0.788273	909	0.442112	0.442112	0.442112	0.442112	0.442112	-0.061	909	1	1	1	1	1	0	0	0	0	0	0	0	0	0
mir-3059-3p	0.013273	1.42882	0.687234	1	1891	#N/A	#N/A	#N/A	#N/A	#N/A	#N/A	#N/A	#N/A	#N/A	#N/A	0.687234	0.687234	0.687234	0.687234	0.687234	1.42882	1891	1	1	1	1	1	0	0	0	0	0	0	0	0	0
mir-3059-5p	0.0114164	0.923039	0.795036	1	1960	#N/A	#N/A	#N/A	#N/A	#N/A	#N/A	#N/A	#N/A	#N/A	#N/A	0.795036	0.795036	0.795036	0.795036	0.795036	0.923039	1960	1	1	1	1	1	0	0	0	0	0	0	0	0	0
mir-3064-3p	1.19306	0.933676	0.138675	0.348205	791	1.58726	-0.116099	0.874588	0.930865	848	#N/A	#N/A	#N/A	#N/A	#N/A	0.377145	0.513174	0.258118	0.258118	0.519102	0.408789	819.5	0.956134	1	0.759153	0.759153	1	0	0	0	0	0	0	0	0	0
mir-3064-5p	1.5902	0.259603	0.667774	0.830292	736	2.04025	0.482062	0.458026	0.63145	806	#N/A	#N/A	#N/A	#N/A	#N/A	0.668188	0.617887	0.706264	0.706264	0.586663	0.370833	771	1	1	1	1	1	0	0	0	0	0	0	0	0	0
mir-3065-3p	18.5512	-1.82586	1.99124e-07	8.56233e-06	407	12.324	-0.732795	0.0241667	0.076604	523	#N/A	#N/A	#N/A	#N/A	#N/A	9.69755e-08	0.00029202	3.98248e-07	3.98248e-07	6.3277e-07	-1.27933	465	2.23139e-06	0.00778831	1.09963e-05	1.09963e-05	1.50885e-05	-1	-1	0	2	-2	1	1	1	0
mir-3065-5p	16.5238	-1.46197	0.00115352	0.0103516	416	11.2354	-0.766944	0.0458747	0.127037	532	#N/A	#N/A	#N/A	#N/A	#N/A	0.000573982	0.00110582	0.00230571	0.00230571	0.000514228	-1.11446	474	0.00556667	0.0223739	0.0200426	0.0200426	0.00531763	-1	-1	0	2	-2	1	1	1	0
mir-3074-3p	1.52367	-0.335544	0.612946	0.795039	742	2.6244	0.250452	0.732651	0.838204	764	#N/A	#N/A	#N/A	#N/A	#N/A	0.808589	0.785879	0.85019	0.85019	0.726777	-0.0425457	753	1	1	1	1	1	0	0	0	0	0	0	0	0	0
mir-3074-5p	3.65958	-0.415259	0.418143	0.648908	613	13.8755	-0.338413	0.226084	0.399111	514	#N/A	#N/A	#N/A	#N/A	#N/A	0.317524	0.207514	0.401054	0.401054	0.260826	-0.376836	563.5	0.868915	0.789361	0.966065	0.966065	0.796492	0	0	0	0	0	0	0	0	0
mir-3085-3p	0.142479	1.54989	0.388063	1	1334	0.445606	0.893641	0.495291	1	1209	#N/A	#N/A	#N/A	#N/A	#N/A	0.509187	0.390157	0.625533	0.625533	0.422286	1.22177	1271.5	1	1	1	1	1	0	0	0	0	0	0	0	0	0
mir-3085-5p	#N/A	#N/A	#N/A	#N/A	#N/A	0.111268	-1.29013	0.699454	1	1636	#N/A	#N/A	#N/A	#N/A	#N/A	0.699454	0.699454	0.699454	0.699454	0.699454	-1.29013	1636	1	1	1	1	1	0	0	0	0	0	0	0	0	0
mir-30a-3p	1057.78	-0.0375317	0.927745	0.973001	109	703.871	-0.78823	2.05006e-07	2.95209e-06	150	3.63926	-0.167	0.633195	0.90121	193	1.73238e-05	0.54563	6.15019e-07	6.15019e-07	0.00027846	-0.330921	150.667	0.000250981	1	1.60383e-05	1.60383e-05	0.00314957	0	-1	0	1	-1	0	0	1	0
mir-30a-5p	24074.3	0.178156	0.643478	0.81934	20	32000.8	-0.598503	1.30334e-05	0.000116262	29	7.63556	0.006	0.968353	0.986808	76	0.000661171	0.583417	3.90996e-05	3.90996e-05	0.0124543	-0.138116	41.6667	0.00625713	1	0.000592043	0.000592043	0.0797215	0	-1	0	1	-1	0	0	1	0
mir-30b-3p	7.28752	-0.258367	0.430486	0.662089	524	27.4259	-1.47531	5.48868e-07	7.18518e-06	423	2.39963	-0.785	0.00741908	0.0809354	256	3.93394e-07	0.0139956	1.6466e-06	1.6466e-06	1.30472e-06	-0.839559	401	7.75878e-06	0.149333	3.82632e-05	3.82632e-05	2.71428e-05	0	-1	-1	2	-2	1	0	1	1
mir-30b-5p	5503.61	-0.357525	0.117416	0.313399	57	6929.09	-0.50847	1.28425e-07	1.9614e-06	69	#N/A	#N/A	#N/A	#N/A	#N/A	2.86654e-07	0.00689326	2.56851e-07	2.56851e-07	1.37313e-06	-0.432997	63	5.90156e-06	0.0872364	7.44232e-06	7.44232e-06	2.80649e-05	0	-1	0	1	-1	0	0	1	0
mir-30c-1-3p	11.5459	-0.56069	0.140229	0.349176	463	45.5146	-0.313577	0.15748	0.314146	349	1.46037	-0.257	0.24527	0.636375	375	0.107427	0.0266808	0.364453	0.364453	0.0684803	-0.377089	395.667	0.422163	0.221271	0.923726	0.923726	0.313714	0	0	0	0	0	0	0	0	0
mir-30c-2-3p	91.3622	0.00359291	0.993593	0.998574	263	79.0036	-0.863195	7.56621e-07	9.41573e-06	305	1.55889	0.202	0.477549	0.800083	349	4.52177e-05	0.478365	2.26986e-06	2.26986e-06	0.00311039	-0.219201	305.667	0.000583109	1	4.93274e-05	4.93274e-05	0.0246504	0	-1	0	1	-1	0	0	1	0
mir-30c-5p	7847.27	-0.759386	0.000504863	0.00548441	46	9066.45	-0.358907	0.0014277	0.00705454	60	#N/A	#N/A	#N/A	#N/A	#N/A	1.09149e-05	1.86741e-06	0.00100947	0.00100947	1.75993e-05	-0.559146	53	0.000163168	9.13085e-05	0.0099131	0.0099131	0.000269778	-1	-1	0	2	-2	1	1	1	0
mir-30d-3p	37.4687	-0.67473	0.0289885	0.124133	340	197.84	-0.140235	0.339612	0.524241	234	0.783333	0.216	0.0275638	0.191748	778	0.0116498	0.0103628	0.0804331	0.0804331	0.00870794	-0.199655	450.667	0.0742994	0.118065	0.342636	0.342636	0.0589811	-1	0	1	2	0	0	1	0	1
mir-30d-5p	20375	-0.760576	0.000142675	0.00207381	23	42061.7	-0.645954	7.81536e-06	7.50274e-05	24	8.22519	-0.512	5.61344e-05	0.00215556	61	3.08926e-11	1.47027e-12	2.34459e-05	2.34459e-05	1.82025e-09	-0.63951	36	1.4501e-09	2.4648e-10	0.00037978	0.00037978	9.86323e-08	-1	-1	-1	3	-3	1	1	1	1
mir-30e-3p	1556.75	-0.527441	0.103221	0.289995	91	2392.86	-1.33463	5.34649e-16	6.73658e-14	98	3.18185	-0.297	0.371292	0.759768	212	1.59361e-14	0.0178071	1.60395e-15	1.60395e-15	4.69582e-11	-0.71969	133.667	1.70009e-12	0.177844	3.76446e-13	3.76446e-13	4.9733e-09	0	-1	0	1	-1	0	0	1	0
mir-30e-5p	36696.2	0.252882	0.458568	0.690864	13	22207.9	0.0725931	0.65783	0.792226	39	7.03333	-0.029	0.888949	0.966468	89	0.853372	0.835992	0.84128	0.84128	0.800824	0.0988251	47	1	1	1	1	1	0	0	0	0	0	0	0	0	0
mir-31-3p	145.262	5.52094	1.4484e-12	2.13535e-10	229	14.7275	4.01069	1.37625e-06	1.52446e-05	502	0.934074	0.166	0.189748	0.565599	608	3.56711e-16	0.00113865	4.34519e-12	4.34519e-12	7.15551e-12	3.23254	446.333	4.65112e-14	0.0224603	4.43399e-10	4.43399e-10	9.80726e-10	1	1	0	2	2	1	1	1	0
mir-31-5p	139.019	4.68525	5.20197e-09	3.473e-07	231	1526.82	3.55867	8.02992e-08	1.30551e-06	117	4.57667	2.694	0.000139786	0.00372762	156	5.99063e-17	4.56072e-13	1.56059e-08	1.56059e-08	3.0839e-12	3.64597	168	1.08154e-14	1.52915e-10	6.91076e-07	6.91076e-07	7.1855e-10	1	1	1	3	3	1	1	1	1
mir-3115	0.246483	0.437454	0.792039	1	1164	0.189946	0.238111	0.909309	1	1486	0.633333	0.027	0.828261	0.946774	930	0.984319	0.982653	0.991006	0.991006	0.952332	0.234188	1193.33	1	1	1	1	1	0	0	0	0	0	0	0	0	0
mir-3116	1.5865	-1.5669	0.0209533	0.0991917	737	11.215	-0.896016	0.0128335	0.0463663	533	0.90037	0.107	0.364165	0.748604	629	0.00517437	0.0105036	0.0380086	0.0380086	0.00417853	-0.785306	633	0.0380697	0.119092	0.197359	0.197359	0.0322383	-1	-1	0	2	-2	1	1	1	0
mir-3117-3p	21.3475	1.72465	7.94193e-05	0.00124183	396	22.1239	1.60543	2.80597e-05	0.000235702	454	0.722963	0.016	0.876148	0.960329	849	4.33722e-07	0.112135	8.41769e-05	8.41769e-05	4.07597e-06	1.11536	566.333	8.48288e-06	0.537103	0.00116214	0.00116214	7.30539e-05	1	1	0	2	2	1	1	1	0
mir-3117-5p	0.0387971	1.83975	0.603689	1	1705	#N/A	#N/A	#N/A	#N/A	#N/A	#N/A	#N/A	#N/A	#N/A	#N/A	0.603689	0.603689	0.603689	0.603689	0.603689	1.83975	1705	1	1	1	1	1	0	0	0	0	0	0	0	0	0
mir-3118	0.0690417	0.602374	0.848476	1	1545	0.0587447	-0.147466	0.964806	1	1784	0.862963	0.145	0.180314	0.565599	666	0.700156	0.830111	0.449265	0.449265	0.874563	0.199969	1331.67	1	1	1	1	1	0	0	0	0	0	0	0	0	0
mir-3119	#N/A	#N/A	#N/A	#N/A	#N/A	#N/A	#N/A	#N/A	#N/A	#N/A	0.582963	0.231	0.0720626	0.355838	948	0.0720626	0.0720626	0.0720626	0.0720626	0.0720626	0.231	948	0.315543	0.428107	0.319115	0.319115	0.325629	0	0	0	0	0	0	0	0	0
mir-3120-3p	0.242875	0.35172	0.845549	1	1168	0.142181	0.0448922	0.988833	1	1563	0.834074	0.058	0.649265	0.90121	701	0.975793	0.977055	0.956854	0.956854	0.983118	0.151537	1144	1	1	1	1	1	0	0	0	0	0	0	0	0	0
mir-3120-5p	0.0158272	0.923039	0.795036	1	1867	0.128951	0.0448969	0.986691	1	1590	#N/A	#N/A	#N/A	#N/A	#N/A	0.974894	0.976178	0.95799	0.95799	0.984084	0.483968	1728.5	1	1	1	1	1	0	0	0	0	0	0	0	0	0
mir-3121-3p	0.708254	0.986343	0.370407	0.610955	903	0.715489	-1.0463	0.315209	1	1060	0.992222	-0.241	0.0685238	0.35178	560	0.139883	0.0714832	0.191807	0.191807	0.101625	-0.100319	841	0.51138	0.428107	0.626106	0.626106	0.415416	0	0	0	0	0	0	0	0	0
mir-3121-5p	0.013273	1.42882	0.687234	1	1892	#N/A	#N/A	#N/A	#N/A	#N/A	#N/A	#N/A	#N/A	#N/A	#N/A	0.687234	0.687234	0.687234	0.687234	0.687234	1.42882	1892	1	1	1	1	1	0	0	0	0	0	0	0	0	0
mir-3122	0.0339995	1.25849	0.722889	1	1754	0.164052	0.0448981	0.985869	1	1527	0.801852	0.047	0.670915	0.911002	756	0.961093	0.960216	0.964361	0.964361	0.969465	0.450128	1345.67	1	1	1	1	1	0	0	0	0	0	0	0	0	0
mir-3123	#N/A	#N/A	#N/A	#N/A	#N/A	#N/A	#N/A	#N/A	#N/A	#N/A	0.522222	0.041	0.674387	0.913133	958	0.674387	0.674387	0.674387	0.674387	0.674387	0.041	958	1	1	1	1	1	0	0	0	0	0	0	0	0	0
mir-3124-3p	0.118801	0.602282	0.829739	1	1387	0.112965	-0.820713	0.806017	1	1632	#N/A	#N/A	#N/A	#N/A	#N/A	0.937832	0.933663	0.96237	0.96237	0.887029	-0.109216	1509.5	1	1	1	1	1	0	0	0	0	0	0	0	0	0
mir-3124-5p	0.224224	0.958209	0.577724	1	1203	0.475909	-2.23174	0.0977296	1	1189	4.01407	-0.066	0.860137	0.951582	176	0.417641	0.526678	0.265469	0.265469	0.487701	-0.446511	856	1	1	0.768702	0.768702	1	0	0	0	0	0	0	0	0	0
mir-3125	0.844266	0.668642	0.538838	0.757555	865	0.343421	0.397432	0.799168	1	1277	0.774444	0.275	0.0126014	0.115213	792	0.107564	0.389067	0.0373298	0.0373298	0.176901	0.447025	978	0.422163	1	0.196442	0.196442	0.617961	0	0	1	1	1	0	0	0	1
mir-3126-3p	0.240273	0.841827	0.626739	1	1175	0.232877	-0.24272	0.920072	1	1423	1.02556	0.006	0.966311	0.985822	532	0.97836	0.980764	0.947996	0.947996	0.976586	0.201702	1043.33	1	1	1	1	1	0	0	0	0	0	0	0	0	0
mir-3126-5p	0.320653	0.440718	0.774239	1	1097	0.874609	0.00448388	0.99662	0.998105	996	0.978889	0.164	0.263169	0.657922	575	0.784851	0.849775	0.59996	0.59996	0.968922	0.203067	889.333	1	1	1	1	1	0	0	0	0	0	0	0	0	0
mir-3127-3p	0.42859	0.674051	0.5711	0.77367	1017	1.60685	-0.804691	0.311706	0.494478	845	#N/A	#N/A	#N/A	#N/A	#N/A	0.48525	0.389674	0.526252	0.526252	0.417203	-0.06532	931	1	1	1	1	1	0	0	0	0	0	0	0	0	0
mir-3127-5p	7.30986	-0.538153	0.222411	0.451828	522	11.1566	-0.84815	0.00503934	0.0214331	535	1.08333	0.27	0.125152	0.482454	505	0.00690521	0.00730644	0.015042	0.015042	0.00507451	-0.372101	520.667	0.0482337	0.0917017	0.0964576	0.0964576	0.0378962	0	-1	0	1	-1	0	0	1	0
mir-3128	1.09848	0.0819552	0.887327	0.960883	811	1.6305	0.438788	0.568429	0.721633	841	1.89741	-0.76	0.0495176	0.298974	299	0.287155	0.503955	0.141318	0.141318	0.419061	-0.0797522	650.333	0.819229	1	0.513143	0.513143	1	0	0	-1	1	-1	0	0	0	1
mir-3129-3p	2.16989	1.07456	0.0550092	0.191789	687	10.2928	0.431526	0.239011	0.413097	540	#N/A	#N/A	#N/A	#N/A	#N/A	0.0700976	0.0432241	0.106992	0.106992	0.0570613	0.753041	613.5	0.308586	0.305563	0.422746	0.422746	0.27517	0	0	0	0	0	0	0	0	0
mir-3129-5p	0.225458	0.598346	0.655307	1	1200	0.830958	1.79248	0.108317	1	1011	0.695185	0.077	0.512187	0.829173	880	0.356542	0.335615	0.291025	0.291025	0.319477	0.822609	1030.33	0.931852	0.974876	0.814107	0.814107	0.895765	0	0	0	0	0	0	0	0	0
mir-3130-3p	0.579905	-1.33646	0.270146	0.504268	944	1.829	-1.29239	0.196006	0.361812	821	#N/A	#N/A	#N/A	#N/A	#N/A	0.208539	0.108649	0.353594	0.353594	0.164159	-1.31442	882.5	0.676213	0.527596	0.902048	0.902048	0.584849	0	0	0	0	0	0	0	0	0
mir-3130-5p	1.75657	0.189182	0.744331	0.879896	720	8.23706	-0.622507	0.0378275	0.110843	573	#N/A	#N/A	#N/A	#N/A	#N/A	0.128673	0.305886	0.0742241	0.0742241	0.188419	-0.216663	646.5	0.483898	0.938449	0.324402	0.324402	0.650394	0	-1	0	1	-1	0	0	1	0
mir-3131	6.23548	-1.6167	0.0181456	0.0895994	543	9.59622	-1.79408	0.00217974	0.0103154	552	1.4837	0.381	0.110973	0.451415	366	0.00039253	0.000377248	0.00652499	0.00652499	0.000301505	-1.00993	487	0.00407641	0.00972967	0.0486872	0.0486872	0.00334527	-1	-1	0	2	-2	1	1	1	0
mir-3132	0.0738328	0	1	1	1531	#N/A	#N/A	#N/A	#N/A	#N/A	0.783704	0.135	0.222285	0.608361	776	0.556556	0.69758	0.395159	0.395159	#N/A	0.0675	1153.5	1	1	0.962073	0.962073	#N/A	0	0	0	0	0	0	0	0	0
mir-3133	5.40156	-1.17142	0.0110263	0.0610217	565	10.1406	-1.70887	1.7769e-06	1.92593e-05	543	0.981481	-0.107	0.33003	0.725653	572	1.27799e-06	0.00661201	5.33068e-06	5.33068e-06	2.90095e-06	-0.995764	560	2.27231e-05	0.085737	0.000100089	0.000100089	5.40737e-05	-1	-1	0	2	-2	1	1	1	0
mir-3134	0.0622762	0.93708	0.771087	1	1580	0.384169	-0.12656	0.929401	1	1249	1.13815	-0.278	0.0206658	0.161294	477	0.208597	0.66226	0.0607249	0.0607249	0.491203	0.177507	1102	0.676213	1	0.281107	0.281107	1	0	0	-1	1	-1	0	0	0	1
mir-3135a	0.0257895	1.67462	0.636732	1	1797	0.290045	-0.376978	0.832647	1	1334	0.812222	-0.047	0.709535	0.92732	740	0.923755	0.90774	0.952062	0.952062	0.841877	0.41688	1290.33	1	1	1	1	1	0	0	0	0	0	0	0	0	0
mir-3135b	0.141715	1.4257	0.596579	1	1336	#N/A	#N/A	#N/A	#N/A	#N/A	#N/A	#N/A	#N/A	#N/A	#N/A	0.596579	0.596579	0.596579	0.596579	0.596579	1.4257	1336	1	1	1	1	1	0	0	0	0	0	0	0	0	0
mir-3136-3p	0.0280992	1.71179	0.629229	1	1782	0.173345	0.0448938	0.988226	1	1511	#N/A	#N/A	#N/A	#N/A	#N/A	0.91725	0.92683	0.862529	0.862529	0.972231	0.878341	1646.5	1	1	1	1	1	0	0	0	0	0	0	0	0	0
mir-3136-5p	1.84522	0.107669	0.849258	0.94359	714	4.29	-0.264224	0.542433	0.708254	662	0.877778	0.116	0.373961	0.759768	651	0.741657	0.69299	0.75464	0.75464	0.676611	-0.0135185	675.667	1	1	1	1	1	0	0	0	0	0	0	0	0	0
mir-3137	0.0584808	0.602448	0.865364	1	1607	#N/A	#N/A	#N/A	#N/A	#N/A	0.975556	0.181	0.238726	0.631465	577	0.532379	0.598673	0.420463	0.420463	0.61389	0.391724	1092	1	1	0.990789	0.990789	1	0	0	0	0	0	0	0	0	0
mir-3138	0.438171	-0.148347	0.865285	0.954122	1008	1.38825	0.93845	0.270193	0.44869	879	1.21333	0.295	0.0224473	0.168355	444	0.105122	0.256787	0.0658416	0.0658416	0.170072	0.361701	777	0.416055	0.872184	0.297746	0.297746	0.602232	0	0	1	1	1	0	0	0	1
mir-3139	0.193308	0.725606	0.613722	1	1245	0.951978	0.888602	0.386794	0.566698	971	1.01741	0.194	0.16648	0.541765	537	0.37348	0.262556	0.420907	0.420907	0.297289	0.602736	917.667	0.950713	0.874554	0.990841	0.990841	0.862621	0	0	0	0	0	0	0	0	0
mir-3140-3p	0.882796	0.64957	0.399135	0.632729	861	2.87742	0.15741	0.772073	0.864722	746	0.796667	-0.15	0.210386	0.594031	762	0.484861	0.411748	0.507683	0.507683	0.432563	0.218993	789.667	1	1	1	1	1	0	0	0	0	0	0	0	0	0
mir-3140-5p	0.195349	1.4143	0.328693	1	1241	0.341289	-0.509187	0.74105	1	1282	#N/A	#N/A	#N/A	#N/A	#N/A	0.587588	0.567311	0.549347	0.549347	0.555466	0.452555	1261.5	1	1	1	1	1	0	0	0	0	0	0	0	0	0
mir-3141	0.303883	1.374	0.184673	1	1109	0.906744	-0.223632	0.817248	0.89542	987	7.75444	0.031	0.921458	0.980896	72	0.684043	0.792237	0.458004	0.458004	0.792379	0.393788	722.667	1	1	1	1	1	0	0	0	0	0	0	0	0	0
mir-3142	0.137951	0.922975	0.772808	1	1347	1.06729	-0.453658	0.580659	0.728256	939	0.597407	-0.143	0.162893	0.541098	943	0.514426	0.512269	0.413399	0.413399	0.488456	0.108772	1076.33	1	1	0.983027	0.983027	1	0	0	0	0	0	0	0	0	0
mir-3143	0.241211	0.960986	0.616255	1	1173	2.53882	2.87967	0.00168239	0.00819249	772	0.712963	-0.051	0.713461	0.92732	860	0.0252948	0.375147	0.00503867	0.00503867	0.0544128	1.26322	935	0.139687	1	0.0392883	0.0392883	0.266909	0	1	0	1	1	0	0	1	0
mir-3144-3p	0.0815602	1.35948	0.701573	1	1505	0.332647	0.280483	0.872418	1	1289	0.842963	-0.031	0.817395	0.944786	689	0.966758	0.962427	0.973422	0.973422	0.916784	0.53632	1161	1	1	1	1	1	0	0	0	0	0	0	0	0	0
mir-3144-5p	0.0397201	0.602448	0.865364	1	1698	#N/A	#N/A	#N/A	#N/A	#N/A	0.759259	0.035	0.721433	0.928702	810	0.918424	0.914631	0.9224	0.9224	0.871966	0.318724	1254	1	1	1	1	1	0	0	0	0	0	0	0	0	0
mir-3145-3p	1.40579	-1.14575	0.157549	0.367853	755	3.2187	-0.489684	0.364221	0.546332	720	0.586667	0.043	0.665572	0.908201	947	0.36648	0.275695	0.402093	0.402093	0.304514	-0.530811	807.333	0.947278	0.888423	0.966919	0.966919	0.872715	0	0	0	0	0	0	0	0	0
mir-3145-5p	0.421784	-0.440188	0.718268	0.862925	1024	1.94375	-0.0591364	0.938692	0.968476	813	#N/A	#N/A	#N/A	#N/A	#N/A	0.940001	0.941162	0.920627	0.920627	0.927441	-0.249662	918.5	1	1	1	1	1	0	0	0	0	0	0	0	0	0
mir-3146	0.258761	0.932059	0.437189	1	1144	0.354777	-1.09792	0.462097	1	1270	0.985556	-0.033	0.775811	0.930973	567	0.716332	0.629533	0.821726	0.821726	0.609368	-0.0662871	993.667	1	1	1	1	1	0	0	0	0	0	0	0	0	0
mir-3147	0.013273	1.42882	0.687234	1	1893	#N/A	#N/A	#N/A	#N/A	#N/A	1.90148	0.159	0.559652	0.862408	298	0.752116	0.716409	0.806093	0.806093	0.663996	0.793912	1095.5	1	1	1	1	1	0	0	0	0	0	0	0	0	0
mir-3148	#N/A	#N/A	#N/A	#N/A	#N/A	#N/A	#N/A	#N/A	#N/A	#N/A	1.25185	0.098	0.520986	0.833998	429	0.520986	0.520986	0.520986	0.520986	0.520986	0.098	429	1	1	1	1	1	0	0	0	0	0	0	0	0	0
mir-3149	0.306816	0.889894	0.458202	1	1107	0.403408	-0.351155	0.786031	1	1232	0.684074	-0.154	0.325542	0.725106	896	0.637908	0.552218	0.693194	0.693194	0.553508	0.128247	1078.33	1	1	1	1	1	0	0	0	0	0	0	0	0	0
mir-3150a-3p	0.102426	1.18958	0.681668	1	1428	0.243199	-0.92281	0.698404	1	1408	#N/A	#N/A	#N/A	#N/A	#N/A	0.829412	0.807845	0.898665	0.898665	0.744425	0.133384	1418	1	1	1	1	1	0	0	0	0	0	0	0	0	0
mir-3150a-5p	0.113358	0.185105	0.956444	1	1401	0.295857	0.895486	0.524356	1	1326	#N/A	#N/A	#N/A	#N/A	#N/A	0.847623	0.865216	0.773763	0.773763	0.8995	0.540295	1363.5	1	1	1	1	1	0	0	0	0	0	0	0	0	0
mir-3150b-3p	4.21004	0.0826169	0.897053	0.963377	598	11.5526	-1.42343	0.000742272	0.00404438	530	#N/A	#N/A	#N/A	#N/A	#N/A	0.00553623	0.403018	0.00148399	0.00148399	0.0260656	-0.670405	564	0.0402276	1	0.0138212	0.0138212	0.146344	0	-1	0	1	-1	0	0	1	0
mir-3150b-5p	0.314601	-0.66936	0.707992	1	1102	0.146747	-0.435995	0.868831	1	1557	#N/A	#N/A	#N/A	#N/A	#N/A	0.914033	0.910461	0.914732	0.914732	0.86905	-0.552678	1329.5	1	1	1	1	1	0	0	0	0	0	0	0	0	0
mir-3151-5p	0.0370324	1.51922	0.668319	1	1720	#N/A	#N/A	#N/A	#N/A	#N/A	1.42889	-0.093	0.637967	0.90121	384	0.789824	0.759381	0.868932	0.868932	0.698997	0.713112	1052	1	1	1	1	1	0	0	0	0	0	0	0	0	0
mir-3152-3p	0.186899	-0.718021	0.622723	1	1258	0.221208	-2.26617	0.425723	1	1436	1.11963	0.034	0.837422	0.947156	483	0.807579	0.77025	0.810607	0.810607	0.728531	-0.983398	1059	1	1	1	1	1	0	0	0	0	0	0	0	0	0
mir-3152-5p	2.75999	-2.10005	0.000784709	0.00756841	647	3.85208	-2.34496	5.36974e-05	0.000410053	687	#N/A	#N/A	#N/A	#N/A	#N/A	7.57719e-07	3.51463e-07	0.000107392	0.000107392	2.46503e-06	-2.22251	667	1.4243e-05	1.91833e-05	0.00143838	0.00143838	4.66953e-05	-1	-1	0	2	-2	1	1	1	0
mir-3153	#N/A	#N/A	#N/A	#N/A	#N/A	#N/A	#N/A	#N/A	#N/A	#N/A	1.07963	-0.084	0.567461	0.868839	508	0.567461	0.567461	0.567461	0.567461	0.567461	-0.084	508	1	1	1	1	1	0	0	0	0	0	0	0	0	0
mir-3154	2.51887	0.0254841	0.966684	0.989701	664	2.07766	-1.26697	0.0454063	0.12645	803	1.59852	0.231	0.369861	0.75869	342	0.220958	0.412012	0.130127	0.130127	0.472121	-0.33683	603	0.698905	1	0.489437	0.489437	1	0	-1	0	1	-1	0	0	1	0
mir-3155a	0.111594	1.05624	0.574334	1	1408	1.34407	-0.100032	0.917224	0.957567	886	#N/A	#N/A	#N/A	#N/A	#N/A	0.864439	0.870743	0.818808	0.818808	0.863078	0.478104	1147	1	1	1	1	1	0	0	0	0	0	0	0	0	0
mir-3155b	#N/A	#N/A	#N/A	#N/A	#N/A	#N/A	#N/A	#N/A	#N/A	#N/A	0.824815	0.127	0.316116	0.714339	713	0.316116	0.316116	0.316116	0.316116	0.316116	0.127	713	0.867747	0.948751	0.847627	0.847627	0.893871	0	0	0	0	0	0	0	0	0
mir-3156-5p	#N/A	#N/A	#N/A	#N/A	#N/A	0.0559064	-0.339824	0.919011	1	1794	#N/A	#N/A	#N/A	#N/A	#N/A	0.919011	0.919011	0.919011	0.919011	0.919011	-0.339824	1794	1	1	1	1	1	0	0	0	0	0	0	0	0	0
mir-3157-3p	0.413003	0.165957	0.85902	0.952211	1028	4.21067	0.229569	0.605301	0.751409	668	#N/A	#N/A	#N/A	#N/A	#N/A	0.86002	0.856524	0.844213	0.844213	0.818678	0.197763	848	1	1	1	1	1	0	0	0	0	0	0	0	0	0
mir-3157-5p	1.5159	0.319976	0.64986	0.822636	744	3.14285	0.449712	0.38828	0.56805	724	0.778519	0.176	0.118111	0.468918	789	0.318421	0.255728	0.314131	0.314131	0.270863	0.31523	752.333	0.868915	0.872184	0.843552	0.843552	0.814335	0	0	0	0	0	0	0	0	0
mir-3158-3p	6.35204	-0.254285	0.578898	0.776883	539	41.9323	-0.970886	4.07563e-05	0.000320956	359	#N/A	#N/A	#N/A	#N/A	#N/A	0.000274974	0.167585	8.1511e-05	8.1511e-05	0.00051807	-0.612585	449	0.00298342	0.687627	0.00113199	0.00113199	0.00531763	0	-1	0	1	-1	0	0	1	0
mir-3158-5p	0.477264	1.50905	0.215593	0.44687	985	0.177412	-0.435994	0.837256	1	1500	#N/A	#N/A	#N/A	#N/A	#N/A	0.489531	0.551452	0.384705	0.384705	0.556948	0.536526	1242.5	1	1	0.95099	0.95099	1	0	0	0	0	0	0	0	0	0
mir-3159	0.156325	0.868374	0.670118	1	1308	1.92473	-1.60805	0.0581216	0.148697	815	0.824444	0.135	0.196508	0.575822	714	0.135803	0.131801	0.164427	0.164427	0.127703	-0.201559	945.667	0.50432	0.597175	0.564195	0.564195	0.489933	0	0	0	0	0	0	0	0	0
mir-3160-3p	0.188534	0.13426	0.925906	1	1255	1.97874	-0.339187	0.622294	0.764966	810	#N/A	#N/A	#N/A	#N/A	#N/A	0.893851	0.897938	0.857338	0.857338	0.888239	-0.102464	1032.5	1	1	1	1	1	0	0	0	0	0	0	0	0	0
mir-3160-5p	#N/A	#N/A	#N/A	#N/A	#N/A	0.0464729	-0.339824	0.919011	1	1844	#N/A	#N/A	#N/A	#N/A	#N/A	0.919011	0.919011	0.919011	0.919011	0.919011	-0.339824	1844	1	1	1	1	1	0	0	0	0	0	0	0	0	0
mir-3161	0.145907	1.4427	0.483238	1	1329	0.505261	0.881761	0.55267	1	1169	0.776667	-0.056	0.581237	0.879303	790	0.713742	0.587322	0.862002	0.862002	0.562294	0.756154	1096	1	1	1	1	1	0	0	0	0	0	0	0	0	0
mir-3162-3p	0.15795	1.47536	0.578329	1	1304	0.180725	-1.30763	0.597292	1	1497	#N/A	#N/A	#N/A	#N/A	#N/A	0.712611	0.6602	0.822193	0.822193	0.61534	0.0838661	1400.5	1	1	1	1	1	0	0	0	0	0	0	0	0	0
mir-3162-5p	0.170598	0.886056	0.616805	1	1284	0.364862	-1.17368	0.430984	1	1262	4.85778	1.372	0.0435463	0.275819	148	0.178264	0.216251	0.125033	0.125033	0.171404	0.361457	898	0.604602	0.798022	0.477235	0.477235	0.605079	0	0	1	1	1	0	0	0	1
mir-3163	0.326109	0.652602	0.654973	1	1094	0.65012	-0.527908	0.617536	1	1096	1.1137	0.217	0.113969	0.457784	486	0.406161	0.415347	0.304421	0.304421	0.378767	0.113898	892	0.990914	1	0.834668	0.834668	0.970797	0	0	0	0	0	0	0	0	0
mir-3164	0.495694	-0.0532414	0.957207	0.983351	978	0.134746	0.0448971	0.986544	1	1577	0.818519	0.098	0.347599	0.737272	729	0.897583	0.940688	0.72232	0.72232	0.982805	0.0298852	1094.67	1	1	1	1	1	0	0	0	0	0	0	0	0	0
mir-3165	0.0184459	0.923039	0.795036	1	1855	0.399402	-0.200022	0.887662	1	1234	0.721111	-0.154	0.165155	0.541122	852	0.63631	0.74686	0.418141	0.418141	0.724316	0.189672	1313.67	1	1	0.988296	0.988296	1	0	0	0	0	0	0	0	0	0
mir-3166	#N/A	#N/A	#N/A	#N/A	#N/A	0.121839	-0.820713	0.804374	1	1609	1.34259	0.088	0.633531	0.90121	400	0.853133	0.842025	0.8657	0.8657	0.788631	-0.366356	1004.5	1	1	1	1	1	0	0	0	0	0	0	0	0	0
mir-3167	0.0946128	-0.0157396	0.995822	1	1453	0.16556	-1.3081	0.67119	1	1525	0.682222	0.084	0.340558	0.734687	900	0.813835	0.837089	0.713233	0.713233	0.96076	-0.413279	1292.67	1	1	1	1	1	0	0	0	0	0	0	0	0	0
mir-3168	0.656835	-0.552259	0.596168	0.785327	924	0.255504	-0.0634127	0.97535	1	1384	0.553333	0.098	0.466835	0.798862	953	0.856197	0.851784	0.84844	0.84844	0.899407	-0.172557	1087	1	1	1	1	1	0	0	0	0	0	0	0	0	0
mir-3169	#N/A	#N/A	#N/A	#N/A	#N/A	0.0632214	-0.339824	0.919011	1	1763	0.888519	-0.027	0.818669	0.944786	640	0.966438	0.965594	0.967119	0.967119	0.940179	-0.183412	1201.5	1	1	1	1	1	0	0	0	0	0	0	0	0	0
mir-3170	0.219616	0.164891	0.900571	1	1212	0.212197	-0.435993	0.830699	1	1449	0.727407	-0.094	0.393179	0.770689	846	0.874306	0.888135	0.776549	0.776549	0.863884	-0.121701	1169	1	1	1	1	1	0	0	0	0	0	0	0	0	0
mir-3171	0.0445772	0.762744	0.83003	1	1666	#N/A	#N/A	#N/A	#N/A	#N/A	0.822963	0.075	0.421902	0.775087	720	0.717639	0.720197	0.665803	0.665803	0.699526	0.418872	1193	1	1	1	1	1	0	0	0	0	0	0	0	0	0
mir-3173-3p	0.465585	0.700663	0.48124	0.711518	994	0.795521	0.276759	0.798931	1	1026	1.00259	0.176	0.134777	0.495733	549	0.432211	0.436416	0.352285	0.352285	0.426936	0.384474	856.333	1	1	0.900817	0.900817	1	0	0	0	0	0	0	0	0	0
mir-3173-5p	2.15772	0.503355	0.259519	0.502374	689	7.50925	-0.726247	0.0553063	0.144054	584	#N/A	#N/A	#N/A	#N/A	#N/A	0.0752644	0.0495575	0.107554	0.107554	0.0620023	-0.111446	636.5	0.325427	0.33616	0.42425	0.42425	0.293033	0	0	0	0	0	0	0	0	0
mir-3174	1.08299	2.3866	0.00814151	0.0485667	815	7.96987	-0.363523	0.342358	0.526866	577	0.877778	0.163	0.187474	0.565599	652	0.0193915	0.0259498	0.0242262	0.0242262	0.0155135	0.728694	681.333	0.112653	0.216741	0.140047	0.140047	0.0947766	1	0	0	1	1	0	1	0	0
mir-3175	0.0409183	0.602448	0.865364	1	1686	0.127226	0.0448968	0.986736	1	1595	5.38889	-0.069	0.83229	0.947156	132	0.994849	0.99476	0.995283	0.995283	0.991491	0.192782	1137.67	1	1	1	1	1	0	0	0	0	0	0	0	0	0
mir-3176	4.91631	-0.48146	0.389696	0.62519	578	45.4667	0.685913	0.0576563	0.147882	350	0.958519	-0.116	0.449021	0.789488	588	0.16303	0.120037	0.163188	0.163188	0.130211	0.0294842	505.333	0.570467	0.561662	0.562411	0.562411	0.495738	0	0	0	0	0	0	0	0	0
mir-3177-3p	1.86565	0.909102	0.152649	0.36126	712	2.31118	1.43629	0.0788975	0.185381	787	1.44778	0.157	0.521927	0.833998	379	0.118923	0.071294	0.218509	0.218509	0.0926877	0.834131	626	0.458314	0.428107	0.682662	0.682662	0.391236	0	0	0	0	0	0	0	0	0
mir-3177-5p	0.0872992	0.934401	0.714994	1	1481	0.25926	0.65911	0.675998	1	1377	#N/A	#N/A	#N/A	#N/A	#N/A	0.834741	0.814554	0.895023	0.895023	0.751387	0.796755	1429	1	1	1	1	1	0	0	0	0	0	0	0	0	0
mir-3178	#N/A	#N/A	#N/A	#N/A	#N/A	0.0726153	-0.147466	0.964806	1	1741	9.68593	-0.028	0.913545	0.979033	37	0.99267	0.992601	0.992526	0.992526	0.984177	-0.0877332	889	1	1	1	1	1	0	0	0	0	0	0	0	0	0
mir-3179	0.054661	0.446061	0.8932	1	1621	0.322999	0.162007	0.908445	1	1299	0.761852	-0.033	0.761843	0.930739	805	0.987013	0.986138	0.986492	0.986492	0.962108	0.191689	1241.67	1	1	1	1	1	0	0	0	0	0	0	0	0	0
mir-3180	0.0354567	1.10823	0.754831	1	1740	0.939578	-0.81841	0.378097	0.558011	977	6.20444	0.454	0.181425	0.565599	108	0.432035	0.362898	0.451502	0.451502	0.385195	0.24794	941.667	1	1	1	1	0.97874	0	0	0	0	0	0	0	0	0
mir-3180-3p	0.0354567	1.10823	0.754831	1	1741	0.939578	-0.81841	0.378097	0.558011	978	#N/A	#N/A	#N/A	#N/A	#N/A	0.643252	0.624093	0.613237	0.613237	0.60218	0.144911	1359.5	1	1	1	1	1	0	0	0	0	0	0	0	0	0
mir-3180-5p	0.012815	1.41878	0.689328	1	1932	0.249791	-0.0769283	0.965287	1	1396	1.20889	-0.01	0.945945	0.981814	446	0.988267	0.989378	0.970015	0.970015	0.985146	0.443951	1258	1	1	1	1	1	0	0	0	0	0	0	0	0	0
mir-3181	0.177436	0.849326	0.667512	1	1272	1.30779	-0.859365	0.306125	0.49048	889	1.67852	0.117	0.472474	0.799839	325	0.586058	0.459635	0.665925	0.665925	0.469352	0.0356538	828.667	1	1	1	1	1	0	0	0	0	0	0	0	0	0
mir-3182	13.1087	0.253244	0.676171	0.837705	453	49.5507	-2.45251	3.59557e-05	0.000292285	342	0.612963	-0.026	0.78203	0.932608	937	0.00134902	0.468702	0.000107863	0.000107863	0.00615095	-0.741757	577.333	0.0116832	1	0.00143838	0.00143838	0.044927	0	-1	0	1	-1	0	0	1	0
mir-3183	0.114279	0.658022	0.787694	1	1396	0.357224	0.493806	0.751961	1	1268	0.699259	-0.19	0.0887862	0.392882	874	0.43557	0.595625	0.24341	0.24341	0.512139	0.320609	1179.33	1	1	0.740003	0.740003	1	0	0	0	0	0	0	0	0	0
mir-3184-3p	#N/A	#N/A	#N/A	#N/A	#N/A	#N/A	#N/A	#N/A	#N/A	#N/A	6.28074	0.095	0.530268	0.837265	104	0.530268	0.530268	0.530268	0.530268	0.530268	0.095	104	1	1	1	1	1	0	0	0	0	0	0	0	0	0
mir-3185	0.2483	-0.288152	0.873438	1	1159	0.196465	0.236502	0.909238	1	1473	9.13963	0.1	0.718937	0.928702	47	0.980612	0.979368	0.977797	0.977797	0.951122	0.0161164	893	1	1	1	1	1	0	0	0	0	0	0	0	0	0
mir-3186-3p	#N/A	#N/A	#N/A	#N/A	#N/A	0.0300629	-0.339824	0.919011	1	1867	0.835185	-0.075	0.528972	0.836594	699	0.836766	0.847638	0.778132	0.778132	0.849	-0.207412	1283	1	1	1	1	1	0	0	0	0	0	0	0	0	0
mir-3186-5p	0.0109445	0.923039	0.795036	1	1969	0.0294778	-0.339824	0.919011	1	1904	0.754815	0.055	0.670915	0.911002	816	0.964265	0.961225	0.964361	0.964361	0.926664	0.212739	1563	1	1	1	1	1	0	0	0	0	0	0	0	0	0
mir-3187-3p	0.334538	1.18669	0.275044	1	1083	2.26341	1.41815	0.0803321	0.186607	790	4.28185	-0.357	0.305489	0.701602	166	0.124799	0.0481047	0.222155	0.222155	0.0854909	0.749281	679.667	0.473951	0.330083	0.68968	0.68968	0.367516	0	0	0	0	0	0	0	0	0
mir-3187-5p	0.0916728	0.602443	0.8646	1	1464	0.114943	-0.820713	0.806017	1	1624	#N/A	#N/A	#N/A	#N/A	#N/A	0.948553	0.945753	0.96237	0.96237	0.905457	-0.109135	1544	1	1	1	1	1	0	0	0	0	0	0	0	0	0
mir-3188	0.393181	0.495084	0.630433	1	1043	1.27889	-0.400717	0.664177	0.797962	894	5.27	-0.176	0.661655	0.908201	138	0.86088	0.810537	0.949525	0.949525	0.733469	-0.027211	691.667	1	1	1	1	1	0	0	0	0	0	0	0	0	0
mir-3189-3p	0.0839615	1.70667	0.506511	1	1493	0.190968	0.238236	0.937053	1	1484	0.930741	0.026	0.846655	0.947306	612	0.935205	0.940403	0.87982	0.87982	0.924002	0.65697	1196.33	1	1	1	1	1	0	0	0	0	0	0	0	0	0
mir-3189-5p	0.0159131	0.923039	0.795036	1	1861	0.0295619	-0.339824	0.919011	1	1889	#N/A	#N/A	#N/A	#N/A	#N/A	0.959942	0.959115	0.95799	0.95799	0.933328	0.291608	1875	1	1	1	1	1	0	0	0	0	0	0	0	0	0
mir-3190-3p	1.5515	0.646403	0.390727	0.62519	740	1.00051	-1.52168	0.085675	0.194944	958	#N/A	#N/A	#N/A	#N/A	#N/A	0.14719	0.113479	0.16401	0.16401	0.128056	-0.43764	849	0.535588	0.540235	0.563588	0.563588	0.489933	0	0	0	0	0	0	0	0	0
mir-3190-5p	0.0109445	0.923039	0.795036	1	1970	0.127485	-0.820713	0.80196	1	1593	1.20963	0.183	0.193336	0.572846	445	0.651416	0.709591	0.475098	0.475098	0.669718	0.0951089	1336	1	1	1	1	1	0	0	0	0	0	0	0	0	0
mir-3191-3p	0.631599	1.46554	0.144782	0.35575	937	0.392025	1.12515	0.437955	1	1240	#N/A	#N/A	#N/A	#N/A	#N/A	0.238298	0.169791	0.268602	0.268602	0.204023	1.29535	1088.5	0.735143	0.691841	0.773509	0.773509	0.683012	0	0	0	0	0	0	0	0	0
mir-3191-5p	0.0268781	1.262	0.722143	1	1792	0.253763	0.462874	0.8457	1	1386	#N/A	#N/A	#N/A	#N/A	#N/A	0.911874	0.90662	0.922796	0.922796	0.858923	0.862437	1589	1	1	1	1	1	0	0	0	0	0	0	0	0	0
mir-3192-3p	#N/A	#N/A	#N/A	#N/A	#N/A	0.110124	-0.147466	0.964806	1	1639	#N/A	#N/A	#N/A	#N/A	#N/A	0.964806	0.964806	0.964806	0.964806	0.964806	-0.147466	1639	1	1	1	1	1	0	0	0	0	0	0	0	0	0
mir-3192-5p	0.460169	0.19949	0.825701	0.935155	996	0.620048	1.14243	0.363024	1	1113	0.785185	-0.145	0.23802	0.631465	774	0.508383	0.44519	0.557584	0.557584	0.47744	0.398973	961	1	1	1	1	1	0	0	0	0	0	0	0	0	0
mir-3193	#N/A	#N/A	#N/A	#N/A	#N/A	0.0680411	-1.01307	0.761796	1	1749	0.689259	-0.074	0.453159	0.792409	885	0.712381	0.691852	0.700965	0.700965	0.656139	-0.543535	1317	1	1	1	1	1	0	0	0	0	0	0	0	0	0
mir-3194-3p	1.93495	-0.140644	0.774943	0.900114	705	2.13184	0.383066	0.553747	0.710752	797	#N/A	#N/A	#N/A	#N/A	#N/A	0.792166	0.774672	0.800858	0.800858	0.724673	0.121211	751	1	1	1	1	1	0	0	0	0	0	0	0	0	0
mir-3194-5p	3.53936	0.309295	0.542979	0.759606	620	9.55506	-0.652698	0.0757497	0.18051	553	1.33444	0.373	0.00832695	0.0850412	406	0.0139783	0.0410929	0.0247734	0.0247734	0.0136185	0.00986573	526.333	0.0858824	0.298591	0.142508	0.142508	0.0857599	0	0	1	1	1	0	0	0	1
mir-3195	26.1645	0.975729	0.125712	0.325967	375	20.3896	-0.828718	0.0898319	0.202574	464	5.81741	-0.168	0.585173	0.879303	117	0.123025	0.085563	0.246011	0.246011	0.101895	-0.00699648	318.667	0.469497	0.4714	0.742145	0.742145	0.41579	0	0	0	0	0	0	0	0	0
mir-3196	45.6707	4.40571	3.67486e-10	2.91728e-08	320	3.64232	0.0855669	0.932088	0.964836	698	11.1567	0.145	0.50634	0.823875	14	4.78758e-08	0.453898	1.10246e-09	1.10246e-09	1.8594e-06	1.54543	344	1.23478e-06	1	6.99316e-08	6.99316e-08	3.64067e-05	1	0	0	1	1	0	1	0	0
mir-3197	0.0618173	0	1	1	1582	0.0449244	-0.339824	0.919011	1	1855	3.30481	-0.046	0.880777	0.963037	209	0.998655	0.998662	0.998305	0.998305	0.958353	-0.128608	1215.33	1	1	1	1	1	0	0	0	0	0	0	0	0	0
mir-3198	0.113481	1.19783	0.721431	1	1399	0.105146	0.0448956	0.987359	1	1656	1.22852	0.139	0.431708	0.776104	438	0.883956	0.894175	0.816467	0.816467	0.946728	0.460575	1164.33	1	1	1	1	1	0	0	0	0	0	0	0	0	0
mir-3199	0.824641	1.17985	0.133518	0.340223	871	1.40118	1.33213	0.177122	0.340724	875	0.753704	-0.05	0.64568	0.90121	818	0.212645	0.145767	0.349453	0.349453	0.17844	0.820661	854.667	0.683669	0.631747	0.898754	0.898754	0.620547	0	0	0	0	0	0	0	0	0
mir-32-3p	15.5627	0.0728992	0.826416	0.935155	428	24.1896	0.221472	0.396593	0.576863	442	0.692593	-0.16	0.22325	0.608361	883	0.51468	0.459747	0.531356	0.531356	0.48595	0.0447905	584.333	1	1	1	1	1	0	0	0	0	0	0	0	0	0
mir-32-5p	815.303	0.232507	0.55239	0.760438	117	682.719	1.47494	1.85585e-19	9.3535e-17	153	1.89111	-0.125	0.641609	0.90121	301	6.71282e-17	0.28005	5.56756e-19	5.56756e-19	6.78249e-12	0.527483	190.333	1.12536e-14	0.89433	4.35569e-16	4.35569e-16	9.80726e-10	0	1	0	1	1	0	0	1	0
mir-3200-3p	11.4119	0.0377035	0.906751	0.965338	465	23.39	-0.361169	0.114262	0.2435	447	1.0137	0.048	0.748297	0.92983	539	0.52925	0.695471	0.305109	0.305109	0.668588	-0.091822	483.667	1	1	0.83558	0.83558	1	0	0	0	0	0	0	0	0	0
mir-3200-5p	0.475009	0.349582	0.705609	0.85268	987	1.74627	1.32587	0.120558	0.252122	827	#N/A	#N/A	#N/A	#N/A	#N/A	0.294699	0.341276	0.226582	0.226582	0.323261	0.837724	907	0.833323	0.984694	0.699721	0.699721	0.899936	0	0	0	0	0	0	0	0	0
mir-3201	#N/A	#N/A	#N/A	#N/A	#N/A	#N/A	#N/A	#N/A	#N/A	#N/A	2.87111	-1.217	0.0031984	0.0438638	230	0.0031984	0.0031984	0.0031984	0.0031984	0.0031984	-1.217	230	0.0246929	0.0500444	0.026247	0.026247	0.025262	0	0	-1	1	-1	0	0	0	1
mir-3202	0.741368	0.202296	0.843046	0.94359	894	2.59215	1.29465	0.0664549	0.162984	766	0.839259	0.148	0.234121	0.626063	697	0.193143	0.247804	0.186409	0.186409	0.239437	0.548314	785.667	0.641169	0.860522	0.615334	0.615334	0.756973	0	0	0	0	0	0	0	0	0
mir-320a-3p	3050.85	-0.765168	0.000152207	0.00215516	69	6352.09	-0.676045	4.68287e-14	3.93361e-12	73	9.77519	-0.614	1.35161e-05	0.000807049	34	1.2877e-19	7.58577e-13	1.40486e-13	1.40486e-13	2.8068e-13	-0.685071	58.6667	5.03705e-17	1.82355e-10	2.06076e-11	2.06076e-11	2.17995e-10	-1	-1	-1	3	-3	1	1	1	1
mir-320a-5p	3.19201	3.03878	0.00030811	0.00369731	633	1.01892	-1.81757	0.0464829	0.12743	950	#N/A	#N/A	#N/A	#N/A	#N/A	0.000174063	0.0010947	0.000616124	0.000616124	0.000178358	0.610608	791.5	0.00199281	0.0223414	0.00654318	0.00654318	0.00213021	1	-1	0	2	0	0	1	1	0
mir-320b	85.4006	-0.677243	0.00395594	0.0279625	269	251.164	-0.363424	0.000357152	0.00216873	216	#N/A	#N/A	#N/A	#N/A	#N/A	2.04441e-05	9.30138e-06	0.000714176	0.000714176	2.89113e-05	-0.520333	242.5	0.000285609	0.000389827	0.00744965	0.00744965	0.000410752	-1	-1	0	2	-2	1	1	1	0
mir-320c	40.5359	-0.260305	0.320862	0.559341	328	64.1891	-0.754792	1.55578e-08	3.07494e-07	320	#N/A	#N/A	#N/A	#N/A	#N/A	1.00414e-07	0.0514763	3.11155e-08	3.11155e-08	8.08575e-07	-0.507549	324	2.28808e-06	0.346174	1.14106e-06	1.14106e-06	1.86533e-05	0	-1	0	1	-1	0	0	1	0
mir-320d	29.8321	0.115541	0.715897	0.861413	358	38.5369	-0.921021	2.50904e-09	7.22604e-08	372	#N/A	#N/A	#N/A	#N/A	#N/A	3.79676e-08	0.256254	5.01808e-09	5.01808e-09	7.36813e-07	-0.40274	365	1.02425e-06	0.872184	2.67669e-07	2.67669e-07	1.71678e-05	0	-1	0	1	-1	0	0	1	0
mir-320e	2.33166	-0.0835092	0.899576	0.963377	679	1.56088	-1.1967	0.0808245	0.18729	856	7.12519	-0.491	0.00758393	0.0818042	87	0.0202096	0.160731	0.0225797	0.0225797	0.0507918	-0.590404	540.667	0.117116	0.669252	0.132156	0.132156	0.252335	0	0	-1	1	-1	0	0	0	1
mir-323a-3p	15.0918	-0.0736904	0.870091	0.954234	434	51.5111	0.346983	0.0969546	0.213385	338	1.47519	0.026	0.861644	0.951582	368	0.513025	0.73468	0.263575	0.263575	0.690151	0.0997641	380	1	1	0.766555	0.766555	1	0	0	0	0	0	0	0	0	0
mir-323a-5p	0.247053	0.840733	0.543115	1	1161	0.16186	-1.3077	0.607041	1	1531	1.26296	0.072	0.649024	0.90121	424	0.798264	0.715459	0.904628	0.904628	0.657308	-0.131656	1038.67	1	1	1	1	1	0	0	0	0	0	0	0	0	0
mir-323b-3p	4.06784	0.743167	0.198668	0.427873	600	24.9621	0.715345	0.0139079	0.0495376	438	1.07519	0.337	0.018955	0.15518	510	0.00311299	0.00206859	0.041146	0.041146	0.00219692	0.598504	516	0.0241129	0.0356983	0.209623	0.209623	0.0180915	0	1	1	2	2	1	0	1	1
mir-323b-5p	#N/A	#N/A	#N/A	#N/A	#N/A	#N/A	#N/A	#N/A	#N/A	#N/A	0.873704	0.183	0.15719	0.531345	657	0.15719	0.15719	0.15719	0.15719	0.15719	0.183	657	0.557287	0.661154	0.549812	0.549812	0.567832	0	0	0	0	0	0	0	0	0
mir-324-3p	89.495	-0.563367	0.00702428	0.0433333	265	122.064	0.0923007	0.492697	0.663956	273	6.12148	-0.255	0.0573174	0.325781	111	0.00909839	0.0288075	0.0209252	0.0209252	0.00845552	-0.242022	216.333	0.0610112	0.230755	0.124648	0.124648	0.0574384	-1	0	0	1	-1	0	1	0	0
mir-324-5p	124.173	0.21251	0.250766	0.492934	241	307.459	0.665369	5.77153e-08	9.86052e-07	200	6.28111	0.138	0.250412	0.637653	103	7.58576e-07	0.0209809	1.73146e-07	1.73146e-07	2.16952e-06	0.338626	181.333	1.4243e-05	0.191604	5.27758e-06	5.27758e-06	4.17766e-05	0	1	0	1	1	0	0	1	0
mir-325	#N/A	#N/A	#N/A	#N/A	#N/A	#N/A	#N/A	#N/A	#N/A	#N/A	0.812222	-0.187	0.0892169	0.392882	741	0.0892169	0.0892169	0.0892169	0.0892169	0.0892169	-0.187	741	0.368	0.485828	0.369542	0.369542	0.380028	0	0	0	0	0	0	0	0	0
mir-326	106.81	0.188175	0.538096	0.757555	251	160.763	0.00433168	0.980851	0.993666	254	1.16148	0.033	0.857258	0.951408	466	0.953569	0.959545	0.90145	0.90145	0.968766	0.0751689	323.667	1	1	1	1	1	0	0	0	0	0	0	0	0	0
mir-328-3p	62.7106	0.272594	0.201145	0.428889	291	120.784	-0.258617	0.15936	0.316834	275	2.38444	0.222	0.101653	0.425574	259	0.0753448	0.0164521	0.27501	0.27501	0.0475122	0.0786591	275	0.325427	0.166436	0.784264	0.784264	0.237561	0	0	0	0	0	0	0	0	0
mir-328-5p	0.0681075	0.784053	0.804945	1	1549	0.331779	-1.69698	0.247355	1	1290	#N/A	#N/A	#N/A	#N/A	#N/A	0.520449	0.550932	0.433526	0.433526	0.550137	-0.456465	1419.5	1	1	1	1	1	0	0	0	0	0	0	0	0	0
mir-329-3p	18.5633	0.467037	0.079877	0.246069	406	14.6249	-0.0704089	0.82262	0.898376	507	0.872222	-0.02	0.853348	0.951408	658	0.450345	0.686301	0.221	0.221	0.61119	0.125543	523.667	1	1	0.687913	0.687913	1	0	0	0	0	0	0	0	0	0
mir-329-5p	0.092044	0.090647	0.967346	1	1462	0.479789	-1.54756	0.281768	1	1186	#N/A	#N/A	#N/A	#N/A	#N/A	0.626869	0.718085	0.484143	0.484143	0.840411	-0.728458	1324	1	1	1	1	1	0	0	0	0	0	0	0	0	0
mir-330-3p	67.6589	0.582919	0.10868	0.299208	284	67.081	0.79428	4.01432e-05	0.00031868	317	3.79037	0.382	0.125207	0.482454	185	6.52176e-05	0.00213351	0.000120425	0.000120425	6.67541e-05	0.5864	262	0.000805609	0.0365499	0.00158816	0.00158816	0.000878741	0	1	0	1	1	0	0	1	0
mir-330-5p	36.0299	-0.801883	0.137643	0.346457	343	200.042	1.29104	7.93592e-18	1.59988e-15	232	1.14407	-0.096	0.520655	0.833998	473	5.26335e-16	0.0475462	2.38078e-17	2.38078e-17	1.1239e-11	0.131051	349.333	6.50162e-14	0.328209	9.3128e-15	9.3128e-15	1.45482e-09	0	1	0	1	1	0	0	1	0
mir-331-3p	212.356	0.279101	0.267507	0.503771	199	540.033	0.451375	0.00382269	0.0168046	166	4.17296	0.909	0.000525175	0.0109602	171	6.42587e-05	0.00334856	0.0015747	0.0015747	6.93214e-05	0.546492	178.667	0.000802209	0.0517044	0.0143249	0.0143249	0.000897328	0	1	1	2	2	1	0	1	1
mir-331-5p	22.9545	0.227991	0.446793	0.677079	387	22.2947	0.355647	0.23727	0.412359	453	1.92333	0.62	0.0118819	0.111247	296	0.0377478	0.056179	0.035224	0.035224	0.0328863	0.401213	378.667	0.189017	0.369334	0.187888	0.187888	0.175343	0	0	1	1	1	0	0	0	1
mir-335-3p	149.769	-0.0298642	0.936346	0.975633	226	814.738	-0.976093	0.000498537	0.00288808	147	0.764815	-0.076	0.596031	0.885608	799	0.0118807	0.524645	0.00149487	0.00149487	0.0721136	-0.360652	390.667	0.0749569	1	0.0138674	0.0138674	0.325629	0	-1	0	1	-1	0	0	1	0
mir-335-5p	213.032	-1.17172	0.00675436	0.0422455	198	507.649	-0.252577	0.382485	0.562839	169	2.41481	-1.128	0.000294764	0.00658077	255	8.70578e-05	0.00985108	0.000884031	0.000884031	0.000103144	-0.850767	207.333	0.00105322	0.115027	0.00875452	0.00875452	0.00129905	-1	0	-1	2	-2	1	1	0	1
mir-337-3p	78.8946	0.0865784	0.753302	0.885122	272	55.4884	-0.11368	0.540457	0.706807	332	1.36704	-0.111	0.563514	0.866945	395	0.815794	0.752754	0.902954	0.902954	0.69416	-0.0460338	333	1	1	1	1	1	0	0	0	0	0	0	0	0	0
mir-337-5p	15.4837	-0.510237	0.425706	0.656694	430	24.2448	-0.418023	0.0954112	0.211838	441	4.54111	-0.306	0.330779	0.725653	158	0.19612	0.103041	0.259792	0.259792	0.143646	-0.41142	343	0.649215	0.522325	0.762166	0.762166	0.531088	0	0	0	0	0	0	0	0	0
mir-338-3p	552.132	-1.30954	0.000883795	0.0082916	138	561.445	0.305674	0.205927	0.375361	162	1.00259	0.184	0.391112	0.770689	550	0.00399714	0.0356275	0.00264904	0.00264904	0.00394247	-0.273288	283.333	0.0304587	0.269735	0.0222004	0.0222004	0.0306199	-1	0	0	1	-1	0	1	0	0
mir-338-5p	97.4563	0.0446629	0.901275	0.963377	262	100.382	-0.208008	0.574877	0.726506	288	#N/A	#N/A	#N/A	#N/A	#N/A	0.858811	0.862792	0.819271	0.819271	0.846079	-0.0816726	275	1	1	1	1	1	0	0	0	0	0	0	0	0	0
mir-339-3p	365.246	-0.34823	0.245814	0.485048	162	602.024	-0.418536	0.00268701	0.0123614	159	5.92	0.172	0.244514	0.636375	114	0.00772726	0.0199723	0.00803939	0.00803939	0.00639656	-0.198255	145	0.0530289	0.186753	0.0573509	0.0573509	0.0461424	0	-1	0	1	-1	0	0	1	0
mir-339-5p	259.429	-0.290752	0.291346	0.523814	179	311.183	-0.470692	0.00119678	0.00618643	197	5.62889	-0.133	0.649823	0.90121	123	0.0101074	0.139479	0.00358604	0.00358604	0.0147204	-0.298148	166.333	0.0670114	0.618522	0.0290222	0.0290222	0.0909777	0	-1	0	1	-1	0	0	1	0
mir-33a-3p	47.2978	-0.238732	0.371216	0.610997	315	23.1826	0.0474831	0.847705	0.912913	448	0.779259	-0.035	0.746962	0.92983	787	0.821799	0.815706	0.751399	0.751399	0.773055	-0.0754163	516.667	1	1	1	1	1	0	0	0	0	0	0	0	0	0
mir-33a-5p	275.584	-0.789265	0.0893014	0.265729	176	34.4282	0.351606	0.239744	0.413097	382	0.804444	0.034	0.825995	0.946774	754	0.233007	0.254963	0.244692	0.244692	0.2631	-0.134553	437.333	0.727216	0.872184	0.740417	0.740417	0.801336	0	0	0	0	0	0	0	0	0
mir-33b-3p	1.67542	0.351282	0.553756	0.760438	730	33.1559	0.799766	0.0171472	0.0581966	387	1.31259	0.079	0.640009	0.90121	409	0.116223	0.291237	0.0505646	0.0505646	0.143357	0.410016	508.667	0.451098	0.912595	0.246214	0.246214	0.531037	0	1	0	1	1	0	0	1	0
mir-33b-5p	103.7	-0.528039	0.338147	0.578719	255	146.587	0.859376	0.00134554	0.0067392	261	0.687778	-0.137	0.18031	0.565599	889	0.0044848	0.023408	0.00403119	0.00403119	0.00402318	0.0647792	468.333	0.0336925	0.204232	0.032181	0.032181	0.0311429	0	1	0	1	1	0	0	1	0
mir-340-3p	13.3157	-0.173161	0.490428	0.718922	448	79.3113	0.438291	0.0233585	0.0746364	304	0.815926	-0.006	0.9537	0.9831	734	0.171711	0.475626	0.0684515	0.0684515	0.402208	0.0863765	495.333	0.587472	1	0.3071	0.3071	1	0	1	0	1	1	0	0	1	0
mir-340-5p	580.204	-1.50841	0.00575106	0.0375639	135	3295.17	-0.273321	0.208174	0.37623	88	1.30889	-0.14	0.421735	0.775087	410	0.0188855	0.0428079	0.0171542	0.0171542	0.016827	-0.640578	211	0.110233	0.305563	0.107649	0.107649	0.101049	-1	0	0	1	-1	0	1	0	0
mir-342-3p	1451.96	0.351084	0.26482	0.503358	94	3966.05	-0.117958	0.560103	0.71641	85	9.58704	0.676	0.000713805	0.0142761	39	0.00551023	0.0938027	0.00213989	0.00213989	0.00709351	0.303042	72.6667	0.0401631	0.499892	0.0188102	0.0188102	0.0503899	0	0	1	1	1	0	0	0	1
mir-342-5p	40.218	1.02501	0.00203402	0.0166596	329	113.77	-0.264416	0.213207	0.382406	281	5.71407	0.912	0.0145928	0.127355	120	0.000535485	0.00202343	0.00608965	0.00608965	0.000437469	0.557533	243.333	0.00530289	0.0351778	0.045809	0.045809	0.00459146	1	0	1	2	2	1	1	0	1
mir-345-3p	0.394559	0.659199	0.484554	1	1042	2.55941	-1.69375	0.00499042	0.021315	770	#N/A	#N/A	#N/A	#N/A	#N/A	0.0169868	0.119827	0.00995594	0.00995594	0.020305	-0.517273	906	0.100461	0.561662	0.0677293	0.0677293	0.117982	0	-1	0	1	-1	0	0	1	0
mir-345-5p	116.227	-0.609486	0.0593722	0.202888	243	1405.24	0.236996	0.0349724	0.103379	125	#N/A	#N/A	#N/A	#N/A	#N/A	0.0149025	0.00445046	0.0687218	0.0687218	0.0113294	-0.186245	184	0.0908473	0.0644767	0.307219	0.307219	0.0741504	0	1	0	1	1	0	0	1	0
mir-346	1.01255	0.0143391	0.984095	0.995946	829	4.63574	0.123328	0.789108	0.875843	653	3.95704	0.262	0.287713	0.681987	180	0.809179	0.861974	0.63862	0.63862	0.928399	0.133222	554	1	1	1	1	1	0	0	0	0	0	0	0	0	0
mir-34a-3p	9.68672	1.06783	0.00400839	0.0281405	479	13.6857	0.772286	0.0114429	0.041758	515	1.84815	0.555	0.0632757	0.335606	310	0.00027581	8.13243e-05	0.011977	0.011977	0.000210028	0.798372	434.667	0.00298342	0.00256523	0.079407	0.079407	0.00245912	1	1	0	2	2	1	1	1	0
mir-34a-5p	952.775	0.579999	0.0108379	0.0607864	113	1409.88	0.196926	0.170192	0.331383	124	7.51704	0.61	0.0011371	0.0194932	79	0.000208798	0.00100753	0.00340743	0.00340743	0.000179193	0.462308	105.333	0.00237887	0.0211132	0.0277682	0.0277682	0.00213021	1	0	1	2	2	1	1	0	1
mir-34b-3p	2.33625	1.35618	0.011215	0.0610217	678	5.24335	0.688585	0.16774	0.328636	638	1.28556	-0.066	0.749383	0.92983	414	0.0410373	0.133342	0.0332692	0.0332692	0.0548868	0.659587	576.667	0.203625	0.599528	0.181431	0.181431	0.268669	1	0	0	1	1	0	1	0	0
mir-34b-5p	11.7066	1.0885	0.0255862	0.114307	460	10.0804	-0.254915	0.501129	0.67262	544	0.890741	-0.162	0.269069	0.65888	636	0.0784541	0.0839913	0.0748113	0.0748113	0.0676767	0.223861	546.667	0.334177	0.464924	0.326361	0.326361	0.311634	1	0	0	1	1	0	1	0	0
mir-34c-3p	4.3135	0.843299	0.070338	0.22607	596	8.08257	0.0111843	0.97631	0.991058	574	1.41889	0.33	0.130359	0.486943	386	0.150712	0.268987	0.19652	0.19652	0.400373	0.394828	518.667	0.54567	0.878194	0.635305	0.635305	1	0	0	0	0	0	0	0	0	0
mir-34c-5p	128.154	0.0580076	0.92627	0.972442	237	71.0189	-0.0917165	0.702504	0.817696	314	0.931111	-0.194	0.0543665	0.316314	610	0.35112	0.635308	0.154393	0.154393	0.57034	-0.075903	387	0.921789	1	0.544651	0.544651	1	0	0	0	0	0	0	0	0	0
mir-3529-3p	#N/A	#N/A	#N/A	#N/A	#N/A	#N/A	#N/A	#N/A	#N/A	#N/A	3.62481	0.922	0.0603551	0.332994	195	0.0603551	0.0603551	0.0603551	0.0603551	0.0603551	0.922	195	0.278701	0.387848	0.279948	0.279948	0.286995	0	0	0	0	0	0	0	0	0
mir-3529-5p	#N/A	#N/A	#N/A	#N/A	#N/A	0.0286818	-0.339824	0.919011	1	1917	#N/A	#N/A	#N/A	#N/A	#N/A	0.919011	0.919011	0.919011	0.919011	0.919011	-0.339824	1917	1	1	1	1	1	0	0	0	0	0	0	0	0	0
mir-3605-3p	3.6433	-0.140132	0.720743	0.863887	614	27.8874	0.357139	0.140504	0.289629	419	#N/A	#N/A	#N/A	#N/A	#N/A	0.333169	0.370873	0.261267	0.261267	0.360875	0.108504	516.5	0.895702	1	0.762527	0.762527	0.951176	0	0	0	0	0	0	0	0	0
mir-3605-5p	6.87785	0.6075	0.334663	0.57562	531	15.4439	0.18507	0.471204	0.644213	494	#N/A	#N/A	#N/A	#N/A	#N/A	0.448971	0.324711	0.557327	0.557327	0.370221	0.396285	512.5	1	0.960794	1	1	0.960326	0	0	0	0	0	0	0	0	0
mir-3606-3p	0.0350513	1.51695	0.668789	1	1743	0.0632214	-0.339824	0.919011	1	1764	#N/A	#N/A	#N/A	#N/A	#N/A	0.913789	0.915045	0.890299	0.890299	0.895784	0.588563	1753.5	1	1	1	1	1	0	0	0	0	0	0	0	0	0
mir-3606-5p	0.123768	1.02491	0.667533	1	1371	#N/A	#N/A	#N/A	#N/A	#N/A	#N/A	#N/A	#N/A	#N/A	#N/A	0.667533	0.667533	0.667533	0.667533	0.667533	1.02491	1371	1	1	1	1	1	0	0	0	0	0	0	0	0	0
mir-3609	1.62552	0.676876	0.277814	0.510149	734	23.8401	-0.595576	0.184455	0.348838	444	#N/A	#N/A	#N/A	#N/A	#N/A	0.203498	0.106846	0.334887	0.334887	0.160647	0.04065	589	0.667054	0.524667	0.875345	0.875345	0.577637	0	0	0	0	0	0	0	0	0
mir-361-3p	154.905	0.100328	0.664015	0.829617	225	1422.07	0.213808	0.114207	0.2435	122	1.69481	0.483	0.0436714	0.275819	324	0.0762174	0.0925326	0.125376	0.125376	0.0751901	0.265712	223.667	0.326422	0.494702	0.47769	0.47769	0.335501	0	0	1	1	1	0	0	0	1
mir-361-5p	325.338	-0.294648	0.0499414	0.178957	165	1035	-0.292417	0.0339345	0.100903	140	8.86889	-0.441	0.000126174	0.00356257	50	2.87163e-05	9.87915e-05	0.000378476	0.000378476	2.915e-05	-0.342688	118.333	0.000385127	0.00297261	0.00429122	0.00429122	0.000411633	-1	-1	-1	3	-3	1	1	1	1
mir-3610	0.568347	0.689335	0.487409	0.716532	949	1.07902	0.950912	0.32583	0.509996	937	#N/A	#N/A	#N/A	#N/A	#N/A	0.451033	0.330679	0.545495	0.545495	0.37411	0.820124	943	1	0.971015	1	1	0.96471	0	0	0	0	0	0	0	0	0
mir-3611	5.65404	-3.32328	0.000243231	0.00306115	557	1.06078	1.51061	0.151057	0.305755	942	#N/A	#N/A	#N/A	#N/A	#N/A	0.000411935	0.0114459	0.000486403	0.000486403	0.000419343	-0.906337	749.5	0.0042404	0.127801	0.00528513	0.00528513	0.00446151	-1	0	0	1	-1	0	1	0	0
mir-3612	0.161587	1.38913	0.492402	1	1299	0.173836	0.23812	0.911082	1	1509	#N/A	#N/A	#N/A	#N/A	#N/A	0.808223	0.822084	0.742344	0.742344	0.825031	0.813625	1404	1	1	1	1	1	0	0	0	0	0	0	0	0	0
mir-3613-3p	10.776	0.704712	0.0190652	0.0928079	470	22.3957	0.205412	0.336731	0.52059	452	#N/A	#N/A	#N/A	#N/A	#N/A	0.0388295	0.0632955	0.0377669	0.0377669	0.0360842	0.455062	461	0.193078	0.394044	0.197359	0.197359	0.188935	1	0	0	1	1	0	1	0	0
mir-3613-5p	496.47	0.623678	0.0174725	0.0875322	141	113.71	0.642294	0.0183395	0.0618269	282	#N/A	#N/A	#N/A	#N/A	#N/A	0.00289862	0.000641251	0.0346397	0.0346397	0.00227655	0.632986	211.5	0.0226015	0.0149011	0.185192	0.185192	0.0186118	1	1	0	2	2	1	1	1	0
mir-3614-3p	0.979377	-0.090189	0.891472	0.962342	839	4.76902	0.901203	0.10446	0.22693	650	#N/A	#N/A	#N/A	#N/A	#N/A	0.314181	0.49594	0.198008	0.198008	0.492945	0.405507	744.5	0.864812	1	0.638357	0.638357	1	0	0	0	0	0	0	0	0	0
mir-3614-5p	6.79569	0.899716	0.0772883	0.240487	533	97.4498	-1.39218	7.44197e-07	9.37689e-06	292	#N/A	#N/A	#N/A	#N/A	#N/A	1.01641e-06	0.00298679	1.48839e-06	1.48839e-06	3.1935e-06	-0.24623	412.5	1.87138e-05	0.0476489	3.52855e-05	3.52855e-05	5.90545e-05	0	-1	0	1	-1	0	0	1	0
mir-3615	32.7581	0.836187	0.0110987	0.0610217	350	294.306	0.158396	0.480816	0.653184	202	#N/A	#N/A	#N/A	#N/A	#N/A	0.033263	0.12099	0.0220742	0.0220742	0.0375375	0.497291	276	0.1731	0.562304	0.130499	0.130499	0.195229	1	0	0	1	1	0	1	0	0
mir-3616-3p	0.319885	0.0324742	0.985485	1	1098	0.389512	-2.05826	0.106246	1	1243	#N/A	#N/A	#N/A	#N/A	#N/A	0.340982	0.587524	0.201205	0.201205	0.802973	-1.01289	1170.5	0.91475	1	0.645119	0.645119	1	0	0	0	0	0	0	0	0	0
mir-3616-5p	0.103074	0.713518	0.740931	1	1425	0.152482	0.238134	0.913656	1	1545	#N/A	#N/A	#N/A	#N/A	#N/A	0.94107	0.940345	0.932883	0.932883	0.913497	0.475826	1485	1	1	1	1	1	0	0	0	0	0	0	0	0	0
mir-3617-3p	0.0310514	0.762744	0.83003	1	1770	0.192217	-0.435995	0.860083	1	1481	#N/A	#N/A	#N/A	#N/A	#N/A	0.954491	0.951985	0.97111	0.97111	0.913018	0.163374	1625.5	1	1	1	1	1	0	0	0	0	0	0	0	0	0
mir-3617-5p	1.21949	-0.994787	0.186012	0.411073	782	1.14467	1.57899	0.135453	0.280362	924	#N/A	#N/A	#N/A	#N/A	#N/A	0.117944	0.0516698	0.252558	0.252558	0.0913348	0.292101	853	0.456219	0.346483	0.751686	0.751686	0.386927	0	0	0	0	0	0	0	0	0
mir-3619-3p	0.150017	0.769054	0.706011	1	1321	0.290569	0.921746	0.516423	1	1332	#N/A	#N/A	#N/A	#N/A	#N/A	0.732465	0.697695	0.766153	0.766153	0.651171	0.8454	1326.5	1	1	1	1	1	0	0	0	0	0	0	0	0	0
mir-3619-5p	0.23684	0.91301	0.553108	1	1179	1.35192	0.308142	0.727778	0.836021	885	#N/A	#N/A	#N/A	#N/A	#N/A	0.768836	0.741438	0.800288	0.800288	0.688908	0.610576	1032	1	1	1	1	1	0	0	0	0	0	0	0	0	0
mir-362-3p	76.3052	0.0342293	0.919717	0.969688	274	32.1097	1.37247	2.7643e-07	3.87002e-06	392	1.15148	-0.309	0.0198401	0.158721	469	1.02196e-06	0.138235	8.2929e-07	8.2929e-07	1.12232e-05	0.365901	378.333	1.87138e-05	0.615631	2.09284e-05	2.09284e-05	0.000181598	0	1	-1	2	0	0	0	1	1
mir-362-5p	171.515	-1.00459	0.000411752	0.00470077	213	192.223	-1.21465	9.39297e-06	8.76678e-05	238	6.25667	-0.719	8.96963e-05	0.00296926	106	1.53069e-10	2.22181e-11	2.81787e-05	2.81787e-05	4.62382e-09	-0.979412	185.667	5.9119e-09	2.60729e-09	0.000437982	0.000437982	1.92384e-07	-1	-1	-1	3	-3	1	1	1	1
mir-3620-3p	0.160901	0.22762	0.902612	1	1300	1.66359	-0.0246086	0.973904	0.99021	835	#N/A	#N/A	#N/A	#N/A	#N/A	0.992372	0.992376	0.990516	0.990516	0.986291	0.101506	1067.5	1	1	1	1	1	0	0	0	0	0	0	0	0	0
mir-3620-5p	1.0939	0.705649	0.232215	0.466236	813	3.33772	0.246537	0.623455	0.76546	713	#N/A	#N/A	#N/A	#N/A	#N/A	0.424564	0.366085	0.410506	0.410506	0.387574	0.476093	763	1	1	0.981191	0.981191	0.981587	0	0	0	0	0	0	0	0	0
mir-3622a-3p	0.71822	0.00913254	0.991763	0.998574	900	3.20524	-0.256402	0.674628	0.804763	721	#N/A	#N/A	#N/A	#N/A	#N/A	0.937947	0.944353	0.894133	0.894133	0.98217	-0.123635	810.5	1	1	1	1	1	0	0	0	0	0	0	0	0	0
mir-3622a-5p	2.38019	-0.304438	0.634701	0.815379	672	4.09798	-0.308989	0.667416	0.800899	673	#N/A	#N/A	#N/A	#N/A	#N/A	0.787466	0.75648	0.866557	0.866557	0.696412	-0.306714	672.5	1	1	1	1	1	0	0	0	0	0	0	0	0	0
mir-3622b-3p	0.0408583	1.35948	0.701573	1	1687	0.246727	-0.0458107	0.979422	1	1403	#N/A	#N/A	#N/A	#N/A	#N/A	0.944965	0.949118	0.910941	0.910941	0.966542	0.656834	1545	1	1	1	1	1	0	0	0	0	0	0	0	0	0
mir-3622b-5p	#N/A	#N/A	#N/A	#N/A	#N/A	0.0543464	-1.01307	0.761796	1	1808	#N/A	#N/A	#N/A	#N/A	#N/A	0.761796	0.761796	0.761796	0.761796	0.761796	-1.01307	1808	1	1	1	1	1	0	0	0	0	0	0	0	0	0
mir-363-3p	178.176	0.16155	0.75011	0.882683	212	315.602	0.727694	0.00800678	0.0314343	194	2.27296	1.137	0.00123347	0.0207743	266	0.000611809	0.0729751	0.00369586	0.00369586	0.001183	0.675415	224	0.0058849	0.430333	0.0298082	0.0298082	0.0107252	0	1	1	2	2	1	0	1	1
mir-363-5p	0.077412	1.72214	0.579049	1	1513	0.0710667	-0.147466	0.964806	1	1744	0.862222	0.114	0.22723	0.61448	667	0.659362	0.696673	0.538522	0.538522	0.785908	0.562891	1308	1	1	1	1	1	0	0	0	0	0	0	0	0	0
mir-3646	0.0612883	1.35948	0.701573	1	1589	0.677569	-1.38727	0.163789	1	1075	#N/A	#N/A	#N/A	#N/A	#N/A	0.36353	0.374425	0.300752	0.300752	0.374419	-0.0138938	1332	0.942768	1	0.829592	0.829592	0.96471	0	0	0	0	0	0	0	0	0
mir-3648	6.59767	4.04597	4.60172e-07	1.75888e-05	535	1.49266	0.0161042	0.9868	0.994694	865	#N/A	#N/A	#N/A	#N/A	#N/A	7.08617e-06	0.486888	9.20343e-07	9.20343e-07	0.000347676	2.03104	700	0.000112373	1	2.27373e-05	2.27373e-05	0.00376784	1	0	0	1	1	0	1	0	0
mir-3651	1.91852	-1.29616	0.157192	0.367853	708	28.298	-1.09136	0.0101281	0.0376719	416	#N/A	#N/A	#N/A	#N/A	#N/A	0.0118492	0.0139979	0.0201535	0.0201535	0.00976598	-1.19376	562	0.0749569	0.149333	0.120973	0.120973	0.0657651	0	-1	0	1	-1	0	0	1	0
mir-3652	0.22583	1.16889	0.359481	1	1198	0.192106	0.238181	0.923296	1	1482	#N/A	#N/A	#N/A	#N/A	#N/A	0.697967	0.742795	0.589735	0.589735	0.782702	0.703533	1340	1	1	1	1	1	0	0	0	0	0	0	0	0	0
mir-3654	0.124212	1.34489	0.573092	1	1370	0.0779961	-0.147466	0.964806	1	1717	#N/A	#N/A	#N/A	#N/A	#N/A	0.88055	0.893231	0.81775	0.81775	0.924394	0.598713	1543.5	1	1	1	1	1	0	0	0	0	0	0	0	0	0
mir-3655	0.0717491	1.262	0.722144	1	1539	0.166224	0.449269	0.863543	1	1524	#N/A	#N/A	#N/A	#N/A	#N/A	0.918094	0.914172	0.922796	0.922796	0.870996	0.855634	1531.5	1	1	1	1	1	0	0	0	0	0	0	0	0	0
mir-3657	0.665093	0.93166	0.348878	0.591202	918	0.0449244	-0.339824	0.919011	1	1856	#N/A	#N/A	#N/A	#N/A	#N/A	0.685328	0.732007	0.57604	0.57604	0.770087	0.295918	1387	1	1	1	1	1	0	0	0	0	0	0	0	0	0
mir-3658	0.0341424	0.762744	0.83003	1	1753	#N/A	#N/A	#N/A	#N/A	#N/A	#N/A	#N/A	#N/A	#N/A	#N/A	0.83003	0.83003	0.83003	0.83003	0.83003	0.762744	1753	1	1	1	1	1	0	0	0	0	0	0	0	0	0
mir-3659	0.0362794	0.762744	0.83003	1	1729	0.121639	0.0448908	0.989283	1	1610	#N/A	#N/A	#N/A	#N/A	#N/A	0.982954	0.983676	0.97111	0.97111	0.988951	0.403817	1669.5	1	1	1	1	1	0	0	0	0	0	0	0	0	0
mir-365a-3p	448.502	0.777843	0.0189984	0.0928079	152	313.323	0.38614	0.0543442	0.143745	196	#N/A	#N/A	#N/A	#N/A	#N/A	0.00813141	0.00268957	0.0376359	0.0376359	0.0062537	0.581992	174	0.0551573	0.0438071	0.197337	0.197337	0.0453929	1	0	0	1	1	0	1	0	0
mir-365a-5p	4.7264	1.66467	6.52412e-05	0.00106871	584	5.15716	0.668266	0.131763	0.273758	642	1.97481	1.142	0.0081165	0.0837832	293	1.0692e-05	0.000456795	0.000195711	0.000195711	1.33264e-05	1.15831	506.333	0.000161898	0.0113305	0.00241754	0.00241754	0.000211228	1	0	1	2	2	1	1	0	1
mir-365b-3p	#N/A	#N/A	#N/A	#N/A	#N/A	#N/A	#N/A	#N/A	#N/A	#N/A	1.21481	0.059	0.730038	0.929471	442	0.730038	0.730038	0.730038	0.730038	0.730038	0.059	442	1	1	1	1	1	0	0	0	0	0	0	0	0	0
mir-365b-5p	2.05163	0.790363	0.190167	0.414909	695	3.04338	0.307643	0.574782	0.726506	733	1.58222	0.096	0.600955	0.887967	345	0.488042	0.400231	0.468887	0.468887	0.403253	0.398002	591	1	1	1	1	1	0	0	0	0	0	0	0	0	0
mir-3660	#N/A	#N/A	#N/A	#N/A	#N/A	0.271824	0.713872	0.805712	1	1357	#N/A	#N/A	#N/A	#N/A	#N/A	0.805712	0.805712	0.805712	0.805712	0.805712	0.713872	1357	1	1	1	1	1	0	0	0	0	0	0	0	0	0
mir-3661	0.180297	1.40331	0.541803	1	1267	4.11349	1.36995	0.0162442	0.0558845	671	#N/A	#N/A	#N/A	#N/A	#N/A	0.0504559	0.155708	0.0322245	0.0322245	0.059834	1.38663	969	0.242168	0.657358	0.177955	0.177955	0.285098	0	1	0	1	1	0	0	1	0
mir-3662	0.0952179	1.86048	0.460507	1	1451	0.750034	-0.52405	0.628272	1	1047	#N/A	#N/A	#N/A	#N/A	#N/A	0.648146	0.584838	0.708948	0.708948	0.560224	0.668217	1249	1	1	1	1	1	0	0	0	0	0	0	0	0	0
mir-3663-3p	0.0633085	0.923038	0.795036	1	1574	0.0277357	-0.339824	0.919011	1	1930	#N/A	#N/A	#N/A	#N/A	#N/A	0.959942	0.959116	0.95799	0.95799	0.933328	0.291607	1752	1	1	1	1	1	0	0	0	0	0	0	0	0	0
mir-3664-3p	0.780835	0.00131032	0.998574	0.998574	880	6.06823	-1.36396	0.00130631	0.00668406	616	#N/A	#N/A	#N/A	#N/A	#N/A	0.00996855	0.49988	0.00261091	0.00261091	0.485508	-0.681325	748	0.0662782	1	0.0221221	0.0221221	1	0	-1	0	1	-1	0	0	1	0
mir-3664-5p	0.471265	-1.10294	0.254329	0.496892	990	0.63888	-0.131448	0.902447	1	1104	#N/A	#N/A	#N/A	#N/A	#N/A	0.567317	0.644487	0.443975	0.443975	0.682013	-0.617193	1047	1	1	1	1	1	0	0	0	0	0	0	0	0	0
mir-3667-3p	0.149529	1.1024	0.631976	1	1323	3.2296	-0.507734	0.397967	0.577195	719	#N/A	#N/A	#N/A	#N/A	#N/A	0.598656	0.529495	0.637556	0.637556	0.520907	0.297333	1021	1	1	1	1	1	0	0	0	0	0	0	0	0	0
mir-3667-5p	1.0052	1.01545	0.159012	0.370429	831	0.992094	0.123507	0.901393	0.951579	960	#N/A	#N/A	#N/A	#N/A	#N/A	0.421768	0.55858	0.292739	0.292739	0.589449	0.569477	895.5	1	1	0.815983	0.815983	1	0	0	0	0	0	0	0	0	0
mir-367-3p	#N/A	#N/A	#N/A	#N/A	#N/A	#N/A	#N/A	#N/A	#N/A	#N/A	0.82	-0.048	0.705351	0.92505	725	0.705351	0.705351	0.705351	0.705351	0.705351	-0.048	725	1	1	1	1	1	0	0	0	0	0	0	0	0	0
mir-367-5p	#N/A	#N/A	#N/A	#N/A	#N/A	#N/A	#N/A	#N/A	#N/A	#N/A	0.797778	0.023	0.845421	0.947214	761	0.845421	0.845421	0.845421	0.845421	0.845421	0.023	761	1	1	1	1	1	0	0	0	0	0	0	0	0	0
mir-3674	0.062365	1.10731	0.730895	1	1578	0.125576	-0.147466	0.964204	1	1602	#N/A	#N/A	#N/A	#N/A	#N/A	0.951344	0.953518	0.927582	0.927582	0.953898	0.479924	1590	1	1	1	1	1	0	0	0	0	0	0	0	0	0
mir-3675-3p	0.0534628	0.762744	0.83003	1	1625	0.203337	0.0324005	0.990092	1	1465	#N/A	#N/A	#N/A	#N/A	#N/A	0.983086	0.983822	0.97111	0.97111	0.989646	0.397572	1545	1	1	1	1	1	0	0	0	0	0	0	0	0	0
mir-3675-5p	0.0869381	0.610848	0.812815	1	1482	0.374821	1.02012	0.560789	1	1254	#N/A	#N/A	#N/A	#N/A	#N/A	0.813937	0.803814	0.807094	0.807094	0.758678	0.815485	1368	1	1	1	1	1	0	0	0	0	0	0	0	0	0
mir-3677-3p	0.732658	1.20431	0.132071	0.337369	896	8.06665	0.80838	0.0400327	0.115294	576	#N/A	#N/A	#N/A	#N/A	#N/A	0.0330049	0.0148098	0.0784627	0.0784627	0.0256646	1.00635	736	0.172139	0.153799	0.338122	0.338122	0.144791	0	1	0	1	1	0	0	1	0
mir-3677-5p	0.0598705	0.762742	0.83003	1	1597	0.132169	0.236411	0.930446	1	1581	#N/A	#N/A	#N/A	#N/A	#N/A	0.971848	0.971314	0.97111	0.97111	0.949875	0.499577	1589	1	1	1	1	1	0	0	0	0	0	0	0	0	0
mir-3678-3p	0.0159131	0.923039	0.795036	1	1862	0.110051	-0.628354	0.822504	1	1642	#N/A	#N/A	#N/A	#N/A	#N/A	0.931686	0.926862	0.95799	0.95799	0.878046	0.147343	1752	1	1	1	1	1	0	0	0	0	0	0	0	0	0
mir-3678-5p	0.0129745	1.4223	0.688595	1	1922	0.435738	0.000938805	0.999397	1	1212	#N/A	#N/A	#N/A	#N/A	#N/A	0.945356	0.951326	0.903027	0.903027	0.998071	0.711618	1567	1	1	1	1	1	0	0	0	0	0	0	0	0	0
mir-3679-3p	0.0780442	0.78162	0.765221	1	1511	0.465537	0.872746	0.535407	1	1197	#N/A	#N/A	#N/A	#N/A	#N/A	0.775292	0.75544	0.784154	0.784154	0.706924	0.827183	1354	1	1	1	1	1	0	0	0	0	0	0	0	0	0
mir-3679-5p	2.21925	-0.25079	0.731146	0.870291	685	3.12383	-0.195152	0.716542	0.828297	727	#N/A	#N/A	#N/A	#N/A	#N/A	0.862575	0.847476	0.919652	0.919652	0.784746	-0.222971	706	1	1	1	1	1	0	0	0	0	0	0	0	0	0
mir-3680-3p	0.0246894	1.26853	0.72076	1	1806	0.0779961	-0.147466	0.964806	1	1718	#N/A	#N/A	#N/A	#N/A	#N/A	0.948014	0.950565	0.922025	0.922025	0.952744	0.560531	1762	1	1	1	1	1	0	0	0	0	0	0	0	0	0
mir-3680-5p	0.387639	0.325041	0.777349	1	1052	0.220626	-0.435994	0.855452	1	1437	#N/A	#N/A	#N/A	#N/A	#N/A	0.936293	0.932582	0.950426	0.950426	0.888498	-0.0554767	1244.5	1	1	1	1	1	0	0	0	0	0	0	0	0	0
mir-3681-3p	0.0328759	1.51977	0.668374	1	1760	#N/A	#N/A	#N/A	#N/A	#N/A	#N/A	#N/A	#N/A	#N/A	#N/A	0.668374	0.668374	0.668374	0.668374	0.668374	1.51977	1760	1	1	1	1	1	0	0	0	0	0	0	0	0	0
mir-3681-5p	0.395816	2.13844	0.153947	1	1040	0.862693	1.6941	0.116106	0.246909	1000	#N/A	#N/A	#N/A	#N/A	#N/A	0.0898068	0.0364642	0.218731	0.218731	0.0691068	1.91627	1020	0.369783	0.2743	0.682662	0.682662	0.315723	0	0	0	0	0	0	0	0	0
mir-3682-3p	0.142727	1.0183	0.582057	1	1332	0.140827	-0.435994	0.845363	1	1568	#N/A	#N/A	#N/A	#N/A	#N/A	0.840999	0.836076	0.825324	0.825324	0.796464	0.291152	1450	1	1	1	1	1	0	0	0	0	0	0	0	0	0
mir-3682-5p	0.00910224	0.923039	0.795036	1	1991	0.0295619	-0.339824	0.919011	1	1890	#N/A	#N/A	#N/A	#N/A	#N/A	0.959942	0.959115	0.95799	0.95799	0.933328	0.291608	1940.5	1	1	1	1	1	0	0	0	0	0	0	0	0	0
mir-3684	0.472363	-0.278656	0.791469	0.915691	988	3.0873	-0.497808	0.42501	0.600663	730	#N/A	#N/A	#N/A	#N/A	#N/A	0.702873	0.693047	0.669386	0.669386	0.664682	-0.388232	859	1	1	1	1	1	0	0	0	0	0	0	0	0	0
mir-3685	0.10701	0.762716	0.821973	1	1418	0.347831	-1.29826	0.449624	1	1274	#N/A	#N/A	#N/A	#N/A	#N/A	0.737454	0.734714	0.697086	0.697086	0.707511	-0.267774	1346	1	1	1	1	1	0	0	0	0	0	0	0	0	0
mir-3688-3p	1.15615	0.48555	0.502739	0.728689	796	7.13522	0.544288	0.160913	0.319291	595	#N/A	#N/A	#N/A	#N/A	#N/A	0.284319	0.220217	0.295932	0.295932	0.250496	0.514919	695.5	0.816212	0.804045	0.820123	0.820123	0.777172	0	0	0	0	0	0	0	0	0
mir-3688-5p	#N/A	#N/A	#N/A	#N/A	#N/A	0.0300629	-0.339824	0.919011	1	1868	#N/A	#N/A	#N/A	#N/A	#N/A	0.919011	0.919011	0.919011	0.919011	0.919011	-0.339824	1868	1	1	1	1	1	0	0	0	0	0	0	0	0	0
mir-3689b-5p	0.191374	0.152697	0.955344	1	1248	#N/A	#N/A	#N/A	#N/A	#N/A	#N/A	#N/A	#N/A	#N/A	#N/A	0.955344	0.955344	0.955344	0.955344	0.955344	0.152697	1248	1	1	1	1	1	0	0	0	0	0	0	0	0	0
mir-3689f	#N/A	#N/A	#N/A	#N/A	#N/A	0.0286818	-0.339824	0.919011	1	1918	#N/A	#N/A	#N/A	#N/A	#N/A	0.919011	0.919011	0.919011	0.919011	0.919011	-0.339824	1918	1	1	1	1	1	0	0	0	0	0	0	0	0	0
mir-369-3p	312.313	-0.575125	0.219376	0.449123	168	146.223	0.974812	0.00026581	0.0016642	263	0.988519	-0.225	0.058369	0.325781	565	0.000316037	0.00358123	0.000797217	0.000797217	0.000282579	0.0582289	332	0.00338694	0.0549356	0.00814656	0.00814656	0.00318072	0	1	0	1	1	0	0	1	0
mir-369-5p	32.9157	1.06162	0.0460016	0.170769	348	58.7729	0.376581	0.110781	0.238604	327	0.747778	-0.117	0.297719	0.69136	825	0.0433263	0.0156478	0.131754	0.131754	0.0294244	0.4404	500	0.21318	0.160373	0.493183	0.493183	0.159069	1	0	0	1	1	0	1	0	0
mir-3690	4.48218	-0.281544	0.659746	0.828039	591	17.5408	-0.192595	0.704985	0.818692	479	#N/A	#N/A	#N/A	#N/A	#N/A	0.821144	0.798216	0.884227	0.884227	0.735528	-0.23707	535	1	1	1	1	1	0	0	0	0	0	0	0	0	0
mir-3691-3p	0.0901298	1.0309	0.686852	1	1470	0.327331	-1.44338	0.334972	1	1295	#N/A	#N/A	#N/A	#N/A	#N/A	0.568137	0.521585	0.557737	0.557737	0.51644	-0.206238	1382.5	1	1	1	1	1	0	0	0	0	0	0	0	0	0
mir-3691-5p	3.48364	0.704042	0.0872753	0.263357	621	7.39324	-0.599134	0.102926	0.224081	587	#N/A	#N/A	#N/A	#N/A	#N/A	0.0513143	0.0180883	0.166934	0.166934	0.0391043	0.0524538	604	0.245284	0.178164	0.570296	0.570296	0.201133	0	0	0	0	0	0	0	0	0
mir-3692-3p	0.213236	1.16226	0.3635	1	1223	0.0919032	-0.147466	0.964806	1	1689	#N/A	#N/A	#N/A	#N/A	#N/A	0.718179	0.774413	0.594867	0.594867	0.866947	0.507397	1456	1	1	1	1	1	0	0	0	0	0	0	0	0	0
mir-3692-5p	0.0369455	1.80717	0.610148	1	1721	#N/A	#N/A	#N/A	#N/A	#N/A	#N/A	#N/A	#N/A	#N/A	#N/A	0.610148	0.610148	0.610148	0.610148	0.610148	1.80717	1721	1	1	1	1	1	0	0	0	0	0	0	0	0	0
mir-370-3p	21.9403	-0.617054	0.0959635	0.27897	394	58.9674	0.754176	0.00234455	0.0109412	326	2.4437	0.529	0.0537489	0.314628	252	0.00092423	0.00058596	0.00701717	0.00701717	0.000667292	0.222041	324	0.00850654	0.0137525	0.0513062	0.0513062	0.0065054	0	1	0	1	1	0	0	1	0
mir-370-5p	1.77911	0.494249	0.378078	0.614452	719	3.10688	0.274078	0.655641	0.790534	728	#N/A	#N/A	#N/A	#N/A	#N/A	0.593631	0.533151	0.613213	0.613213	0.524112	0.384163	723.5	1	1	1	1	1	0	0	0	0	0	0	0	0	0
mir-371a-3p	#N/A	#N/A	#N/A	#N/A	#N/A	0.0286818	-0.339824	0.919011	1	1919	#N/A	#N/A	#N/A	#N/A	#N/A	0.919011	0.919011	0.919011	0.919011	0.919011	-0.339824	1919	1	1	1	1	1	0	0	0	0	0	0	0	0	0
mir-371a-5p	0.256966	1.32469	0.600353	1	1151	0.348324	-0.34634	0.806585	1	1273	#N/A	#N/A	#N/A	#N/A	#N/A	0.835395	0.824139	0.840282	0.840282	0.773712	0.489175	1212	1	1	1	1	1	0	0	0	0	0	0	0	0	0
mir-371b-3p	0.0502185	2.01631	0.569199	1	1636	1.15404	2.22506	0.0540903	0.143745	921	1.39148	0.805	0.000953142	0.0172645	389	0.00193373	0.0405423	0.0028567	0.0028567	0.00230708	1.68213	982	0.0158687	0.297352	0.023608	0.023608	0.0187954	0	0	1	1	1	0	0	0	1
mir-371b-5p	0.230721	1.18551	0.416336	1	1190	7.23122	2.40711	0.000291178	0.00178968	591	#N/A	#N/A	#N/A	#N/A	#N/A	0.00121444	0.0867891	0.000582271	0.000582271	0.00153686	1.79631	890.5	0.0106753	0.477035	0.00624014	0.00624014	0.0134778	0	1	0	1	1	0	0	1	0
mir-372-3p	0.196205	2.52222	0.193214	1	1238	0.269527	0.127689	0.929263	1	1365	1.08185	-0.086	0.42431	0.775087	506	0.524823	0.535057	0.474861	0.474861	0.609893	0.854637	1036.33	1	1	1	1	1	0	0	0	0	0	0	0	0	0
mir-372-5p	#N/A	#N/A	#N/A	#N/A	#N/A	0.0769476	-0.339824	0.919011	1	1726	#N/A	#N/A	#N/A	#N/A	#N/A	0.919011	0.919011	0.919011	0.919011	0.919011	-0.339824	1726	1	1	1	1	1	0	0	0	0	0	0	0	0	0
mir-373-3p	0.0834598	1.74627	0.500316	1	1496	1.21077	0.451308	0.659793	0.793641	907	0.77963	0.172	0.0746795	0.362082	786	0.284944	0.30731	0.207724	0.207724	0.270133	0.78986	1063	0.816212	0.941587	0.659998	0.659998	0.813192	0	0	0	0	0	0	0	0	0
mir-373-5p	#N/A	#N/A	#N/A	#N/A	#N/A	#N/A	#N/A	#N/A	#N/A	#N/A	1.37556	0.35	0.222699	0.608361	392	0.222699	0.222699	0.222699	0.222699	0.222699	0.35	392	0.701578	0.811608	0.689956	0.689956	0.718684	0	0	0	0	0	0	0	0	0
mir-374a-3p	742.291	0.494466	0.103374	0.289995	124	556.454	0.574608	0.0199452	0.0658129	163	0.748148	0.107	0.329286	0.725653	824	0.0236969	0.0154528	0.05865	0.05865	0.0172714	0.392025	370.333	0.133054	0.159069	0.274115	0.274115	0.103186	0	1	0	1	1	0	0	1	0
mir-374a-5p	702.463	0.267785	0.370599	0.610955	126	448.917	1.28043	5.55397e-09	1.36546e-07	175	1.08815	-0.167	0.270856	0.65888	503	1.38993e-07	0.0439893	1.66619e-08	1.66619e-08	6.8902e-07	0.460404	268	3.0563e-06	0.308475	6.98313e-07	6.98313e-07	1.62163e-05	0	1	0	1	1	0	0	1	0
mir-374b-3p	9.57382	0.184433	0.570747	0.77367	481	34.6155	0.580302	0.007394	0.0294591	380	#N/A	#N/A	#N/A	#N/A	#N/A	0.0272952	0.167124	0.0147333	0.0147333	0.036188	0.382368	430.5	0.14626	0.686934	0.0949977	0.0949977	0.189054	0	1	0	1	1	0	0	1	0
mir-374b-5p	1089.24	0.492845	0.087652	0.263723	106	342.742	0.226741	0.154544	0.310939	190	#N/A	#N/A	#N/A	#N/A	#N/A	0.0718167	0.0293295	0.167621	0.167621	0.0554192	0.359793	148	0.315054	0.232303	0.571812	0.571812	0.269576	0	0	0	0	0	0	0	0	0
mir-374c-3p	0.0278071	0.762744	0.83003	1	1785	0.0261423	-0.339824	0.919011	1	1938	#N/A	#N/A	#N/A	#N/A	#N/A	0.969337	0.96851	0.97111	0.97111	0.943475	0.21146	1861.5	1	1	1	1	1	0	0	0	0	0	0	0	0	0
mir-374c-5p	0.706669	1.29189	0.10657	0.296443	905	11.7532	1.26381	0.000376323	0.00227146	528	#N/A	#N/A	#N/A	#N/A	#N/A	0.000446126	0.00571876	0.000752505	0.000752505	0.000432096	1.27785	716.5	0.00455243	0.0773628	0.0077803	0.0077803	0.00455558	0	1	0	1	1	0	0	1	0
mir-375-3p	80005.4	-2.52552	8.08261e-08	3.97202e-06	9	88430.5	-1.66025	5.16383e-05	0.000397339	16	9.59037	-1.516	0.000115333	0.00345999	38	3.16862e-13	7.76971e-13	2.42478e-07	2.42478e-07	1.55954e-10	-1.90059	21	2.39895e-11	1.82355e-10	7.1137e-06	7.1137e-06	1.21124e-08	-1	-1	-1	3	-3	1	1	1	1
mir-375-5p	0.592957	-0.430908	0.613228	0.795039	940	20.3521	0.396433	0.303889	0.488781	465	#N/A	#N/A	#N/A	#N/A	#N/A	0.499448	0.420552	0.51543	0.51543	0.439542	-0.0172377	702.5	1	1	1	1	1	0	0	0	0	0	0	0	0	0
mir-376a-2-5p	63.4217	-0.174596	0.665532	0.830178	289	1.10934	-0.0976921	0.903653	0.95181	928	#N/A	#N/A	#N/A	#N/A	#N/A	0.907214	0.907199	0.888131	0.888131	0.880937	-0.136144	608.5	1	1	1	1	1	0	0	0	0	0	0	0	0	0
mir-376a-3p	133.972	0.295131	0.379166	0.61525	234	36.6618	0.0937682	0.687769	0.810368	375	#N/A	#N/A	#N/A	#N/A	#N/A	0.611287	0.564695	0.614565	0.614565	0.548812	0.19445	304.5	1	1	1	1	1	0	0	0	0	0	0	0	0	0
mir-376a-5p	144.49	-0.374866	0.161649	0.37404	230	30.5761	0.629867	0.0890041	0.201157	403	0.732963	-0.191	0.0755102	0.36427	840	0.0338026	0.00578301	0.209856	0.209856	0.0210391	0.0213336	491	0.175132	0.0773628	0.664685	0.664685	0.121641	0	0	0	0	0	0	0	0	0
mir-376b-3p	33.2217	0.274741	0.488373	0.716928	346	11.0293	0.922947	0.0167833	0.0574787	538	#N/A	#N/A	#N/A	#N/A	#N/A	0.0475728	0.127591	0.0332848	0.0332848	0.0524736	0.598844	442	0.231166	0.582601	0.181431	0.181431	0.258485	0	1	0	1	1	0	0	1	0
mir-376b-5p	16.1585	0.389008	0.344055	0.585915	422	0.959104	0.309548	0.751404	0.850073	967	#N/A	#N/A	#N/A	#N/A	#N/A	0.608247	0.590902	0.569736	0.569736	0.575538	0.349278	694.5	1	1	1	1	1	0	0	0	0	0	0	0	0	0
mir-376c-3p	315.959	0.170784	0.60789	0.791935	167	121.231	-0.201304	0.239381	0.413097	274	3.72074	0.145	0.749228	0.92983	190	0.618381	0.572075	0.559951	0.559951	0.549794	0.0381601	210.333	1	1	1	1	1	0	0	0	0	0	0	0	0	0
mir-376c-5p	16.8184	0.376412	0.357126	0.595771	414	0.959104	0.309548	0.751404	0.850073	968	#N/A	#N/A	#N/A	#N/A	#N/A	0.621349	0.60264	0.586713	0.586713	0.5848	0.34298	691	1	1	1	1	1	0	0	0	0	0	0	0	0	0
mir-377-3p	87.0768	-0.0694234	0.838151	0.94359	268	28.7218	0.746927	0.0155261	0.053781	414	1.23963	-0.048	0.730273	0.929471	433	0.156763	0.562765	0.0458587	0.0458587	0.308714	0.209835	371.667	0.557287	1	0.227069	0.227069	0.879345	0	1	0	1	1	0	0	1	0
mir-377-5p	5.94154	-0.449049	0.220733	0.449303	554	22.7736	-0.533091	0.0832488	0.191586	450	1.12259	0.094	0.528594	0.836594	482	0.159031	0.0961879	0.229532	0.229532	0.123731	-0.296047	495.333	0.560428	0.502953	0.706972	0.706972	0.484336	0	0	0	0	0	0	0	0	0
mir-378a-3p	222566	-1.98506	8.15003e-09	4.94755e-07	5	64278.7	-1.84771	9.44073e-09	2.06875e-07	19	#N/A	#N/A	#N/A	#N/A	#N/A	2.93177e-15	1.54717e-16	1.63001e-08	1.63001e-08	1.48267e-10	-1.91639	12	3.44043e-13	9.07805e-14	6.98313e-07	6.98313e-07	1.19125e-08	-1	-1	0	2	-2	1	1	1	0
mir-378a-5p	182.551	-1.39013	9.32788e-06	0.000192527	209	463.98	-1.39401	0.000247186	0.00156707	173	5.39407	-1.924	1.2781e-06	0.00019422	131	1.75101e-12	2.85535e-12	3.83429e-06	3.83429e-06	3.77188e-10	-1.56938	171	1.08602e-10	4.46766e-10	7.62635e-05	7.62635e-05	2.58485e-08	-1	-1	-1	3	-3	1	1	1	1
mir-378b	9.33202	-1.85729	0.000482143	0.00535024	484	5.36359	-1.47191	0.000547178	0.00311614	635	2.26889	-0.252	0.156366	0.531345	267	6.70613e-06	0.000649865	0.00144573	0.00144573	9.21805e-06	-1.19374	462	0.000108547	0.0149533	0.0135185	0.0135185	0.000154518	-1	-1	0	2	-2	1	1	1	0
mir-378c	8294.84	-1.54486	5.53317e-07	1.96905e-05	43	1183.27	-1.13108	8.98047e-07	1.05259e-05	133	#N/A	#N/A	#N/A	#N/A	#N/A	1.45744e-11	1.05323e-12	1.10663e-06	1.10663e-06	5.04403e-09	-1.33797	88	7.12628e-10	2.05994e-10	2.70549e-05	2.70549e-05	2.06186e-07	-1	-1	0	2	-2	1	1	1	0
mir-378d	1791.8	-2.39021	5.76369e-13	1.18963e-10	87	347.322	-1.31034	7.99511e-08	1.30551e-06	189	#N/A	#N/A	#N/A	#N/A	#N/A	2.0978e-18	3.19613e-15	1.15274e-12	1.15274e-12	1.28883e-11	-1.85028	138	5.01708e-16	1.50026e-12	1.50304e-10	1.50304e-10	1.58051e-09	-1	-1	0	2	-2	1	1	1	0
mir-378e	127.226	-2.01156	2.44662e-06	7.26079e-05	239	25.5253	-1.66146	1.08153e-07	1.73044e-06	433	#N/A	#N/A	#N/A	#N/A	#N/A	7.92783e-12	3.26344e-12	2.16306e-07	2.16306e-07	3.80222e-09	-1.83651	336	3.95885e-10	4.78706e-10	6.42619e-06	6.42619e-06	1.64059e-07	-1	-1	0	2	-2	1	1	1	0
mir-378f	169.733	-2.07811	8.00331e-12	7.50856e-10	214	40.5878	-1.75704	1.42506e-10	6.24547e-09	364	#N/A	#N/A	#N/A	#N/A	#N/A	5.61395e-20	1.13265e-20	1.60066e-11	1.60066e-11	4.3764e-12	-1.91758	289	3.29398e-17	1.32917e-17	1.3417e-09	1.3417e-09	8.01487e-10	-1	-1	0	2	-2	1	1	1	0
mir-378g	63.2512	-1.58825	0.000183204	0.00245541	290	29.4864	-1.53638	1.302e-09	4.10131e-08	411	#N/A	#N/A	#N/A	#N/A	#N/A	7.17129e-12	1.67821e-08	2.604e-09	2.604e-09	3.63144e-09	-1.56232	350.5	3.73618e-10	1.19356e-06	1.49063e-07	1.49063e-07	1.61171e-07	-1	-1	0	2	-2	1	1	1	0
mir-378h	7.66157	-1.46547	0.0111802	0.0610217	514	1.09846	-0.909975	0.296392	0.479555	930	#N/A	#N/A	#N/A	#N/A	#N/A	0.0222341	0.0473003	0.0222355	0.0222355	0.0204691	-1.18772	722	0.125743	0.327474	0.131122	0.131122	0.118639	-1	0	0	1	-1	0	1	0	0
mir-378i	1243.38	-2.15505	2.12262e-14	7.30182e-12	101	310.858	-2.06305	5.80225e-11	2.78508e-09	198	#N/A	#N/A	#N/A	#N/A	#N/A	6.90357e-23	1.68453e-21	4.24525e-14	4.24525e-14	7.20294e-13	-2.10905	149.5	1.62027e-19	3.9536e-18	7.11685e-12	7.11685e-12	2.70754e-10	-1	-1	0	2	-2	1	1	1	0
mir-378j	2.50237	-1.40548	0.0102469	0.0581031	665	0.0702986	-0.820713	0.806017	1	1745	#N/A	#N/A	#N/A	#N/A	#N/A	0.0478736	0.333143	0.0203887	0.0203887	0.103229	-1.11309	1205	0.231677	0.971565	0.122072	0.122072	0.419761	-1	0	0	1	-1	0	1	0	0
mir-379-3p	9.20074	0.290523	0.388702	0.62519	485	9.8143	0.753251	0.0422351	0.119252	547	0.67	-0.03	0.758279	0.930739	908	0.186795	0.276918	0.121429	0.121429	0.211745	0.337925	646.667	0.625402	0.888423	0.46656	0.46656	0.69401	0	1	0	1	1	0	0	1	0
mir-379-5p	900.878	0.538815	0.103409	0.289995	114	42.7076	-0.576289	0.0100076	0.0374937	357	5.16778	-0.008	0.977416	0.986808	140	0.0320404	0.215958	0.0297234	0.0297234	0.163756	-0.0151579	203.667	0.167854	0.798022	0.165702	0.165702	0.584849	0	-1	0	1	-1	0	0	1	0
mir-380-3p	3.80016	0.174781	0.71205	0.858453	607	4.87612	0.437383	0.367433	0.549514	647	0.854074	0.087	0.495256	0.814119	676	0.664903	0.555915	0.746884	0.746884	0.545358	0.233055	643.333	1	1	1	1	1	0	0	0	0	0	0	0	0	0
mir-380-5p	3.3569	-0.080873	0.867215	0.954122	624	0.240968	-0.72862	0.683112	1	1411	0.698519	-0.298	0.0247946	0.181701	877	0.207516	0.5562	0.0725549	0.0725549	0.366676	-0.369164	970.667	0.674571	1	0.320087	0.320087	0.956726	0	0	-1	1	-1	0	0	0	1
mir-381-3p	1818.31	-0.598721	0.139622	0.349176	86	2375.11	-0.713759	2.24484e-05	0.000195069	100	2.81037	-0.464	0.190301	0.565599	232	7.04051e-05	0.00598649	6.73437e-05	6.73437e-05	7.77239e-05	-0.59216	139.333	0.000865135	0.0789342	0.000963754	0.000963754	0.000995037	0	-1	0	1	-1	0	0	1	0
mir-381-5p	2.72254	-0.627719	0.288367	0.522548	650	0.847599	-0.36228	0.71061	0.822382	1008	#N/A	#N/A	#N/A	#N/A	#N/A	0.52974	0.498978	0.493578	0.493578	0.499178	-0.495	829	1	1	1	1	1	0	0	0	0	0	0	0	0	0
mir-382-3p	24.7812	-0.0604158	0.898365	0.963377	380	34.2777	0.59917	0.0151835	0.0530299	383	1.00037	0.056	0.588007	0.880635	552	0.140117	0.501167	0.0448625	0.0448625	0.294034	0.198252	438.333	0.511439	1	0.223551	0.223551	0.855615	0	1	0	1	1	0	0	1	0
mir-382-5p	60.9697	0.511665	0.0662506	0.217741	293	55.1455	0.489921	0.0233979	0.0746364	333	3.99926	0.444	0.176559	0.559393	178	0.0117282	0.00314418	0.0685642	0.0685642	0.00766334	0.481862	268	0.0744138	0.0495261	0.3071	0.3071	0.0533002	0	1	0	1	1	0	0	1	0
mir-383-3p	0.0395206	1.88238	0.595283	1	1700	0.0591239	-0.147466	0.964806	1	1777	#N/A	#N/A	#N/A	#N/A	#N/A	0.892827	0.903239	0.836204	0.836204	0.929074	0.867458	1738.5	1	1	1	1	1	0	0	0	0	0	0	0	0	0
mir-383-5p	1.01343	1.98842	0.0694072	0.224616	828	0.4246	0.587183	0.701793	1	1222	0.898148	0.155	0.317681	0.715901	632	0.214427	0.214823	0.194104	0.194104	0.20492	0.910203	894	0.686575	0.797407	0.630261	0.630261	0.685025	0	0	0	0	0	0	0	0	0
mir-384	#N/A	#N/A	#N/A	#N/A	#N/A	0.0464729	-0.339824	0.919011	1	1845	0.805185	-0.019	0.861892	0.951582	750	0.97671	0.975998	0.980926	0.980926	0.952772	-0.179412	1297.5	1	1	1	1	1	0	0	0	0	0	0	0	0	0
mir-3907	0.0130815	0.923039	0.795036	1	1915	0.0661676	-0.339824	0.919011	1	1754	#N/A	#N/A	#N/A	#N/A	#N/A	0.959942	0.959115	0.95799	0.95799	0.933328	0.291608	1834.5	1	1	1	1	1	0	0	0	0	0	0	0	0	0
mir-3909	2.9012	-0.67838	0.217377	0.448665	641	41.5987	0.0994564	0.599003	0.746348	362	#N/A	#N/A	#N/A	#N/A	#N/A	0.395655	0.333238	0.3875	0.3875	0.358303	-0.289462	501.5	0.978883	0.971565	0.951512	0.951512	0.947612	0	0	0	0	0	0	0	0	0
mir-3910	1.45511	-1.07645	0.19573	0.424356	750	0.312538	0.291915	0.852409	1	1311	#N/A	#N/A	#N/A	#N/A	#N/A	0.465608	0.546981	0.35315	0.35315	0.555971	-0.392265	1030.5	1	1	0.901897	0.901897	1	0	0	0	0	0	0	0	0	0
mir-3911	0.137324	2.31548	0.321536	1	1350	0.275567	-0.0395439	0.979622	1	1352	#N/A	#N/A	#N/A	#N/A	#N/A	0.678864	0.75581	0.539686	0.539686	0.895392	1.13797	1351	1	1	1	1	1	0	0	0	0	0	0	0	0	0
mir-3912-3p	5.01202	-0.613731	0.38476	0.62237	574	44.2476	-0.248941	0.309314	0.492557	356	#N/A	#N/A	#N/A	#N/A	#N/A	0.372332	0.240869	0.522953	0.522953	0.300211	-0.431336	465	0.94985	0.850104	1	1	0.866781	0	0	0	0	0	0	0	0	0
mir-3912-5p	0.37717	0.204357	0.861953	1	1062	0.0261423	-0.339824	0.919011	1	1939	#N/A	#N/A	#N/A	#N/A	#N/A	0.976723	0.976012	0.980943	0.980943	0.95279	-0.0677334	1500.5	1	1	1	1	1	0	0	0	0	0	0	0	0	0
mir-3913-3p	0.119471	0.536818	0.82692	1	1384	0.512808	-0.662497	0.605943	1	1165	#N/A	#N/A	#N/A	#N/A	#N/A	0.847312	0.839178	0.844719	0.844719	0.792419	-0.0628392	1274.5	1	1	1	1	1	0	0	0	0	0	0	0	0	0
mir-3913-5p	9.76665	0.618164	0.0682223	0.222099	478	18.5546	-0.466429	0.0275313	0.0843511	476	#N/A	#N/A	#N/A	#N/A	#N/A	0.0136688	0.00458437	0.0543045	0.0543045	0.0104517	0.0758678	477	0.0842011	0.0660093	0.259578	0.259578	0.0695786	0	-1	0	1	-1	0	0	1	0
mir-3914	0.0139036	0.923039	0.795036	1	1885	0.0680411	-1.01307	0.761796	1	1750	#N/A	#N/A	#N/A	#N/A	#N/A	0.909358	0.901801	0.943259	0.943259	0.846528	-0.0450153	1817.5	1	1	1	1	1	0	0	0	0	0	0	0	0	0
mir-3915	#N/A	#N/A	#N/A	#N/A	#N/A	0.0425629	-1.01307	0.761796	1	1862	#N/A	#N/A	#N/A	#N/A	#N/A	0.761796	0.761796	0.761796	0.761796	0.761796	-1.01307	1862	1	1	1	1	1	0	0	0	0	0	0	0	0	0
mir-3916	0.45433	0.227183	0.868483	0.954234	998	4.43683	0.54336	0.242936	0.417172	658	#N/A	#N/A	#N/A	#N/A	#N/A	0.539273	0.605212	0.426855	0.426855	0.621749	0.385271	828	1	1	0.998832	0.998832	1	0	0	0	0	0	0	0	0	0
mir-3917	1.17615	0.101295	0.882036	0.959179	795	0.794566	1.08504	0.389062	1	1027	#N/A	#N/A	#N/A	#N/A	#N/A	0.710196	0.734351	0.626754	0.626754	0.739127	0.593166	911	1	1	1	1	1	0	0	0	0	0	0	0	0	0
mir-3918	0.060495	0.287436	0.929817	1	1594	0.643506	-0.96238	0.410418	1	1100	#N/A	#N/A	#N/A	#N/A	#N/A	0.74924	0.782355	0.652393	0.652393	0.817307	-0.337472	1347	1	1	1	1	1	0	0	0	0	0	0	0	0	0
mir-3919	0.00986692	0.923039	0.795036	1	1976	0.0300629	-0.339824	0.919011	1	1869	#N/A	#N/A	#N/A	#N/A	#N/A	0.959942	0.959115	0.95799	0.95799	0.933328	0.291608	1922.5	1	1	1	1	1	0	0	0	0	0	0	0	0	0
mir-3920	0.406203	-0.366512	0.719657	1	1034	0.666279	-1.33472	0.228616	1	1086	#N/A	#N/A	#N/A	#N/A	#N/A	0.461442	0.449611	0.404967	0.404967	0.454994	-0.850618	1060	1	1	0.972832	0.972832	1	0	0	0	0	0	0	0	0	0
mir-3921	#N/A	#N/A	#N/A	#N/A	#N/A	0.0300629	-0.339824	0.919011	1	1870	#N/A	#N/A	#N/A	#N/A	#N/A	0.919011	0.919011	0.919011	0.919011	0.919011	-0.339824	1870	1	1	1	1	1	0	0	0	0	0	0	0	0	0
mir-3922-5p	0.0855126	0	1	1	1485	0.172334	0.0448983	0.985695	1	1514	#N/A	#N/A	#N/A	#N/A	#N/A	0.999897	0.999898	0.999795	0.999795	#N/A	0.0224492	1499.5	1	1	1	1	#N/A	0	0	0	0	0	0	0	0	0
mir-3923	0.24249	1.18322	0.387363	1	1170	#N/A	#N/A	#N/A	#N/A	#N/A	#N/A	#N/A	#N/A	#N/A	#N/A	0.387363	0.387363	0.387363	0.387363	0.387363	1.18322	1170	0.973385	1	0.951512	0.951512	0.981587	0	0	0	0	0	0	0	0	0
mir-3925-3p	0.0254543	0.762744	0.83003	1	1802	0.0559064	-0.339824	0.919011	1	1795	#N/A	#N/A	#N/A	#N/A	#N/A	0.969337	0.96851	0.97111	0.97111	0.943475	0.21146	1798.5	1	1	1	1	1	0	0	0	0	0	0	0	0	0
mir-3925-5p	0.0452407	1.10823	0.754831	1	1663	0.433795	-0.727286	0.60567	1	1216	#N/A	#N/A	#N/A	#N/A	#N/A	0.815003	0.79552	0.844504	0.844504	0.738219	0.190473	1439.5	1	1	1	1	1	0	0	0	0	0	0	0	0	0
mir-3926	1.02959	2.0915	0.0224083	0.102779	824	#N/A	#N/A	#N/A	#N/A	#N/A	#N/A	#N/A	#N/A	#N/A	#N/A	0.0224083	0.0224083	0.0224083	0.0224083	0.0224083	2.0915	824	0.12612	0.197784	0.13181	0.13181	0.128599	1	0	0	1	1	0	1	0	0
mir-3927-5p	#N/A	#N/A	#N/A	#N/A	#N/A	0.0486284	-0.339824	0.919011	1	1821	#N/A	#N/A	#N/A	#N/A	#N/A	0.919011	0.919011	0.919011	0.919011	0.919011	-0.339824	1821	1	1	1	1	1	0	0	0	0	0	0	0	0	0
mir-3928-3p	6.12298	0.0786632	0.815582	0.933382	550	5.31596	0.491923	0.236984	0.412359	637	#N/A	#N/A	#N/A	#N/A	#N/A	0.510958	0.551184	0.417806	0.417806	0.552212	0.285293	593.5	1	1	0.988296	0.988296	1	0	0	0	0	0	0	0	0	0
mir-3928-5p	0.0841407	0.285988	0.924897	1	1489	0.175292	0.236431	0.92551	1	1506	#N/A	#N/A	#N/A	#N/A	#N/A	0.989095	0.988811	0.99436	0.99436	0.973737	0.26121	1497.5	1	1	1	1	1	0	0	0	0	0	0	0	0	0
mir-3934-3p	0.898436	0.743262	0.393976	0.629385	855	0.278416	0.132982	0.940064	1	1345	#N/A	#N/A	#N/A	#N/A	#N/A	0.738233	0.778248	0.632735	0.632735	0.827609	0.438122	1100	1	1	1	1	1	0	0	0	0	0	0	0	0	0
mir-3934-5p	56.7403	-0.143336	0.756775	0.886483	297	23.4456	-0.0952966	0.73751	0.840011	446	#N/A	#N/A	#N/A	#N/A	#N/A	0.88361	0.872126	0.931099	0.931099	0.811644	-0.119316	371.5	1	1	1	1	1	0	0	0	0	0	0	0	0	0
mir-3936	0.17425	0.487085	0.809598	1	1277	0.241867	-1.75269	0.451791	1	1410	#N/A	#N/A	#N/A	#N/A	#N/A	0.733643	0.727227	0.699467	0.699467	0.697125	-0.632805	1343.5	1	1	1	1	1	0	0	0	0	0	0	0	0	0
mir-3937	0.269215	1.1738	0.581221	1	1131	0.229297	-0.912761	0.654795	1	1429	#N/A	#N/A	#N/A	#N/A	#N/A	0.748244	0.708165	0.824625	0.824625	0.655134	0.13052	1280	1	1	1	1	1	0	0	0	0	0	0	0	0	0
mir-3938	#N/A	#N/A	#N/A	#N/A	#N/A	0.25015	0.460233	0.794449	1	1395	#N/A	#N/A	#N/A	#N/A	#N/A	0.794449	0.794449	0.794449	0.794449	0.794449	0.460233	1395	1	1	1	1	1	0	0	0	0	0	0	0	0	0
mir-3939	0.0397981	1.35948	0.701573	1	1696	0.756255	-0.0063724	0.995022	1	1042	#N/A	#N/A	#N/A	#N/A	#N/A	0.948985	0.953973	0.910941	0.910941	0.989321	0.676553	1369	1	1	1	1	1	0	0	0	0	0	0	0	0	0
mir-3940-3p	2.42788	0.831401	0.0784511	0.2424	668	10.0128	0.276439	0.3964	0.576863	545	#N/A	#N/A	#N/A	#N/A	#N/A	0.139027	0.112742	0.150748	0.150748	0.122334	0.55392	606.5	0.51138	0.538207	0.536881	0.536881	0.482076	0	0	0	0	0	0	0	0	0
mir-3940-5p	0.0839412	0.437502	0.884757	1	1494	0.411232	1.34085	0.346998	1	1229	#N/A	#N/A	#N/A	#N/A	#N/A	0.669549	0.7049	0.573588	0.573588	0.718371	0.889176	1361.5	1	1	1	1	1	0	0	0	0	0	0	0	0	0
mir-3941	0.0237705	0.762744	0.83003	1	1819	0.140109	0.0448921	0.988878	1	1569	#N/A	#N/A	#N/A	#N/A	#N/A	0.982888	0.983603	0.97111	0.97111	0.988607	0.403818	1694	1	1	1	1	1	0	0	0	0	0	0	0	0	0
mir-3942-3p	0.103891	0.296082	0.891158	1	1423	0.758515	1.68926	0.131583	1	1041	#N/A	#N/A	#N/A	#N/A	#N/A	0.368592	0.522482	0.245851	0.245851	0.535523	0.992671	1232	0.947867	1	0.742145	0.742145	1	0	0	0	0	0	0	0	0	0
mir-3942-5p	1.92638	-0.472143	0.406967	0.638827	706	3.62826	-0.89039	0.0488481	0.132008	699	#N/A	#N/A	#N/A	#N/A	#N/A	0.097769	0.103884	0.0953101	0.0953101	0.0903684	-0.681267	702.5	0.393591	0.523112	0.387012	0.387012	0.383531	0	-1	0	1	-1	0	0	1	0
mir-3943	0.134408	1.47659	0.590553	1	1355	0.417593	0.534143	0.685586	1	1225	#N/A	#N/A	#N/A	#N/A	#N/A	0.770953	0.738012	0.832353	0.832353	0.681541	1.00536	1290	1	1	1	1	1	0	0	0	0	0	0	0	0	0
mir-3944-3p	0.881669	0.0233536	0.979381	0.995785	862	3.25035	-0.927493	0.0484928	0.131532	718	#N/A	#N/A	#N/A	#N/A	#N/A	0.192212	0.527486	0.0946341	0.0946341	0.642369	-0.45207	790	0.63989	1	0.38531	0.38531	1	0	-1	0	1	-1	0	0	1	0
mir-3944-5p	0.372246	1.26311	0.330646	1	1065	0.601748	-0.993639	0.364331	1	1125	#N/A	#N/A	#N/A	#N/A	#N/A	0.375415	0.241496	0.551965	0.551965	0.30175	0.134735	1095	0.953572	0.85045	1	1	0.868711	0	0	0	0	0	0	0	0	0
mir-3960	16.4654	1.91013	0.000164501	0.00229412	418	38.1036	-0.550155	0.279333	0.457833	373	#N/A	#N/A	#N/A	#N/A	#N/A	0.0005049	0.0390593	0.000328974	0.000328974	0.000576251	0.679989	395.5	0.00506411	0.288327	0.0038413	0.0038413	0.00576251	1	0	0	1	1	0	1	0	0
mir-3976	1.12828	1.99629	0.573069	0.774093	803	#N/A	#N/A	#N/A	#N/A	#N/A	#N/A	#N/A	#N/A	#N/A	#N/A	0.573069	0.573069	0.573069	0.573069	0.573069	1.99629	803	1	1	1	1	1	0	0	0	0	0	0	0	0	0
mir-409-3p	112.964	0.791766	0.00525075	0.0345145	245	1438.51	-0.352179	0.0286509	0.0875156	120	4.94741	0.432	0.0450343	0.280733	146	0.000567293	8.19736e-05	0.0156697	0.0156697	0.000402639	0.290529	170.333	0.00552464	0.00256523	0.0999367	0.0999367	0.00430344	1	-1	1	3	1	0	1	1	1
mir-409-5p	9.57577	0.275072	0.39884	0.632729	480	25.2077	1.65876	0.000185416	0.0012296	435	1.88519	0.633	0.0162074	0.140172	302	0.000128945	0.0119323	0.000556145	0.000556145	0.000149941	0.85561	405.667	0.00151316	0.130904	0.00598749	0.00598749	0.0018196	0	1	1	2	2	1	0	1	1
mir-410-3p	21.6819	-0.455318	0.254706	0.496892	395	538.769	0.586507	0.000404408	0.0023979	167	1.19889	-0.31	0.0260138	0.187769	450	0.000257592	0.0037029	0.00121273	0.00121273	0.000237463	-0.0596038	337.333	0.00283835	0.0564331	0.0115234	0.0115234	0.00275231	0	1	-1	2	0	0	0	1	1
mir-410-5p	0.0366588	0	1	1	1724	0.0896877	0.0448908	0.989283	1	1693	#N/A	#N/A	#N/A	#N/A	#N/A	0.999942	0.999943	0.999885	0.999885	#N/A	0.0224454	1708.5	1	1	1	1	#N/A	0	0	0	0	0	0	0	0	0
mir-411-3p	8.6314	0.173084	0.618289	0.799592	496	20.8613	0.0642829	0.802316	0.885799	461	0.943333	0.091	0.583764	0.879303	599	0.870853	0.835508	0.927886	0.927886	0.768049	0.109456	518.667	1	1	1	1	1	0	0	0	0	0	0	0	0	0
mir-411-5p	196.864	-0.043495	0.910361	0.965338	203	1972.19	0.136701	0.45311	0.628246	104	2.90444	0.008	0.984745	0.988865	228	0.936994	0.953851	0.836432	0.836432	0.976262	0.0337355	178.333	1	1	1	1	1	0	0	0	0	0	0	0	0	0
mir-412-3p	0.0702621	0.762742	0.83003	1	1543	0.252368	-0.242898	0.888623	1	1391	1.60074	-0.166	0.336109	0.728307	340	0.834778	0.859242	0.707389	0.707389	0.835874	0.117948	1091.33	1	1	1	1	1	0	0	0	0	0	0	0	0	0
mir-412-5p	6.12674	0.481611	0.43188	0.663244	549	6.81699	0.886254	0.187636	0.350542	603	#N/A	#N/A	#N/A	#N/A	#N/A	0.284668	0.1919	0.340064	0.340064	0.237965	0.683932	576	0.816212	0.74781	0.881141	0.881141	0.756973	0	0	0	0	0	0	0	0	0
mir-421	24.9096	0.540883	0.155413	0.365345	379	633.539	0.447592	0.00558021	0.0235349	154	3.65778	0.148	0.700335	0.923994	192	0.0217639	0.106501	0.0166474	0.0166474	0.0284031	0.378825	241.667	0.123381	0.524667	0.105314	0.105314	0.155716	0	1	0	1	1	0	0	1	0
mir-422a	53.6764	-1.46119	2.84785e-05	0.000515611	301	7.08354	-1.81088	7.93621e-05	0.000575518	596	8.10963	-2.297	2.33482e-08	2.24143e-05	63	3.90959e-14	2.0916e-13	7.00446e-08	7.00446e-08	5.56159e-11	-1.85636	320	3.39845e-12	8.18164e-11	2.36917e-06	2.36917e-06	5.63413e-09	-1	-1	-1	3	-3	1	1	1	1
mir-423-3p	1310.64	-0.679124	0.00108264	0.00988743	99	10408	-0.705442	3.61793e-07	4.99571e-06	56	#N/A	#N/A	#N/A	#N/A	#N/A	8.87591e-09	5.86442e-07	7.23585e-07	7.23585e-07	1.4427e-07	-0.692283	77.5	2.70542e-07	3.12813e-05	1.84593e-05	1.84593e-05	4.04998e-06	-1	-1	0	2	-2	1	1	1	0
mir-423-5p	1831.52	0.529809	0.28733	0.522051	85	3685.03	-0.0400895	0.805491	0.88736	86	#N/A	#N/A	#N/A	#N/A	#N/A	0.57014	0.588513	0.492102	0.492102	0.583888	0.24486	85.5	1	1	1	1	1	0	0	0	0	0	0	0	0	0
mir-424-3p	7.22275	1.34404	0.00147995	0.0125189	526	148.04	1.43694	6.39907e-10	2.22423e-08	260	2.64556	1.021	0.00701995	0.0785854	239	3.76598e-12	1.02351e-07	1.91972e-09	1.91972e-09	5.69804e-10	1.26733	341.667	2.10446e-10	6.3215e-06	1.1264e-07	1.1264e-07	3.58822e-08	1	1	1	3	3	1	1	1	1
mir-424-5p	478.753	1.3865	1.92169e-07	8.56233e-06	146	502.058	1.67767	1.07547e-14	9.85523e-13	170	0.99	0.18	0.220397	0.608361	563	5.72809e-19	0.00178429	3.22641e-14	3.22641e-14	5.35647e-13	1.08139	293	1.68048e-16	0.0319674	5.82492e-12	5.82492e-12	2.70754e-10	1	1	0	2	2	1	1	1	0
mir-425-3p	130.495	-0.448671	0.0267511	0.117477	236	233.468	-0.206676	0.162338	0.319603	222	5.29148	-0.709	0.00177547	0.0262223	136	0.000632822	0.00115885	0.00531695	0.00531695	0.000489811	-0.454782	198	0.00606218	0.0226651	0.0407807	0.0407807	0.00509491	-1	0	-1	2	-2	1	1	0	1
mir-425-5p	4414.28	-0.757506	0.0545837	0.19095	58	3033.53	0.279434	0.0796113	0.185907	89	9.17704	-0.432	0.00593674	0.0712409	46	0.00173819	0.000458625	0.0177047	0.0177047	0.00118006	-0.303358	64.3333	0.0145179	0.0113305	0.11022	0.11022	0.0107252	0	0	-1	1	-1	0	0	0	1
mir-4251	#N/A	#N/A	#N/A	#N/A	#N/A	#N/A	#N/A	#N/A	#N/A	#N/A	0.642593	0.156	0.187502	0.565599	925	0.187502	0.187502	0.187502	0.187502	0.187502	0.156	925	0.626878	0.7359	0.618073	0.618073	0.648191	0	0	0	0	0	0	0	0	0
mir-4252	#N/A	#N/A	#N/A	#N/A	#N/A	0.0559064	-0.339824	0.919011	1	1796	1.01037	-0.009	0.933293	0.980896	541	0.989359	0.989093	0.993441	0.993441	0.974484	-0.174412	1168.5	1	1	1	1	1	0	0	0	0	0	0	0	0	0
mir-4253	#N/A	#N/A	#N/A	#N/A	#N/A	#N/A	#N/A	#N/A	#N/A	#N/A	1.53481	0.028	0.938789	0.980896	355	0.938789	0.938789	0.938789	0.938789	0.938789	0.028	355	1	1	1	1	1	0	0	0	0	0	0	0	0	0
mir-4254	#N/A	#N/A	#N/A	#N/A	#N/A	0.110124	-0.147466	0.964806	1	1640	0.726296	0.111	0.398608	0.773059	847	0.752086	0.797379	0.638328	0.638328	0.878884	-0.0182332	1243.5	1	1	1	1	1	0	0	0	0	0	0	0	0	0
mir-4255	#N/A	#N/A	#N/A	#N/A	#N/A	#N/A	#N/A	#N/A	#N/A	#N/A	0.69037	-0.058	0.63735	0.90121	884	0.63735	0.63735	0.63735	0.63735	0.63735	-0.058	884	1	1	1	1	1	0	0	0	0	0	0	0	0	0
mir-4256	#N/A	#N/A	#N/A	#N/A	#N/A	#N/A	#N/A	#N/A	#N/A	#N/A	0.695185	-0.2	0.0342243	0.223548	881	0.0342243	0.0342243	0.0342243	0.0342243	0.0342243	-0.2	881	0.175798	0.262548	0.183844	0.183844	0.180857	0	0	-1	1	-1	0	0	0	1
mir-4257	#N/A	#N/A	#N/A	#N/A	#N/A	0.0632214	-0.339824	0.919011	1	1765	1.07926	0.178	0.182002	0.565599	509	0.466358	0.595911	0.330879	0.330879	0.648791	-0.0809118	1137	1	1	0.871373	0.871373	1	0	0	0	0	0	0	0	0	0
mir-4258	0.0159131	0.923039	0.795036	1	1863	0.0469024	-0.339824	0.919011	1	1832	2.46815	0.169	0.429916	0.775087	249	0.888467	0.895449	0.814725	0.814725	0.873443	0.250739	1314.67	1	1	1	1	1	0	0	0	0	0	0	0	0	0
mir-4259	#N/A	#N/A	#N/A	#N/A	#N/A	#N/A	#N/A	#N/A	#N/A	#N/A	1.0463	0.035	0.836259	0.947156	527	0.836259	0.836259	0.836259	0.836259	0.836259	0.035	527	1	1	1	1	1	0	0	0	0	0	0	0	0	0
mir-4260	#N/A	#N/A	#N/A	#N/A	#N/A	#N/A	#N/A	#N/A	#N/A	#N/A	1.38444	-0.088	0.523732	0.834795	391	0.523732	0.523732	0.523732	0.523732	0.523732	-0.088	391	1	1	1	1	1	0	0	0	0	0	0	0	0	0
mir-4261	0.23189	1.51977	0.668374	1	1187	#N/A	#N/A	#N/A	#N/A	#N/A	0.983704	0.165	0.28225	0.673307	570	0.503289	0.451842	0.484834	0.484834	0.4617	0.842387	878.5	1	1	1	1	1	0	0	0	0	0	0	0	0	0
mir-4262	#N/A	#N/A	#N/A	#N/A	#N/A	#N/A	#N/A	#N/A	#N/A	#N/A	0.721481	-0.119	0.239431	0.631465	851	0.239431	0.239431	0.239431	0.239431	0.239431	-0.119	851	0.736492	0.848857	0.729797	0.729797	0.756973	0	0	0	0	0	0	0	0	0
mir-4263	#N/A	#N/A	#N/A	#N/A	#N/A	#N/A	#N/A	#N/A	#N/A	#N/A	0.709259	0.008	0.944336	0.981814	864	0.944336	0.944336	0.944336	0.944336	0.944336	0.008	864	1	1	1	1	1	0	0	0	0	0	0	0	0	0
mir-4264	#N/A	#N/A	#N/A	#N/A	#N/A	#N/A	#N/A	#N/A	#N/A	#N/A	0.574444	0.14	0.184007	0.565599	950	0.184007	0.184007	0.184007	0.184007	0.184007	0.14	950	0.620496	0.725824	0.609119	0.609119	0.638472	0	0	0	0	0	0	0	0	0
mir-4265	#N/A	#N/A	#N/A	#N/A	#N/A	#N/A	#N/A	#N/A	#N/A	#N/A	0.69963	-0.064	0.582101	0.879303	873	0.582101	0.582101	0.582101	0.582101	0.582101	-0.064	873	1	1	1	1	1	0	0	0	0	0	0	0	0	0
mir-4266	#N/A	#N/A	#N/A	#N/A	#N/A	0.0286818	-0.339824	0.919011	1	1920	0.895185	-0.025	0.818492	0.944786	634	0.966392	0.965548	0.967055	0.967055	0.940128	-0.182412	1277	1	1	1	1	1	0	0	0	0	0	0	0	0	0
mir-4267	#N/A	#N/A	#N/A	#N/A	#N/A	#N/A	#N/A	#N/A	#N/A	#N/A	0.697407	-0.08	0.456941	0.793123	879	0.456941	0.456941	0.456941	0.456941	0.456941	-0.08	879	1	1	1	1	1	0	0	0	0	0	0	0	0	0
mir-4268	#N/A	#N/A	#N/A	#N/A	#N/A	#N/A	#N/A	#N/A	#N/A	#N/A	0.781111	-0.051	0.763836	0.930739	784	0.763836	0.763836	0.763836	0.763836	0.763836	-0.051	784	1	1	1	1	1	0	0	0	0	0	0	0	0	0
mir-4269	#N/A	#N/A	#N/A	#N/A	#N/A	0.0449244	-0.339824	0.919011	1	1857	1.62481	-0.154	0.521052	0.833998	337	0.831461	0.843235	0.770609	0.770609	0.846078	-0.246912	1097	1	1	1	1	1	0	0	0	0	0	0	0	0	0
mir-4270	#N/A	#N/A	#N/A	#N/A	#N/A	#N/A	#N/A	#N/A	#N/A	#N/A	8.22519	0.153	0.610496	0.893409	62	0.610496	0.610496	0.610496	0.610496	0.610496	0.153	62	1	1	1	1	1	0	0	0	0	0	0	0	0	0
mir-4271	#N/A	#N/A	#N/A	#N/A	#N/A	#N/A	#N/A	#N/A	#N/A	#N/A	1.47037	0.571	0.0702109	0.352893	369	0.0702109	0.0702109	0.0702109	0.0702109	0.0702109	0.571	369	0.308586	0.424704	0.311503	0.311503	0.319514	0	0	0	0	0	0	0	0	0
mir-4272	#N/A	#N/A	#N/A	#N/A	#N/A	#N/A	#N/A	#N/A	#N/A	#N/A	0.554815	-0.06	0.622666	0.90121	952	0.622666	0.622666	0.622666	0.622666	0.622666	-0.06	952	1	1	1	1	1	0	0	0	0	0	0	0	0	0
mir-4273	#N/A	#N/A	#N/A	#N/A	#N/A	#N/A	#N/A	#N/A	#N/A	#N/A	0.66037	-0.092	0.456045	0.793123	914	0.456045	0.456045	0.456045	0.456045	0.456045	-0.092	914	1	1	1	1	1	0	0	0	0	0	0	0	0	0
mir-4274	#N/A	#N/A	#N/A	#N/A	#N/A	#N/A	#N/A	#N/A	#N/A	#N/A	1.50148	0.617	0.0342308	0.223548	363	0.0342308	0.0342308	0.0342308	0.0342308	0.0342308	0.617	363	0.175798	0.262548	0.183844	0.183844	0.180857	0	0	1	1	1	0	0	0	1
mir-4275	#N/A	#N/A	#N/A	#N/A	#N/A	#N/A	#N/A	#N/A	#N/A	#N/A	0.631111	0.122	0.163824	0.541122	932	0.163824	0.163824	0.163824	0.163824	0.163824	0.122	932	0.570467	0.677862	0.563588	0.563588	0.584849	0	0	0	0	0	0	0	0	0
mir-4276	#N/A	#N/A	#N/A	#N/A	#N/A	#N/A	#N/A	#N/A	#N/A	#N/A	0.683333	-0.098	0.42252	0.775087	897	0.42252	0.42252	0.42252	0.42252	0.42252	-0.098	897	1	1	0.991655	0.991655	1	0	0	0	0	0	0	0	0	0
mir-4277	#N/A	#N/A	#N/A	#N/A	#N/A	#N/A	#N/A	#N/A	#N/A	#N/A	0.852593	-0.14	0.248954	0.636508	678	0.248954	0.248954	0.248954	0.248954	0.248954	-0.14	678	0.751573	0.860522	0.745274	0.745274	0.775485	0	0	0	0	0	0	0	0	0
mir-4278	#N/A	#N/A	#N/A	#N/A	#N/A	#N/A	#N/A	#N/A	#N/A	#N/A	0.661111	-0.033	0.771622	0.930739	913	0.771622	0.771622	0.771622	0.771622	0.771622	-0.033	913	1	1	1	1	1	0	0	0	0	0	0	0	0	0
mir-4279	#N/A	#N/A	#N/A	#N/A	#N/A	#N/A	#N/A	#N/A	#N/A	#N/A	1.00296	0.113	0.513057	0.829182	548	0.513057	0.513057	0.513057	0.513057	0.513057	0.113	548	1	1	1	1	1	0	0	0	0	0	0	0	0	0
mir-4280	#N/A	#N/A	#N/A	#N/A	#N/A	#N/A	#N/A	#N/A	#N/A	#N/A	0.625185	0.105	0.373245	0.759768	935	0.373245	0.373245	0.373245	0.373245	0.373245	0.105	935	0.950713	1	0.935566	0.935566	0.96471	0	0	0	0	0	0	0	0	0
mir-4281	#N/A	#N/A	#N/A	#N/A	#N/A	#N/A	#N/A	#N/A	#N/A	#N/A	8.84556	0.097	0.763335	0.930739	51	0.763335	0.763335	0.763335	0.763335	0.763335	0.097	51	1	1	1	1	1	0	0	0	0	0	0	0	0	0
mir-4282	#N/A	#N/A	#N/A	#N/A	#N/A	#N/A	#N/A	#N/A	#N/A	#N/A	0.791481	-0.103	0.382542	0.763494	768	0.382542	0.382542	0.382542	0.382542	0.382542	-0.103	768	0.964368	1	0.949042	0.949042	0.974474	0	0	0	0	0	0	0	0	0
mir-4283	#N/A	#N/A	#N/A	#N/A	#N/A	#N/A	#N/A	#N/A	#N/A	#N/A	0.788519	0.159	0.247052	0.636508	770	0.247052	0.247052	0.247052	0.247052	0.247052	0.159	770	0.750489	0.860522	0.744122	0.744122	0.773698	0	0	0	0	0	0	0	0	0
mir-4284	4.97178	0.989789	0.20517	0.432997	576	0.610873	-0.533777	0.636858	1	1118	6.3463	-1.331	3.47079e-06	0.000302905	101	5.54539e-05	0.0995023	1.04123e-05	1.04123e-05	0.000123415	-0.291663	598.333	0.000703515	0.512132	0.000179689	0.000179689	0.00152147	0	0	-1	1	-1	0	0	0	1
mir-4285	#N/A	#N/A	#N/A	#N/A	#N/A	#N/A	#N/A	#N/A	#N/A	#N/A	0.831852	0.076	0.649978	0.90121	703	0.649978	0.649978	0.649978	0.649978	0.649978	0.076	703	1	1	1	1	1	0	0	0	0	0	0	0	0	0
mir-4286	101.089	0.0228175	0.937494	0.975633	258	162.13	0.265195	0.068431	0.167423	253	4.39481	-0.136	0.747403	0.92983	162	0.414813	0.684577	0.191565	0.191565	0.652345	0.0506709	224.333	1	1	0.626106	0.626106	1	0	0	0	0	0	0	0	0	0
mir-4287	#N/A	#N/A	#N/A	#N/A	#N/A	#N/A	#N/A	#N/A	#N/A	#N/A	0.984815	-0.097	0.573075	0.874645	568	0.573075	0.573075	0.573075	0.573075	0.573075	-0.097	568	1	1	1	1	1	0	0	0	0	0	0	0	0	0
mir-4288	#N/A	#N/A	#N/A	#N/A	#N/A	#N/A	#N/A	#N/A	#N/A	#N/A	0.976667	-0.028	0.802082	0.941632	576	0.802082	0.802082	0.802082	0.802082	0.802082	-0.028	576	1	1	1	1	1	0	0	0	0	0	0	0	0	0
mir-4289	#N/A	#N/A	#N/A	#N/A	#N/A	#N/A	#N/A	#N/A	#N/A	#N/A	0.79037	-0.01	0.933781	0.980896	769	0.933781	0.933781	0.933781	0.933781	0.933781	-0.01	769	1	1	1	1	1	0	0	0	0	0	0	0	0	0
mir-429	3786.58	-1.43479	3.41751e-05	0.000608081	64	8593.27	0.0766453	0.815689	0.894683	63	4.08444	-2.037	0.000178145	0.0043851	173	1.0077e-06	0.0905234	0.000102522	0.000102522	5.98377e-06	-1.13171	100	1.87138e-05	0.489536	0.00139797	0.00139797	0.000104046	-1	0	-1	2	-2	1	1	0	1
mir-4290	#N/A	#N/A	#N/A	#N/A	#N/A	#N/A	#N/A	#N/A	#N/A	#N/A	1.10074	-0.057	0.679489	0.914881	496	0.679489	0.679489	0.679489	0.679489	0.679489	-0.057	496	1	1	1	1	1	0	0	0	0	0	0	0	0	0
mir-4291	#N/A	#N/A	#N/A	#N/A	#N/A	#N/A	#N/A	#N/A	#N/A	#N/A	0.688148	-0.032	0.820783	0.944786	888	0.820783	0.820783	0.820783	0.820783	0.820783	-0.032	888	1	1	1	1	1	0	0	0	0	0	0	0	0	0
mir-4292	#N/A	#N/A	#N/A	#N/A	#N/A	#N/A	#N/A	#N/A	#N/A	#N/A	1.15148	0.007	0.96081	0.984509	470	0.96081	0.96081	0.96081	0.96081	0.96081	0.007	470	1	1	1	1	1	0	0	0	0	0	0	0	0	0
mir-4293	#N/A	#N/A	#N/A	#N/A	#N/A	#N/A	#N/A	#N/A	#N/A	#N/A	0.968148	0.036	0.799427	0.941428	582	0.799427	0.799427	0.799427	0.799427	0.799427	0.036	582	1	1	1	1	1	0	0	0	0	0	0	0	0	0
mir-4294	#N/A	#N/A	#N/A	#N/A	#N/A	#N/A	#N/A	#N/A	#N/A	#N/A	1.14037	-0.124	0.345698	0.737272	475	0.345698	0.345698	0.345698	0.345698	0.345698	-0.124	475	0.919088	0.992211	0.894547	0.894547	0.934498	0	0	0	0	0	0	0	0	0
mir-4295	#N/A	#N/A	#N/A	#N/A	#N/A	#N/A	#N/A	#N/A	#N/A	#N/A	0.588889	-0.156	0.256416	0.642714	945	0.256416	0.256416	0.256416	0.256416	0.256416	-0.156	945	0.760534	0.872184	0.756992	0.756992	0.789234	0	0	0	0	0	0	0	0	0
mir-4296	#N/A	#N/A	#N/A	#N/A	#N/A	#N/A	#N/A	#N/A	#N/A	#N/A	0.740741	0.003	0.977297	0.986808	832	0.977297	0.977297	0.977297	0.977297	0.977297	0.003	832	1	1	1	1	1	0	0	0	0	0	0	0	0	0
mir-4297	#N/A	#N/A	#N/A	#N/A	#N/A	#N/A	#N/A	#N/A	#N/A	#N/A	0.675556	0.027	0.812406	0.944786	905	0.812406	0.812406	0.812406	0.812406	0.812406	0.027	905	1	1	1	1	1	0	0	0	0	0	0	0	0	0
mir-4298	0.153144	1.11855	0.592168	1	1315	0.0286818	-0.339824	0.919011	1	1921	6.99296	-0.079	0.771542	0.930739	90	0.942342	0.938495	0.932167	0.932167	0.903943	0.233241	1108.67	1	1	1	1	1	0	0	0	0	0	0	0	0	0
mir-4299	#N/A	#N/A	#N/A	#N/A	#N/A	#N/A	#N/A	#N/A	#N/A	#N/A	2.20481	0.374	0.407204	0.773776	270	0.407204	0.407204	0.407204	0.407204	0.407204	0.374	270	0.991928	1	0.977205	0.977205	1	0	0	0	0	0	0	0	0	0
mir-4300	#N/A	#N/A	#N/A	#N/A	#N/A	#N/A	#N/A	#N/A	#N/A	#N/A	0.786667	0.065	0.583303	0.879303	772	0.583303	0.583303	0.583303	0.583303	0.583303	0.065	772	1	1	1	1	1	0	0	0	0	0	0	0	0	0
mir-4301	0.470151	-0.501692	0.64993	0.822636	991	2.90108	-0.798191	0.152303	0.307043	744	0.910741	0.398	0.016954	0.14277	624	0.0466648	0.0916215	0.0500045	0.0500045	0.0493979	-0.300628	786.333	0.227225	0.4923	0.243993	0.243993	0.246461	0	0	1	1	1	0	0	0	1
mir-4302	#N/A	#N/A	#N/A	#N/A	#N/A	#N/A	#N/A	#N/A	#N/A	#N/A	0.655556	0.158	0.139877	0.503188	918	0.139877	0.139877	0.139877	0.139877	0.139877	0.158	918	0.51138	0.618522	0.510784	0.510784	0.52063	0	0	0	0	0	0	0	0	0
mir-4303	#N/A	#N/A	#N/A	#N/A	#N/A	#N/A	#N/A	#N/A	#N/A	#N/A	0.782593	0.179	0.0728265	0.355838	779	0.0728265	0.0728265	0.0728265	0.0728265	0.0728265	0.179	779	0.318294	0.430333	0.320682	0.320682	0.328212	0	0	0	0	0	0	0	0	0
mir-4304	#N/A	#N/A	#N/A	#N/A	#N/A	#N/A	#N/A	#N/A	#N/A	#N/A	1.28704	0.179	0.470549	0.799839	413	0.470549	0.470549	0.470549	0.470549	0.470549	0.179	413	1	1	1	1	1	0	0	0	0	0	0	0	0	0
mir-4305	#N/A	#N/A	#N/A	#N/A	#N/A	#N/A	#N/A	#N/A	#N/A	#N/A	0.753333	-0.191	0.128861	0.484064	819	0.128861	0.128861	0.128861	0.128861	0.128861	-0.191	819	0.483898	0.584983	0.486232	0.486232	0.4914	0	0	0	0	0	0	0	0	0
mir-4306	0.13714	1.47636	0.588212	1	1351	0.0295619	-0.339824	0.919011	1	1891	#N/A	#N/A	#N/A	#N/A	#N/A	0.873094	0.878585	0.830431	0.830431	0.869808	0.568266	1621	1	1	1	1	1	0	0	0	0	0	0	0	0	0
mir-4307	#N/A	#N/A	#N/A	#N/A	#N/A	#N/A	#N/A	#N/A	#N/A	#N/A	0.664444	-0.039	0.722646	0.928702	912	0.722646	0.722646	0.722646	0.722646	0.722646	-0.039	912	1	1	1	1	1	0	0	0	0	0	0	0	0	0
mir-4308	#N/A	#N/A	#N/A	#N/A	#N/A	#N/A	#N/A	#N/A	#N/A	#N/A	0.611481	-0.16	0.150092	0.523959	938	0.150092	0.150092	0.150092	0.150092	0.150092	-0.16	938	0.544462	0.639399	0.53536	0.53536	0.549867	0	0	0	0	0	0	0	0	0
mir-4309	#N/A	#N/A	#N/A	#N/A	#N/A	#N/A	#N/A	#N/A	#N/A	#N/A	0.800741	-0.15	0.171656	0.551703	757	0.171656	0.171656	0.171656	0.171656	0.171656	-0.15	757	0.587472	0.696819	0.581425	0.581425	0.605079	0	0	0	0	0	0	0	0	0
mir-431-3p	2.28815	-0.198554	0.700704	0.850083	682	14.9914	-0.110196	0.718463	0.828617	500	0.824074	0.042	0.740082	0.92983	718	0.922019	0.900951	0.97319	0.97319	0.82388	-0.0889168	633.333	1	1	1	1	1	0	0	0	0	0	0	0	0	0
mir-431-5p	3.62254	0.596666	0.384749	0.62237	616	76.7077	1.93674	3.36901e-11	1.78735e-09	307	1.25741	0.409	0.0268725	0.189688	426	1.53654e-10	0.0116237	1.0107e-10	1.0107e-10	6.17102e-09	0.980803	449.667	5.9119e-09	0.128683	7.90706e-09	7.90706e-09	2.35713e-07	0	1	1	2	2	1	0	1	1
mir-4310	#N/A	#N/A	#N/A	#N/A	#N/A	#N/A	#N/A	#N/A	#N/A	#N/A	1.7163	0.162	0.400269	0.773776	322	0.400269	0.400269	0.400269	0.400269	0.400269	0.162	322	0.983697	1	0.9655	0.9655	1	0	0	0	0	0	0	0	0	0
mir-4311	#N/A	#N/A	#N/A	#N/A	#N/A	#N/A	#N/A	#N/A	#N/A	#N/A	0.842593	0.083	0.377239	0.759768	692	0.377239	0.377239	0.377239	0.377239	0.377239	0.083	692	0.956134	1	0.939894	0.939894	0.970162	0	0	0	0	0	0	0	0	0
mir-4312	#N/A	#N/A	#N/A	#N/A	#N/A	#N/A	#N/A	#N/A	#N/A	#N/A	1.08111	0.003	0.983579	0.988865	507	0.983579	0.983579	0.983579	0.983579	0.983579	0.003	507	1	1	1	1	1	0	0	0	0	0	0	0	0	0
mir-4313	#N/A	#N/A	#N/A	#N/A	#N/A	#N/A	#N/A	#N/A	#N/A	#N/A	1.58296	0.461	0.0239457	0.17683	344	0.0239457	0.0239457	0.0239457	0.0239457	0.0239457	0.461	344	0.133493	0.205112	0.13911	0.13911	0.137085	0	0	1	1	1	0	0	0	1
mir-4314	#N/A	#N/A	#N/A	#N/A	#N/A	#N/A	#N/A	#N/A	#N/A	#N/A	0.975556	0.103	0.394404	0.770689	578	0.394404	0.394404	0.394404	0.394404	0.394404	0.103	578	0.978504	1	0.962073	0.962073	0.991327	0	0	0	0	0	0	0	0	0
mir-4315	#N/A	#N/A	#N/A	#N/A	#N/A	#N/A	#N/A	#N/A	#N/A	#N/A	1.07296	0.65	0.00776305	0.0823503	514	0.00776305	0.00776305	0.00776305	0.00776305	0.00776305	0.65	514	0.0531192	0.0948952	0.0557183	0.0557183	0.0535145	0	0	1	1	1	0	0	0	1
mir-4316	#N/A	#N/A	#N/A	#N/A	#N/A	#N/A	#N/A	#N/A	#N/A	#N/A	0.972222	0.38	0.0262505	0.188063	580	0.0262505	0.0262505	0.0262505	0.0262505	0.0262505	0.38	580	0.143024	0.218475	0.148458	0.148458	0.146676	0	0	1	1	1	0	0	0	1
mir-4317	0.0581306	0.437508	0.902001	1	1608	#N/A	#N/A	#N/A	#N/A	#N/A	3.36185	0.016	0.91826	0.979478	205	0.98433	0.983847	0.990396	0.990396	0.964463	0.226754	906.5	1	1	1	1	1	0	0	0	0	0	0	0	0	0
mir-4318	#N/A	#N/A	#N/A	#N/A	#N/A	#N/A	#N/A	#N/A	#N/A	#N/A	0.735556	-0.116	0.293782	0.68915	838	0.293782	0.293782	0.293782	0.293782	0.293782	-0.116	838	0.831731	0.916735	0.817558	0.817558	0.855615	0	0	0	0	0	0	0	0	0
mir-4319	#N/A	#N/A	#N/A	#N/A	#N/A	#N/A	#N/A	#N/A	#N/A	#N/A	0.848519	0.098	0.43287	0.776738	683	0.43287	0.43287	0.43287	0.43287	0.43287	0.098	683	1	1	1	1	1	0	0	0	0	0	0	0	0	0
mir-432-3p	0.26311	0.443315	0.709494	1	1136	0.21608	-0.074644	0.967339	1	1443	0.814815	0.149	0.188408	0.565599	737	0.664348	0.75769	0.465419	0.465419	0.822801	0.172557	1105.33	1	1	1	1	1	0	0	0	0	0	0	0	0	0
mir-432-5p	37.8911	0.463574	0.0455608	0.169743	334	102.105	0.200737	0.260088	0.43622	285	4.46852	0.268	0.207347	0.590661	160	0.061577	0.0225003	0.13055	0.13055	0.0417424	0.31077	259.667	0.28117	0.197784	0.49024	0.49024	0.212822	1	0	0	1	1	0	1	0	0
mir-4320	#N/A	#N/A	#N/A	#N/A	#N/A	#N/A	#N/A	#N/A	#N/A	#N/A	0.685926	-0.303	0.0299977	0.205698	892	0.0299977	0.0299977	0.0299977	0.0299977	0.0299977	-0.303	892	0.159286	0.235467	0.166441	0.166441	0.161419	0	0	-1	1	-1	0	0	0	1
mir-4321	#N/A	#N/A	#N/A	#N/A	#N/A	#N/A	#N/A	#N/A	#N/A	#N/A	2.45222	0.362	0.248363	0.636508	251	0.248363	0.248363	0.248363	0.248363	0.248363	0.362	251	0.75117	0.860522	0.744454	0.744454	0.775485	0	0	0	0	0	0	0	0	0
mir-4322	#N/A	#N/A	#N/A	#N/A	#N/A	#N/A	#N/A	#N/A	#N/A	#N/A	3.16296	0.04	0.92379	0.980896	213	0.92379	0.92379	0.92379	0.92379	0.92379	0.04	213	1	1	1	1	1	0	0	0	0	0	0	0	0	0
mir-4324	#N/A	#N/A	#N/A	#N/A	#N/A	0.0962305	-0.147466	0.964806	1	1674	1.04926	-0.14	0.324207	0.725106	523	0.67633	0.747249	0.543304	0.543304	0.851861	-0.143733	1098.5	1	1	1	1	1	0	0	0	0	0	0	0	0	0
mir-4325	#N/A	#N/A	#N/A	#N/A	#N/A	#N/A	#N/A	#N/A	#N/A	#N/A	0.714444	-0.013	0.913673	0.979033	858	0.913673	0.913673	0.913673	0.913673	0.913673	-0.013	858	1	1	1	1	1	0	0	0	0	0	0	0	0	0
mir-4326	4.99378	0.582953	0.257318	0.501042	575	33.5265	0.362949	0.630068	0.770763	385	0.738519	0.112	0.352827	0.737272	835	0.455007	0.311005	0.590354	0.590354	0.353484	0.352634	598.333	1	0.945021	1	1	0.938061	0	0	0	0	0	0	0	0	0
mir-4327	#N/A	#N/A	#N/A	#N/A	#N/A	#N/A	#N/A	#N/A	#N/A	#N/A	2.02519	0.673	0.0114895	0.109207	288	0.0114895	0.0114895	0.0114895	0.0114895	0.0114895	0.673	288	0.0734767	0.127801	0.0768261	0.0768261	0.0749877	0	0	1	1	1	0	0	0	1
mir-4328	0.0897459	0.923038	0.795036	1	1474	0.0601258	-0.147466	0.964806	1	1770	0.824444	-0.264	0.0145152	0.127355	715	0.173831	0.698884	0.0429167	0.0429167	0.559209	0.170524	1319.67	0.592996	1	0.216614	0.216614	1	0	0	-1	1	-1	0	0	0	1
mir-4329	#N/A	#N/A	#N/A	#N/A	#N/A	#N/A	#N/A	#N/A	#N/A	#N/A	1.80333	0.067	0.747503	0.92983	314	0.747503	0.747503	0.747503	0.747503	0.747503	0.067	314	1	1	1	1	1	0	0	0	0	0	0	0	0	0
mir-433-3p	8.56152	0.0801503	0.811102	0.930064	498	21.8931	0.486197	0.0779978	0.184126	455	1.67741	0.264	0.348893	0.737272	326	0.266735	0.30949	0.216217	0.216217	0.294117	0.276782	426.333	0.779611	0.944569	0.680243	0.680243	0.855615	0	0	0	0	0	0	0	0	0
mir-433-5p	0.620989	0.467059	0.650456	0.822636	938	1.39427	-0.0402662	0.963086	0.982118	876	0.641111	0.123	0.293398	0.68915	927	0.758828	0.782742	0.647204	0.647204	0.837587	0.183264	913.667	1	1	1	1	1	0	0	0	0	0	0	0	0	0
mir-4330	#N/A	#N/A	#N/A	#N/A	#N/A	#N/A	#N/A	#N/A	#N/A	#N/A	0.791852	0.161	0.324815	0.725106	766	0.324815	0.324815	0.324815	0.324815	0.324815	0.161	766	0.879285	0.960794	0.859459	0.859459	0.901069	0	0	0	0	0	0	0	0	0
mir-4418	#N/A	#N/A	#N/A	#N/A	#N/A	0.0789422	-0.147466	0.964806	1	1714	#N/A	#N/A	#N/A	#N/A	#N/A	0.964806	0.964806	0.964806	0.964806	0.964806	-0.147466	1714	1	1	1	1	1	0	0	0	0	0	0	0	0	0
mir-4420	0.0257895	1.67462	0.636732	1	1798	0.0839084	-0.820713	0.806017	1	1706	#N/A	#N/A	#N/A	#N/A	#N/A	0.855562	0.844736	0.868036	0.868036	0.791424	0.426952	1752	1	1	1	1	1	0	0	0	0	0	0	0	0	0
mir-4421	0.467079	0.737601	0.441772	0.670454	992	0.927994	0.684144	0.549912	0.709745	982	#N/A	#N/A	#N/A	#N/A	#N/A	0.58668	0.491718	0.688382	0.688382	0.494446	0.710872	987	1	1	1	1	1	0	0	0	0	0	0	0	0	0
mir-4422	0.09303	1.6437	0.638276	1	1460	0.668199	0.606523	0.645446	1	1084	#N/A	#N/A	#N/A	#N/A	#N/A	0.77731	0.743473	0.869156	0.869156	0.684619	1.12511	1272	1	1	1	1	1	0	0	0	0	0	0	0	0	0
mir-4423-3p	0.548783	0.0614161	0.94908	0.983161	957	0.38229	-0.95779	0.591046	1	1250	#N/A	#N/A	#N/A	#N/A	#N/A	0.885248	0.894258	0.832757	0.832757	0.906413	-0.448187	1103.5	1	1	1	1	1	0	0	0	0	0	0	0	0	0
mir-4423-5p	0.452633	0.558407	0.595546	0.785327	1000	0.615185	-0.60867	0.64165	1	1114	#N/A	#N/A	#N/A	#N/A	#N/A	0.749739	0.709065	0.836417	0.836417	0.65536	-0.0251314	1057	1	1	1	1	1	0	0	0	0	0	0	0	0	0
mir-4424	0.898281	0.691998	0.435834	0.66733	856	7.92031	1.23127	0.0623829	0.157599	578	#N/A	#N/A	#N/A	#N/A	#N/A	0.125202	0.12411	0.120874	0.120874	0.115925	0.961636	717	0.473951	0.570989	0.46656	0.46656	0.463301	0	0	0	0	0	0	0	0	0
mir-4425	0.703101	0.194177	0.815805	0.933382	907	1.36724	1.91541	0.0436464	0.122893	881	#N/A	#N/A	#N/A	#N/A	#N/A	0.154364	0.369329	0.0853878	0.0853878	0.255878	1.05479	894	0.552884	1	0.359794	0.359794	0.788618	0	1	0	1	1	0	0	1	0
mir-4426	0.0840044	0	1	1	1491	#N/A	#N/A	#N/A	#N/A	#N/A	#N/A	#N/A	#N/A	#N/A	#N/A	1	1	1	1	1	0	1491	1	1	1	1	1	0	0	0	0	0	0	0	0	0
mir-4427	0.220502	0.624391	0.754322	1	1211	0.249683	0.469515	0.844323	1	1397	#N/A	#N/A	#N/A	#N/A	#N/A	0.924229	0.919457	0.939643	0.939643	0.871998	0.546953	1304	1	1	1	1	1	0	0	0	0	0	0	0	0	0
mir-4428	0.101389	0.437507	0.899164	1	1430	#N/A	#N/A	#N/A	#N/A	#N/A	#N/A	#N/A	#N/A	#N/A	#N/A	0.899164	0.899164	0.899164	0.899164	0.899164	0.437507	1430	1	1	1	1	1	0	0	0	0	0	0	0	0	0
mir-4429	0.306018	0.13524	0.923894	1	1108	0.264442	-0.242732	0.917739	1	1372	#N/A	#N/A	#N/A	#N/A	#N/A	0.987796	0.98746	0.993233	0.993233	0.971121	-0.0537456	1240	1	1	1	1	1	0	0	0	0	0	0	0	0	0
mir-4430	0.340073	1.57802	0.157258	1	1082	0.18109	0.439205	0.837986	1	1496	#N/A	#N/A	#N/A	#N/A	#N/A	0.398848	0.495255	0.289786	0.289786	0.494149	1.00861	1289	0.981768	1	0.813414	0.813414	1	0	0	0	0	0	0	0	0	0
mir-4431	#N/A	#N/A	#N/A	#N/A	#N/A	0.120519	0.0448965	0.986915	1	1613	#N/A	#N/A	#N/A	#N/A	#N/A	0.986915	0.986915	0.986915	0.986915	0.986915	0.0448965	1613	1	1	1	1	1	0	0	0	0	0	0	0	0	0
mir-4433a-3p	0.0242313	1.25849	0.722889	1	1813	0.0502604	-0.339824	0.919011	1	1815	#N/A	#N/A	#N/A	#N/A	#N/A	0.93603	0.935882	0.923209	0.923209	0.912187	0.459331	1814	1	1	1	1	1	0	0	0	0	0	0	0	0	0
mir-4433a-5p	0.0257706	1.30155	0.713773	1	1799	0.314119	-0.035774	0.981406	1	1307	#N/A	#N/A	#N/A	#N/A	#N/A	0.949851	0.953542	0.918074	0.918074	0.970475	0.632888	1553	1	1	1	1	1	0	0	0	0	0	0	0	0	0
mir-4433b-3p	0.051926	1.09819	0.756991	1	1631	0.0771957	-1.01307	0.761796	1	1721	#N/A	#N/A	#N/A	#N/A	#N/A	0.89412	0.884217	0.940947	0.940947	0.825262	0.0425601	1676	1	1	1	1	1	0	0	0	0	0	0	0	0	0
mir-4433b-5p	0.0442923	1.35948	0.701573	1	1670	0.516265	-0.651319	0.674365	1	1161	#N/A	#N/A	#N/A	#N/A	#N/A	0.827203	0.805273	0.893962	0.893962	0.742034	0.35408	1415.5	1	1	1	1	1	0	0	0	0	0	0	0	0	0
mir-4434	1.66192	0.318701	0.692266	0.844963	732	0.0854683	-0.147466	0.964806	1	1701	#N/A	#N/A	#N/A	#N/A	#N/A	0.937477	0.9412	0.9053	0.9053	0.947711	0.0856175	1216.5	1	1	1	1	1	0	0	0	0	0	0	0	0	0
mir-4435	0.169355	2.4878	0.215306	1	1287	2.31967	2.77591	0.00340905	0.0152725	786	#N/A	#N/A	#N/A	#N/A	#N/A	0.0060312	0.0239182	0.00680648	0.00680648	0.0054271	2.63186	1036.5	0.043025	0.205112	0.0500778	0.0500778	0.039841	0	1	0	1	1	0	0	1	0
mir-4436a	0.495483	1.8998	0.252373	0.495149	979	0.44871	-0.67193	0.602415	1	1207	#N/A	#N/A	#N/A	#N/A	#N/A	0.438411	0.365331	0.441053	0.441053	0.390914	0.613934	1093	1	1	1	1	0.987434	0	0	0	0	0	0	0	0	0
mir-4436b-3p	1.35405	-0.0165185	0.983184	0.995946	762	0.965852	-0.89606	0.351643	0.533017	964	#N/A	#N/A	#N/A	#N/A	#N/A	0.712929	0.778772	0.579633	0.579633	0.916211	-0.456289	863	1	1	1	1	1	0	0	0	0	0	0	0	0	0
mir-4436b-5p	0.109945	0.476902	0.800902	1	1412	0.754207	0.00163814	0.998761	1	1045	#N/A	#N/A	#N/A	#N/A	#N/A	0.978495	0.979933	0.96036	0.96036	0.997862	0.23927	1228.5	1	1	1	1	1	0	0	0	0	0	0	0	0	0
mir-4437	0.590579	0.892775	0.289427	0.522548	941	1.25346	1.12037	0.254158	0.430573	898	#N/A	#N/A	#N/A	#N/A	#N/A	0.265527	0.147742	0.443719	0.443719	0.209817	1.00657	919.5	0.778016	0.633915	1	1	0.693366	0	0	0	0	0	0	0	0	0
mir-4438	0.0114164	0.923039	0.795036	1	1961	#N/A	#N/A	#N/A	#N/A	#N/A	#N/A	#N/A	#N/A	#N/A	#N/A	0.795036	0.795036	0.795036	0.795036	0.795036	0.923039	1961	1	1	1	1	1	0	0	0	0	0	0	0	0	0
mir-4439	0.0373174	0.923039	0.795036	1	1714	#N/A	#N/A	#N/A	#N/A	#N/A	#N/A	#N/A	#N/A	#N/A	#N/A	0.795036	0.795036	0.795036	0.795036	0.795036	0.923039	1714	1	1	1	1	1	0	0	0	0	0	0	0	0	0
mir-4440	0.229317	0.610514	0.58743	1	1194	0.945112	0.132118	0.902489	0.951579	976	#N/A	#N/A	#N/A	#N/A	#N/A	0.86658	0.869909	0.829786	0.829786	0.852042	0.371316	1085	1	1	1	1	1	0	0	0	0	0	0	0	0	0
mir-4442	0.711326	-0.477794	0.520371	0.745865	901	0.21538	0.693678	0.743887	1	1444	#N/A	#N/A	#N/A	#N/A	#N/A	0.754483	0.729342	0.769956	0.769956	0.68183	0.107942	1172.5	1	1	1	1	1	0	0	0	0	0	0	0	0	0
mir-4443	15.1929	-0.568831	0.123532	0.322109	433	1.79886	-0.435842	0.50195	0.672826	823	#N/A	#N/A	#N/A	#N/A	#N/A	0.234418	0.195614	0.231804	0.231804	0.212486	-0.502337	628	0.729679	0.760057	0.711533	0.711533	0.695354	0	0	0	0	0	0	0	0	0
mir-4444	0.126038	1.56735	0.462887	1	1367	0.244364	-0.435993	0.825418	1	1406	#N/A	#N/A	#N/A	#N/A	#N/A	0.749684	0.746745	0.71151	0.71151	0.718201	0.565679	1386.5	1	1	1	1	1	0	0	0	0	0	0	0	0	0
mir-4446-3p	9.19523	-0.040659	0.912188	0.965338	486	16.8727	-0.235526	0.377202	0.558011	484	#N/A	#N/A	#N/A	#N/A	#N/A	0.711171	0.747516	0.612122	0.612122	0.77423	-0.138093	485	1	1	1	1	1	0	0	0	0	0	0	0	0	0
mir-4446-5p	0.165294	1.02246	0.653404	1	1294	0.255179	0.759096	0.71016	1	1385	#N/A	#N/A	#N/A	#N/A	#N/A	0.820308	0.797475	0.879872	0.879872	0.735115	0.89078	1339.5	1	1	1	1	1	0	0	0	0	0	0	0	0	0
mir-4448	66.7196	0.391075	0.410114	0.641164	287	117.744	0.811902	0.0756081	0.18051	277	#N/A	#N/A	#N/A	#N/A	#N/A	0.138714	0.117963	0.1455	0.1455	0.123664	0.601488	282	0.51138	0.554827	0.521355	0.521355	0.484336	0	0	0	0	0	0	0	0	0
mir-4449	0.82044	0.179286	0.846483	0.94359	874	3.9133	1.27511	0.0454115	0.12645	682	#N/A	#N/A	#N/A	#N/A	#N/A	0.163703	0.397737	0.0887608	0.0887608	0.291	0.727196	778	0.570467	1	0.369364	0.369364	0.852546	0	1	0	1	1	0	0	1	0
mir-4451	0.433704	-0.137638	0.905303	0.965286	1013	0.531636	-0.382613	0.741719	1	1149	#N/A	#N/A	#N/A	#N/A	#N/A	0.938911	0.937703	0.933291	0.933291	0.907601	-0.260126	1081	1	1	1	1	1	0	0	0	0	0	0	0	0	0
mir-4452	#N/A	#N/A	#N/A	#N/A	#N/A	0.0715789	-1.01307	0.761796	1	1743	#N/A	#N/A	#N/A	#N/A	#N/A	0.761796	0.761796	0.761796	0.761796	0.761796	-1.01307	1743	1	1	1	1	1	0	0	0	0	0	0	0	0	0
mir-4453	0.057243	1.67945	0.63559	1	1611	0.1872	-0.628353	0.797882	1	1491	#N/A	#N/A	#N/A	#N/A	#N/A	0.851462	0.839523	0.867205	0.867205	0.784929	0.525551	1551	1	1	1	1	1	0	0	0	0	0	0	0	0	0
mir-4454	24.3264	-0.961017	0.0281867	0.121865	381	202.9	-0.124504	0.685914	0.810368	230	#N/A	#N/A	#N/A	#N/A	#N/A	0.0956224	0.25497	0.0555788	0.0555788	0.132357	-0.542761	305.5	0.386941	0.872184	0.264591	0.264591	0.501293	-1	0	0	1	-1	0	1	0	0
mir-4455	0.418314	1.50865	0.322535	0.561309	1027	16.1105	-0.574028	0.214464	0.383978	486	#N/A	#N/A	#N/A	#N/A	#N/A	0.253942	0.144184	0.382933	0.382933	0.202359	0.467313	756.5	0.760534	0.627828	0.949042	0.949042	0.683012	0	0	0	0	0	0	0	0	0
mir-4456	#N/A	#N/A	#N/A	#N/A	#N/A	0.0261423	-0.339824	0.919011	1	1940	#N/A	#N/A	#N/A	#N/A	#N/A	0.919011	0.919011	0.919011	0.919011	0.919011	-0.339824	1940	1	1	1	1	1	0	0	0	0	0	0	0	0	0
mir-4457	0.286559	-0.244351	0.85154	1	1119	0.210955	-0.91308	0.611128	1	1451	#N/A	#N/A	#N/A	#N/A	#N/A	0.860303	0.855637	0.848779	0.848779	0.814901	-0.578716	1285	1	1	1	1	1	0	0	0	0	0	0	0	0	0
mir-4458	0.360416	0.868088	0.495826	1	1070	0.121919	-0.628354	0.817939	1	1608	#N/A	#N/A	#N/A	#N/A	#N/A	0.771569	0.764541	0.745809	0.745809	0.729188	0.119867	1339	1	1	1	1	1	0	0	0	0	0	0	0	0	0
mir-4463	0.0115507	0.923039	0.795036	1	1947	#N/A	#N/A	#N/A	#N/A	#N/A	#N/A	#N/A	#N/A	#N/A	#N/A	0.795036	0.795036	0.795036	0.795036	0.795036	0.923039	1947	1	1	1	1	1	0	0	0	0	0	0	0	0	0
mir-4464	0.635021	3.10994	0.00883545	0.0515151	935	0.313385	0.29734	0.869597	1	1309	#N/A	#N/A	#N/A	#N/A	#N/A	0.0450909	0.385822	0.0175928	0.0175928	0.127184	1.70364	1122	0.220728	1	0.109815	0.109815	0.489933	1	0	0	1	1	0	1	0	0
mir-4466	0.522641	1.32631	0.149446	0.357863	970	0.772306	-0.668668	0.512677	1	1035	#N/A	#N/A	#N/A	#N/A	#N/A	0.273442	0.219203	0.276558	0.276558	0.244414	0.328823	1002.5	0.793287	0.804045	0.785622	0.785622	0.768208	0	0	0	0	0	0	0	0	0
mir-4467	0.0566074	0.437508	0.902001	1	1612	0.236827	0.63183	0.829614	1	1417	#N/A	#N/A	#N/A	#N/A	#N/A	0.965274	0.963985	0.970968	0.970968	0.934175	0.534669	1514.5	1	1	1	1	1	0	0	0	0	0	0	0	0	0
mir-4469	0.0347322	1.51168	0.669875	1	1746	0.0469024	-0.339824	0.919011	1	1833	#N/A	#N/A	#N/A	#N/A	#N/A	0.914274	0.915493	0.891018	0.891018	0.89612	0.58593	1789.5	1	1	1	1	1	0	0	0	0	0	0	0	0	0
mir-4470	0.130011	0.945163	0.732135	1	1361	0.120585	0.0448908	0.989283	1	1612	#N/A	#N/A	#N/A	#N/A	#N/A	0.957919	0.961196	0.928248	0.928248	0.982321	0.495027	1486.5	1	1	1	1	1	0	0	0	0	0	0	0	0	0
mir-4471	0.0220768	1.262	0.722143	1	1838	0.166987	-0.628353	0.803382	1	1521	#N/A	#N/A	#N/A	#N/A	#N/A	0.896027	0.887437	0.922796	0.922796	0.831663	0.316824	1679.5	1	1	1	1	1	0	0	0	0	0	0	0	0	0
mir-4473	2.55309	-1.89896	0.00120234	0.0106967	662	5.07976	-0.79329	0.046522	0.12743	644	#N/A	#N/A	#N/A	#N/A	#N/A	0.000603614	0.00113881	0.00240323	0.00240323	0.000538532	-1.34612	653	0.00582997	0.0224603	0.0207367	0.0207367	0.00543194	-1	-1	0	2	-2	1	1	1	0
mir-4474-3p	0.968496	0.126872	0.860509	0.952838	842	2.71381	0.129505	0.812902	0.893572	758	#N/A	#N/A	#N/A	#N/A	#N/A	0.949497	0.94667	0.964994	0.964994	0.906097	0.128188	800	1	1	1	1	1	0	0	0	0	0	0	0	0	0
mir-4474-5p	0.176019	0.673993	0.733461	1	1275	#N/A	#N/A	#N/A	#N/A	#N/A	#N/A	#N/A	#N/A	#N/A	#N/A	0.733461	0.733461	0.733461	0.733461	0.733461	0.673993	1275	1	1	1	1	1	0	0	0	0	0	0	0	0	0
mir-4476	0.0483118	1.70786	0.629858	1	1645	#N/A	#N/A	#N/A	#N/A	#N/A	#N/A	#N/A	#N/A	#N/A	#N/A	0.629858	0.629858	0.629858	0.629858	0.629858	1.70786	1645	1	1	1	1	1	0	0	0	0	0	0	0	0	0
mir-4477a	0.446666	1.49336	0.262576	0.503358	1003	0.138066	0.238206	0.929166	1	1573	#N/A	#N/A	#N/A	#N/A	#N/A	0.588151	0.67336	0.456206	0.456206	0.736589	0.865785	1288	1	1	1	1	1	0	0	0	0	0	0	0	0	0
mir-4477b	1.06048	0.733201	0.325198	0.563018	821	2.40337	0.492688	0.418847	0.595484	783	#N/A	#N/A	#N/A	#N/A	#N/A	0.407749	0.276802	0.544642	0.544642	0.331458	0.612945	802	0.991928	0.888423	1	1	0.908584	0	0	0	0	0	0	0	0	0
mir-4478	1.38105	0.49583	0.474627	0.706338	758	0.611663	0.510589	0.682009	1	1117	#N/A	#N/A	#N/A	#N/A	#N/A	0.688813	0.644368	0.723983	0.723983	0.607658	0.503209	937.5	1	1	1	1	1	0	0	0	0	0	0	0	0	0
mir-4479	0.140156	1.10265	0.636138	1	1341	0.729944	1.5631	0.169391	1	1054	#N/A	#N/A	#N/A	#N/A	#N/A	0.347825	0.324439	0.310089	0.310089	0.335356	1.33288	1197.5	0.919088	0.960794	0.840391	0.840391	0.914965	0	0	0	0	0	0	0	0	0
mir-448	#N/A	#N/A	#N/A	#N/A	#N/A	0.101448	-1.48917	0.655864	1	1663	0.858519	-0.128	0.331441	0.725653	670	0.549126	0.487386	0.553029	0.553029	0.490635	-0.808586	1166.5	1	1	1	1	1	0	0	0	0	0	0	0	0	0
mir-4480	#N/A	#N/A	#N/A	#N/A	#N/A	0.0769476	-0.339824	0.919011	1	1727	#N/A	#N/A	#N/A	#N/A	#N/A	0.919011	0.919011	0.919011	0.919011	0.919011	-0.339824	1727	1	1	1	1	1	0	0	0	0	0	0	0	0	0
mir-4481	0.0115507	0.923039	0.795036	1	1948	#N/A	#N/A	#N/A	#N/A	#N/A	#N/A	#N/A	#N/A	#N/A	#N/A	0.795036	0.795036	0.795036	0.795036	0.795036	0.923039	1948	1	1	1	1	1	0	0	0	0	0	0	0	0	0
mir-4482-3p	0.165912	0.762342	0.736209	1	1293	3.1737	-1.74589	0.12448	0.259785	723	#N/A	#N/A	#N/A	#N/A	#N/A	0.310658	0.370393	0.233465	0.233465	0.351487	-0.491775	1008	0.861352	1	0.714397	0.714397	0.937811	0	0	0	0	0	0	0	0	0
mir-4482-5p	0.0502919	1.262	0.722143	1	1635	0.233929	0.73701	0.687036	1	1421	#N/A	#N/A	#N/A	#N/A	#N/A	0.843882	0.825466	0.902054	0.902054	0.762257	0.999505	1528	1	1	1	1	1	0	0	0	0	0	0	0	0	0
mir-4483	#N/A	#N/A	#N/A	#N/A	#N/A	0.803854	-0.574951	0.587594	1	1022	#N/A	#N/A	#N/A	#N/A	#N/A	0.587594	0.587594	0.587594	0.587594	0.587594	-0.574951	1022	1	1	1	1	1	0	0	0	0	0	0	0	0	0
mir-4484	2.65161	-0.794895	0.219774	0.449123	654	2.46177	-0.953074	0.0738736	0.17772	778	#N/A	#N/A	#N/A	#N/A	#N/A	0.0831348	0.0431145	0.14229	0.14229	0.066149	-0.873984	716	0.349047	0.305563	0.513143	0.513143	0.306416	0	0	0	0	0	0	0	0	0
mir-4485-3p	8.73056	2.13471	0.000521644	0.00549323	493	11.1411	1.01843	0.116864	0.247788	536	#N/A	#N/A	#N/A	#N/A	#N/A	0.000652609	0.00688971	0.00104302	0.00104302	0.000615386	1.57657	514.5	0.00622632	0.0872364	0.0101784	0.0101784	0.00604999	1	0	0	1	1	0	1	0	0
mir-4485-5p	0.253291	1.62971	0.34144	1	1156	0.269483	-1.74652	0.379344	1	1366	#N/A	#N/A	#N/A	#N/A	#N/A	0.394256	0.259765	0.566299	0.566299	0.317964	-0.0584049	1261	0.978504	0.874554	1	1	0.895765	0	0	0	0	0	0	0	0	0
mir-4487	0.319423	0.703677	0.640644	1	1099	1.22998	2.36814	0.0168251	0.0574787	903	#N/A	#N/A	#N/A	#N/A	#N/A	0.059609	0.216133	0.033367	0.033367	0.0819069	1.53591	1001	0.277034	0.798022	0.181431	0.181431	0.35605	0	1	0	1	1	0	0	1	0
mir-4488	72.4648	1.74231	0.00124067	0.0109434	279	11.6371	0.27734	0.669277	0.802177	529	#N/A	#N/A	#N/A	#N/A	#N/A	0.0067206	0.224797	0.00247981	0.00247981	0.0122364	1.00983	404	0.0470843	0.816716	0.021164	0.021164	0.0785423	1	0	0	1	1	0	1	0	0
mir-4489	0.22198	1.96287	0.199161	1	1208	0.384317	0.466546	0.739158	1	1247	#N/A	#N/A	#N/A	#N/A	#N/A	0.429251	0.440221	0.358656	0.358656	0.442475	1.21471	1227.5	1	1	0.912978	0.912978	1	0	0	0	0	0	0	0	0	0
mir-4490	0.153274	1.9963	0.573067	1	1314	#N/A	#N/A	#N/A	#N/A	#N/A	#N/A	#N/A	#N/A	#N/A	#N/A	0.573067	0.573067	0.573067	0.573067	0.573067	1.9963	1314	1	1	1	1	1	0	0	0	0	0	0	0	0	0
mir-4491	1.2251	1.4403	0.0898779	0.266535	780	2.11898	0.703011	0.303989	0.488781	800	#N/A	#N/A	#N/A	#N/A	#N/A	0.125683	0.0775655	0.171678	0.171678	0.103409	1.07166	790	0.475003	0.442935	0.581425	0.581425	0.419762	0	0	0	0	0	0	0	0	0
mir-4492	35.9016	3.46105	5.33813e-09	3.473e-07	344	34.4401	-0.213811	0.728201	0.836021	381	#N/A	#N/A	#N/A	#N/A	#N/A	7.91657e-08	0.265138	1.06763e-08	1.06763e-08	1.22646e-06	1.62362	362.5	1.87679e-06	0.875217	4.95585e-07	4.95585e-07	2.59894e-05	1	0	0	1	1	0	1	0	0
mir-4493	#N/A	#N/A	#N/A	#N/A	#N/A	0.125248	0.0448967	0.986788	1	1604	#N/A	#N/A	#N/A	#N/A	#N/A	0.986788	0.986788	0.986788	0.986788	0.986788	0.0448967	1604	1	1	1	1	1	0	0	0	0	0	0	0	0	0
mir-4494	0.0589639	2.02959	0.566639	1	1603	0.205753	0.238102	0.907755	1	1459	#N/A	#N/A	#N/A	#N/A	#N/A	0.856329	0.861869	0.812198	0.812198	0.849882	1.13385	1531	1	1	1	1	1	0	0	0	0	0	0	0	0	0
mir-4496	0.516533	1.69106	0.174235	0.393459	971	0.472752	-0.388014	0.752548	1	1192	#N/A	#N/A	#N/A	#N/A	#N/A	0.397509	0.429463	0.318112	0.318112	0.427242	0.651521	1081.5	0.981313	1	0.848227	0.848227	1	0	0	0	0	0	0	0	0	0
mir-4497	222.249	6.97338	1.5208e-23	1.56947e-20	195	1.48705	1.53935	0.199809	0.367417	866	#N/A	#N/A	#N/A	#N/A	#N/A	1.67586e-22	0.0199618	3.04161e-23	3.04161e-23	9.55222e-13	4.25637	530.5	1.96663e-19	0.186753	7.13865e-20	7.13865e-20	2.78209e-10	1	0	0	1	1	0	1	0	0
mir-4498	0.345941	0.388651	0.731645	1	1078	0.251791	-0.0509886	0.974107	1	1393	#N/A	#N/A	#N/A	#N/A	#N/A	0.954088	0.956709	0.927986	0.927986	0.964243	0.168831	1235.5	1	1	1	1	1	0	0	0	0	0	0	0	0	0
mir-449a	4.35222	2.56513	7.69153e-06	0.000175465	594	18.839	3.07358	4.54298e-06	4.48953e-05	474	#N/A	#N/A	#N/A	#N/A	#N/A	8.76263e-10	7.48416e-11	9.08593e-06	9.08593e-06	3.93759e-08	2.81936	534	3.02439e-08	7.98424e-09	0.000159139	0.000159139	1.32965e-06	1	1	0	2	2	1	1	1	0
mir-449b-3p	0.0346523	1.26853	0.72076	1	1748	0.380834	-0.368489	0.790801	1	1251	2.16074	-0.083	0.719909	0.928702	274	0.938651	0.924346	0.978027	0.978027	0.854089	0.272346	1091	1	1	1	1	1	0	0	0	0	0	0	0	0	0
mir-449b-5p	1.03186	3.36835	0.000571637	0.00584089	823	5.38589	0.845601	0.286693	0.467683	633	#N/A	#N/A	#N/A	#N/A	#N/A	0.00159236	0.0412604	0.00114295	0.00114295	0.00167255	2.10698	728	0.0134434	0.298883	0.010949	0.010949	0.0144964	1	0	0	1	1	0	1	0	0
mir-449c-3p	#N/A	#N/A	#N/A	#N/A	#N/A	#N/A	#N/A	#N/A	#N/A	#N/A	0.804815	-0.031	0.800214	0.941428	751	0.800214	0.800214	0.800214	0.800214	0.800214	-0.031	751	1	1	1	1	1	0	0	0	0	0	0	0	0	0
mir-449c-5p	1.21089	1.55864	0.10006	0.285738	787	23.8022	1.84344	0.00151309	0.00743997	445	0.747778	0.173	0.126672	0.484064	826	0.00135878	0.00198177	0.0045324	0.0045324	0.00101338	1.19169	686	0.0117244	0.0347106	0.0355771	0.0355771	0.00941151	0	1	0	1	1	0	0	1	0
mir-4500	0.0282805	0	1	1	1781	#N/A	#N/A	#N/A	#N/A	#N/A	#N/A	#N/A	#N/A	#N/A	#N/A	1	1	1	1	1	0	1781	1	1	1	1	1	0	0	0	0	0	0	0	0	0
mir-4501	0.0283037	0.762744	0.83003	1	1780	#N/A	#N/A	#N/A	#N/A	#N/A	#N/A	#N/A	#N/A	#N/A	#N/A	0.83003	0.83003	0.83003	0.83003	0.83003	0.762744	1780	1	1	1	1	1	0	0	0	0	0	0	0	0	0
mir-4502	#N/A	#N/A	#N/A	#N/A	#N/A	0.0261423	-0.339824	0.919011	1	1941	#N/A	#N/A	#N/A	#N/A	#N/A	0.919011	0.919011	0.919011	0.919011	0.919011	-0.339824	1941	1	1	1	1	1	0	0	0	0	0	0	0	0	0
mir-4503	0.0638446	0.937028	0.769843	1	1569	#N/A	#N/A	#N/A	#N/A	#N/A	#N/A	#N/A	#N/A	#N/A	#N/A	0.769843	0.769843	0.769843	0.769843	0.769843	0.937028	1569	1	1	1	1	1	0	0	0	0	0	0	0	0	0
mir-4504	2.05819	0.765034	0.117591	0.313399	693	1.1548	0.107637	0.907155	0.952512	920	#N/A	#N/A	#N/A	#N/A	#N/A	0.345407	0.52444	0.221355	0.221355	0.543458	0.436335	806.5	0.919088	1	0.688105	0.688105	1	0	0	0	0	0	0	0	0	0
mir-4505	0.0708845	1.54756	0.662333	1	1542	0.0295619	-0.339824	0.919011	1	1892	#N/A	#N/A	#N/A	#N/A	#N/A	0.910872	0.912364	0.885981	0.885981	0.89378	0.603869	1717	1	1	1	1	1	0	0	0	0	0	0	0	0	0
mir-4506	0.12352	0.143028	0.946096	1	1372	0.246989	0.189863	0.918753	1	1402	#N/A	#N/A	#N/A	#N/A	#N/A	0.99105	0.990867	0.993399	0.993399	0.978597	0.166445	1387	1	1	1	1	1	0	0	0	0	0	0	0	0	0
mir-4507	0.265149	1.63454	0.334078	1	1135	0.774025	-0.171156	0.867266	1	1033	#N/A	#N/A	#N/A	#N/A	#N/A	0.648655	0.681075	0.556548	0.556548	0.687549	0.731691	1084	1	1	1	1	1	0	0	0	0	0	0	0	0	0
mir-4508	117.704	5.10767	3.3314e-14	8.59501e-12	242	7.04241	-0.459936	0.402607	0.58225	597	#N/A	#N/A	#N/A	#N/A	#N/A	4.41841e-13	0.0810463	6.6628e-14	6.6628e-14	1.31904e-09	2.32387	419.5	3.05e-11	0.453365	1.04251e-11	1.04251e-11	7.49598e-08	1	0	0	1	1	0	1	0	0
mir-450a-1-3p	0.925283	2.32938	0.0138	0.0722926	846	0.17324	-0.435994	0.838112	1	1512	#N/A	#N/A	#N/A	#N/A	#N/A	0.0631466	0.362877	0.0274096	0.0274096	0.143827	0.946695	1179	0.287263	1	0.15427	0.15427	0.531088	1	0	0	1	1	0	1	0	0
mir-450a-2-3p	0.525148	1.79013	0.154902	0.364974	969	0.958594	1.29547	0.238856	0.413097	969	#N/A	#N/A	#N/A	#N/A	#N/A	0.158981	0.0775228	0.285809	0.285809	0.124565	1.5428	969	0.560428	0.442935	0.80431	0.80431	0.485345	0	0	0	0	0	0	0	0	0
mir-450a-5p	37.4726	1.05249	0.00808451	0.0485071	339	80.013	1.37689	1.92763e-09	5.88804e-08	303	0.848889	-0.164	0.198565	0.575898	682	1.17175e-09	0.00147079	5.7829e-09	5.7829e-09	1.84145e-08	0.755127	441.333	3.98564e-08	0.027166	3.0161e-07	3.0161e-07	6.70402e-07	1	1	0	2	2	1	1	1	0
mir-450b-3p	0.222968	1.66739	0.501455	1	1207	0.0261423	-0.339824	0.919011	1	1942	0.700741	-0.152	0.185562	0.565599	872	0.554355	0.579123	0.459775	0.459775	0.624368	0.391855	1340.33	1	1	1	1	1	0	0	0	0	0	0	0	0	0
mir-450b-5p	19.9309	1.16342	0.000181357	0.00245541	399	120.438	1.91458	1.24805e-17	2.09672e-15	276	1.48815	0.021	0.936579	0.980896	365	2.50489e-18	0.137004	3.74415e-17	3.74415e-17	2.47449e-12	1.033	346.667	5.34453e-16	0.612474	1.25536e-14	1.25536e-14	6.40619e-10	1	1	0	2	2	1	1	1	0
mir-4510	0.771344	3.63373	0.0343028	0.141599	886	2.90937	-0.894998	0.0543525	0.143745	741	#N/A	#N/A	#N/A	#N/A	#N/A	0.0135821	0.00392988	0.0674289	0.0674289	0.0103226	1.36937	813.5	0.0838872	0.058748	0.303172	0.303172	0.069114	1	0	0	1	1	0	1	0	0
mir-4511	0.633943	1.01359	0.271148	0.504268	936	2.32243	-0.00152399	0.998105	0.998105	785	#N/A	#N/A	#N/A	#N/A	#N/A	0.624349	0.733004	0.468774	0.468774	0.978378	0.506034	860.5	1	1	1	1	1	0	0	0	0	0	0	0	0	0
mir-4512	0.0663424	0.285855	0.916023	1	1555	0.772301	-0.207013	0.834782	1	1036	#N/A	#N/A	#N/A	#N/A	#N/A	0.969842	0.968951	0.972703	0.972703	0.943253	0.0394209	1295.5	1	1	1	1	1	0	0	0	0	0	0	0	0	0
mir-4513	0.013273	1.42882	0.687234	1	1894	0.360992	0.450014	0.752742	1	1266	#N/A	#N/A	#N/A	#N/A	#N/A	0.858276	0.843187	0.902177	0.902177	0.781539	0.939418	1580	1	1	1	1	1	0	0	0	0	0	0	0	0	0
mir-4515	0.155059	1.90381	0.291515	1	1310	0.897493	0.576311	0.575871	0.726506	989	#N/A	#N/A	#N/A	#N/A	#N/A	0.467454	0.376179	0.498049	0.498049	0.404948	1.24006	1149.5	1	1	1	1	1	0	0	0	0	0	0	0	0	0
mir-4516	158.798	4.26057	5.29913e-12	6.07634e-10	222	8.84159	-0.171764	0.688788	0.810368	562	#N/A	#N/A	#N/A	#N/A	#N/A	9.9777e-11	0.237215	1.05983e-11	1.05983e-11	2.26351e-08	2.0444	392	4.10836e-09	0.845005	9.56698e-10	9.56698e-10	7.99088e-07	1	0	0	1	1	0	1	0	0
mir-4517	1.7105	1.38481	0.0173322	0.0875322	728	3.58527	0.0265622	0.959375	0.979787	700	#N/A	#N/A	#N/A	#N/A	#N/A	0.0847477	0.476978	0.034364	0.034364	0.358901	0.705688	714	0.352996	1	0.184138	0.184138	0.948118	1	0	0	1	1	0	1	0	0
mir-4518	0.538946	1.2049	0.208604	0.436268	961	1.46814	3.16583	0.00118085	0.00613556	868	#N/A	#N/A	#N/A	#N/A	#N/A	0.00229305	0.0220049	0.00236031	0.00236031	0.0021577	2.18536	914.5	0.0185579	0.195627	0.0204415	0.0204415	0.0179718	0	1	0	1	1	0	0	1	0
mir-4519	0.391142	0.751163	0.602965	1	1046	1.13586	-0.26152	0.76666	0.860571	925	#N/A	#N/A	#N/A	#N/A	#N/A	0.81896	0.801313	0.842363	0.842363	0.745232	0.244822	985.5	1	1	1	1	1	0	0	0	0	0	0	0	0	0
mir-451a	22519.4	2.23713	4.07626e-06	0.000102602	22	13298.1	-0.216079	0.544517	0.708494	53	5.69074	-0.168	0.677977	0.914881	121	0.000156922	0.298997	1.22287e-05	1.22287e-05	0.000520717	0.617684	65.3333	0.00181426	0.924568	0.000207977	0.000207977	0.00532136	1	0	0	1	1	0	1	0	0
mir-451b	#N/A	#N/A	#N/A	#N/A	#N/A	0.663074	0.659326	0.628727	1	1088	#N/A	#N/A	#N/A	#N/A	#N/A	0.628727	0.628727	0.628727	0.628727	0.628727	0.659326	1088	1	1	1	1	1	0	0	0	0	0	0	0	0	0
mir-452-3p	#N/A	#N/A	#N/A	#N/A	#N/A	#N/A	#N/A	#N/A	#N/A	#N/A	0.804815	-0.003	0.978582	0.986808	752	0.978582	0.978582	0.978582	0.978582	0.978582	-0.003	752	1	1	1	1	1	0	0	0	0	0	0	0	0	0
mir-452-5p	239.568	0.459297	0.149803	0.357863	187	340.235	0.19923	0.151916	0.306876	191	3.47963	0.051	0.868578	0.955138	201	0.249489	0.26467	0.385448	0.385448	0.301998	0.236509	193	0.751573	0.874901	0.95099	0.95099	0.868711	0	0	0	0	0	0	0	0	0
mir-4520-2-3p	0.123451	1.40546	0.511042	1	1373	0.144274	0.0448975	0.986312	1	1561	#N/A	#N/A	#N/A	#N/A	#N/A	0.849362	0.873674	0.76092	0.76092	0.954882	0.725181	1467	1	1	1	1	1	0	0	0	0	0	0	0	0	0
mir-4520-3p	0.914047	1.37326	0.0649751	0.214918	850	1.17928	-0.711585	0.507825	0.679798	916	#N/A	#N/A	#N/A	#N/A	#N/A	0.145557	0.16405	0.125728	0.125728	0.142919	0.330837	883	0.530471	0.677862	0.478257	0.478257	0.530259	0	0	0	0	0	0	0	0	0
mir-4520-5p	0.0244979	0.762744	0.83003	1	1810	#N/A	#N/A	#N/A	#N/A	#N/A	#N/A	#N/A	#N/A	#N/A	#N/A	0.83003	0.83003	0.83003	0.83003	0.83003	0.762744	1810	1	1	1	1	1	0	0	0	0	0	0	0	0	0
mir-4521	1.57964	0.0486517	0.945328	0.980481	738	31.7137	-0.152133	0.554217	0.710752	396	#N/A	#N/A	#N/A	#N/A	#N/A	0.862589	0.874773	0.801278	0.801278	0.891335	-0.0517405	567	1	1	1	1	1	0	0	0	0	0	0	0	0	0
mir-4522	0.262468	0.732325	0.53861	1	1137	0.310486	0.965738	0.637595	1	1313	#N/A	#N/A	#N/A	#N/A	#N/A	0.710462	0.660681	0.787119	0.787119	0.616846	0.849032	1225	1	1	1	1	1	0	0	0	0	0	0	0	0	0
mir-4523	0.167577	1.0201	0.608861	1	1290	0.248483	0.724922	0.725881	1	1401	#N/A	#N/A	#N/A	#N/A	#N/A	0.802837	0.778716	0.84701	0.84701	0.719787	0.872512	1345.5	1	1	1	1	1	0	0	0	0	0	0	0	0	0
mir-4524a-3p	0.984084	-0.519101	0.436547	0.667432	837	1.98163	-1.40582	0.0273313	0.0839938	809	#N/A	#N/A	#N/A	#N/A	#N/A	0.0647706	0.107592	0.0539157	0.0539157	0.0646815	-0.962458	823	0.29234	0.524985	0.258245	0.258245	0.302626	0	-1	0	1	-1	0	0	1	0
mir-4524a-5p	0.149202	-0.228402	0.913363	1	1324	0.756047	-0.539555	0.551545	1	1043	#N/A	#N/A	#N/A	#N/A	#N/A	0.849166	0.856839	0.798888	0.798888	0.850577	-0.383979	1183.5	1	1	1	1	1	0	0	0	0	0	0	0	0	0
mir-4525	0.659946	-0.257347	0.784908	0.909119	923	0.570144	0.509793	0.648302	1	1135	#N/A	#N/A	#N/A	#N/A	#N/A	0.852635	0.839374	0.876309	0.876309	0.782196	0.126223	1029	1	1	1	1	1	0	0	0	0	0	0	0	0	0
mir-4526	0.047465	0.437508	0.902001	1	1650	1.3664	0.143051	0.861194	0.920555	882	#N/A	#N/A	#N/A	#N/A	#N/A	0.972998	0.971962	0.980733	0.980733	0.944695	0.290279	1266	1	1	1	1	1	0	0	0	0	0	0	0	0	0
mir-4528	0.257839	2.02648	0.549228	1	1146	0.390511	0.457817	0.709982	1	1242	#N/A	#N/A	#N/A	#N/A	#N/A	0.757172	0.725615	0.796804	0.796804	0.673774	1.24215	1194	1	1	1	1	1	0	0	0	0	0	0	0	0	0
mir-4529-3p	0.649783	1.40631	0.136361	0.34407	926	1.03093	-1.09261	0.212371	0.381587	943	#N/A	#N/A	#N/A	#N/A	#N/A	0.131529	0.0608071	0.254128	0.254128	0.102524	0.156847	934.5	0.492341	0.388307	0.75403	0.75403	0.417623	0	0	0	0	0	0	0	0	0
mir-4529-5p	0.0115507	0.923039	0.795036	1	1949	0.120682	0.0448908	0.989283	1	1611	#N/A	#N/A	#N/A	#N/A	#N/A	0.975392	0.976741	0.95799	0.95799	0.98667	0.483965	1780	1	1	1	1	1	0	0	0	0	0	0	0	0	0
mir-4530	0.0641185	0.923038	0.795036	1	1568	#N/A	#N/A	#N/A	#N/A	#N/A	#N/A	#N/A	#N/A	#N/A	#N/A	0.795036	0.795036	0.795036	0.795036	0.795036	0.923038	1568	1	1	1	1	1	0	0	0	0	0	0	0	0	0
mir-4531	2.42468	0.313823	0.692673	0.844963	669	4.32479	1.37017	0.0270316	0.0833268	660	#N/A	#N/A	#N/A	#N/A	#N/A	0.0932074	0.258987	0.0533325	0.0533325	0.131411	0.841995	664.5	0.37913	0.874554	0.255974	0.255974	0.498676	0	1	0	1	1	0	0	1	0
mir-4533	0.0129745	1.4223	0.688595	1	1923	#N/A	#N/A	#N/A	#N/A	#N/A	#N/A	#N/A	#N/A	#N/A	#N/A	0.688595	0.688595	0.688595	0.688595	0.688595	1.4223	1923	1	1	1	1	1	0	0	0	0	0	0	0	0	0
mir-4536-3p	0.704537	0.118225	0.875388	0.955946	906	1.52166	1.14454	0.180191	0.343351	860	#N/A	#N/A	#N/A	#N/A	#N/A	0.44905	0.554035	0.327913	0.327913	0.57126	0.631384	883	1	1	0.866681	0.866681	1	0	0	0	0	0	0	0	0	0
mir-4536-5p	0.420642	1.2702	0.239485	0.475236	1026	0.193469	-0.435993	0.834113	1	1480	#N/A	#N/A	#N/A	#N/A	#N/A	0.521497	0.57089	0.421616	0.421616	0.575331	0.417102	1253	1	1	0.991516	0.991516	1	0	0	0	0	0	0	0	0	0
mir-4537	0.131688	1.43686	0.488982	1	1360	0.261433	0.800474	0.699089	1	1374	#N/A	#N/A	#N/A	#N/A	#N/A	0.708778	0.670386	0.738861	0.738861	0.62922	1.11867	1367	1	1	1	1	1	0	0	0	0	0	0	0	0	0
mir-4538	0.11688	1.51977	0.668374	1	1389	#N/A	#N/A	#N/A	#N/A	#N/A	#N/A	#N/A	#N/A	#N/A	#N/A	0.668374	0.668374	0.668374	0.668374	0.668374	1.51977	1389	1	1	1	1	1	0	0	0	0	0	0	0	0	0
mir-4539	0.160097	1.82866	0.560954	1	1302	0.263694	-0.242813	0.902486	1	1373	#N/A	#N/A	#N/A	#N/A	#N/A	0.850869	0.856052	0.807239	0.807239	0.842051	0.792926	1337.5	1	1	1	1	1	0	0	0	0	0	0	0	0	0
mir-454-3p	180.241	1.38968	7.99797e-06	0.000175615	211	1102.43	0.674211	2.01614e-10	8.46778e-09	136	1.76037	0.625	0.0174873	0.145981	316	2.1577e-14	8.92504e-07	6.04842e-10	6.04842e-10	4.22185e-11	0.896298	221	2.17047e-12	4.55371e-05	4.0559e-08	4.0559e-08	4.79769e-09	1	1	1	3	3	1	1	1	1
mir-454-5p	2.18428	1.28046	0.0132247	0.0699894	686	51.3227	-0.286443	0.172566	0.335157	339	0.857778	0.297	0.00565414	0.0687085	671	0.000975887	0.00116945	0.0168667	0.0168667	0.000728756	0.430339	565.333	0.00884327	0.0226834	0.106414	0.106414	0.00707501	1	0	1	2	2	1	1	0	1
mir-455-3p	165.789	1.36832	1.1224e-06	3.73651e-05	217	213.81	0.144501	0.461299	0.634365	226	7.32963	0.335	0.0861056	0.389912	85	7.1853e-06	0.0273386	3.3672e-06	3.3672e-06	1.4462e-05	0.615939	176	0.000113181	0.22202	6.75455e-05	6.75455e-05	0.000226151	1	0	0	1	1	0	1	0	0
mir-455-5p	422.794	-0.290576	0.402259	0.636704	155	315.347	0.471489	0.00170253	0.00825073	195	3.01148	0.153	0.624054	0.90121	221	0.0166039	0.18106	0.0050989	0.0050989	0.024286	0.111304	190.333	0.0989071	0.717815	0.0396263	0.0396263	0.138353	0	1	0	1	1	0	0	1	0
mir-4632-3p	0.0931202	1.69759	0.56575	1	1459	0.191658	-0.435993	0.834457	1	1483	#N/A	#N/A	#N/A	#N/A	#N/A	0.826437	0.820124	0.811427	0.811427	0.779358	0.630797	1471	1	1	1	1	1	0	0	0	0	0	0	0	0	0
mir-4633-3p	#N/A	#N/A	#N/A	#N/A	#N/A	0.0975189	-0.820713	0.806017	1	1670	#N/A	#N/A	#N/A	#N/A	#N/A	0.806017	0.806017	0.806017	0.806017	0.806017	-0.820713	1670	1	1	1	1	1	0	0	0	0	0	0	0	0	0
mir-4634	0.424826	-0.330385	0.849414	0.94359	1020	0.201651	-0.242782	0.907931	1	1469	#N/A	#N/A	#N/A	#N/A	#N/A	0.971566	0.970559	0.977324	0.977324	0.943631	-0.286584	1244.5	1	1	1	1	1	0	0	0	0	0	0	0	0	0
mir-4635	0.471327	-0.056137	0.951371	0.983161	989	0.231027	-1.95565	0.40724	1	1425	#N/A	#N/A	#N/A	#N/A	#N/A	0.754805	0.79431	0.648636	0.648636	0.853811	-1.00589	1207	1	1	1	1	1	0	0	0	0	0	0	0	0	0
mir-4636	4.82041	-1.83907	0.000600779	0.00607847	581	13.8952	-1.69928	1.93562e-07	2.82769e-06	512	#N/A	#N/A	#N/A	#N/A	#N/A	2.77637e-09	1.80584e-07	3.87124e-07	3.87124e-07	7.41619e-08	-1.76917	546.5	9.0502e-08	1.05958e-05	1.08164e-05	1.08164e-05	2.36709e-06	-1	-1	0	2	-2	1	1	1	0
mir-4637	0.232613	0.246662	0.877112	1	1185	0.248575	-1.95778	0.405014	1	1400	#N/A	#N/A	#N/A	#N/A	#N/A	0.722903	0.742328	0.645992	0.645992	0.741766	-0.855557	1292.5	1	1	1	1	1	0	0	0	0	0	0	0	0	0
mir-4638-3p	1.23853	-0.00731639	0.990521	0.998574	777	2.1775	0.440167	0.520664	0.689657	794	#N/A	#N/A	#N/A	#N/A	#N/A	0.857231	0.88053	0.770237	0.770237	0.966907	0.216425	785.5	1	1	1	1	1	0	0	0	0	0	0	0	0	0
mir-4638-5p	0.250585	0.386385	0.781872	1	1157	0.13962	-1.50052	0.638519	1	1571	#N/A	#N/A	#N/A	#N/A	#N/A	0.846047	0.832027	0.869332	0.869332	0.774994	-0.557065	1364	1	1	1	1	1	0	0	0	0	0	0	0	0	0
mir-4639-3p	0.0398313	0.923038	0.795036	1	1695	0.0632214	-0.339824	0.919011	1	1766	#N/A	#N/A	#N/A	#N/A	#N/A	0.959942	0.959116	0.95799	0.95799	0.933328	0.291607	1730.5	1	1	1	1	1	0	0	0	0	0	0	0	0	0
mir-4639-5p	0.112832	1.39227	0.457355	1	1406	0.114943	-0.820713	0.806017	1	1625	#N/A	#N/A	#N/A	#N/A	#N/A	0.736514	0.728689	0.705536	0.705536	0.697035	0.285779	1515.5	1	1	1	1	1	0	0	0	0	0	0	0	0	0
mir-4640-3p	0.217937	0.245651	0.826049	1	1217	1.57203	0.368562	0.649417	0.784907	850	#N/A	#N/A	#N/A	#N/A	#N/A	0.870542	0.862432	0.877092	0.877092	0.812308	0.307107	1033.5	1	1	1	1	1	0	0	0	0	0	0	0	0	0
mir-4640-5p	0.208159	-0.624399	0.702104	1	1231	0.45205	-0.312839	0.812163	1	1205	#N/A	#N/A	#N/A	#N/A	#N/A	0.890533	0.882032	0.911258	0.911258	0.827552	-0.468619	1218	1	1	1	1	1	0	0	0	0	0	0	0	0	0
mir-4641	0.0498903	1.09819	0.756991	1	1639	0.0522846	-0.147466	0.964806	1	1812	#N/A	#N/A	#N/A	#N/A	#N/A	0.959849	0.961301	0.940947	0.940947	0.958927	0.475362	1725.5	1	1	1	1	1	0	0	0	0	0	0	0	0	0
mir-4642	0.0344222	0.602448	0.865364	1	1751	0.290541	0.122599	0.944243	1	1333	#N/A	#N/A	#N/A	#N/A	#N/A	0.982152	0.981875	0.981873	0.981873	0.965829	0.362524	1542	1	1	1	1	1	0	0	0	0	0	0	0	0	0
mir-4643	0.233178	0	1	1	1183	0.0554714	-0.147466	0.964806	1	1804	#N/A	#N/A	#N/A	#N/A	#N/A	0.999373	0.999381	0.998761	0.998761	#N/A	-0.0737332	1493.5	1	1	1	1	#N/A	0	0	0	0	0	0	0	0	0
mir-4644	0.0613433	0.602448	0.865364	1	1588	#N/A	#N/A	#N/A	#N/A	#N/A	#N/A	#N/A	#N/A	#N/A	#N/A	0.865364	0.865364	0.865364	0.865364	0.865364	0.602448	1588	1	1	1	1	1	0	0	0	0	0	0	0	0	0
mir-4645-3p	1.95598	1.63583	0.00443368	0.0305037	704	8.56167	0.314095	0.384802	0.565171	566	#N/A	#N/A	#N/A	#N/A	#N/A	0.0125799	0.0757523	0.0088477	0.0088477	0.013302	0.974962	635	0.0787336	0.442265	0.0620999	0.0620999	0.0844513	1	0	0	1	1	0	1	0	0
mir-4645-5p	0.105752	0.84926	0.733691	1	1419	0.0755842	-0.147466	0.964806	1	1737	#N/A	#N/A	#N/A	#N/A	#N/A	0.952435	0.954548	0.92908	0.92908	0.954976	0.350897	1578	1	1	1	1	1	0	0	0	0	0	0	0	0	0
mir-4646-5p	0.0949188	2.21279	0.451901	1	1452	0.141752	0.0448974	0.986372	1	1565	#N/A	#N/A	#N/A	#N/A	#N/A	0.805909	0.842232	0.699587	0.699587	0.946441	1.12884	1508.5	1	1	1	1	1	0	0	0	0	0	0	0	0	0
mir-4647	0.663198	1.44515	0.105569	0.295251	920	0.907893	0.528395	0.618188	0.76244	986	#N/A	#N/A	#N/A	#N/A	#N/A	0.243384	0.261913	0.199994	0.199994	0.248645	0.986774	953	0.745559	0.874554	0.643876	0.643876	0.775485	0	0	0	0	0	0	0	0	0
mir-4648	0.0836998	0.923038	0.795036	1	1495	0.0277357	-0.339824	0.919011	1	1931	#N/A	#N/A	#N/A	#N/A	#N/A	0.959942	0.959116	0.95799	0.95799	0.933328	0.291607	1713	1	1	1	1	1	0	0	0	0	0	0	0	0	0
mir-4649-3p	0.0249294	0.762744	0.83003	1	1804	0.415627	0.729995	0.607947	1	1227	#N/A	#N/A	#N/A	#N/A	#N/A	0.849751	0.842065	0.846295	0.846295	0.795857	0.746369	1515.5	1	1	1	1	1	0	0	0	0	0	0	0	0	0
mir-4649-5p	0.21072	1.29143	0.503942	1	1226	0.141972	0.408526	0.879508	1	1564	#N/A	#N/A	#N/A	#N/A	#N/A	0.803864	0.809933	0.753926	0.753926	0.793479	0.849979	1395	1	1	1	1	1	0	0	0	0	0	0	0	0	0
mir-4650-3p	0.013273	1.42882	0.687234	1	1895	#N/A	#N/A	#N/A	#N/A	#N/A	#N/A	#N/A	#N/A	#N/A	#N/A	0.687234	0.687234	0.687234	0.687234	0.687234	1.42882	1895	1	1	1	1	1	0	0	0	0	0	0	0	0	0
mir-4650-5p	#N/A	#N/A	#N/A	#N/A	#N/A	0.110604	-1.48917	0.655864	1	1638	#N/A	#N/A	#N/A	#N/A	#N/A	0.655864	0.655864	0.655864	0.655864	0.655864	-1.48917	1638	1	1	1	1	1	0	0	0	0	0	0	0	0	0
mir-4651	0.155512	0.535259	0.769428	1	1309	0.815164	1.64856	0.130487	1	1018	#N/A	#N/A	#N/A	#N/A	#N/A	0.331179	0.404923	0.243947	0.243947	0.387579	1.09191	1163.5	0.892397	1	0.740417	0.740417	0.981587	0	0	0	0	0	0	0	0	0
mir-4653-3p	0.112918	0.762709	0.819768	1	1405	0.0984693	-0.820713	0.806017	1	1669	#N/A	#N/A	#N/A	#N/A	#N/A	0.93455	0.929981	0.96237	0.96237	0.881892	-0.0290019	1537	1	1	1	1	1	0	0	0	0	0	0	0	0	0
mir-4653-5p	0.230335	0.0113279	0.995521	1	1191	0.329732	-2.8376	0.182121	1	1291	#N/A	#N/A	#N/A	#N/A	#N/A	0.490898	0.661864	0.331074	0.331074	0.938681	-1.41313	1241	1	1	0.871373	0.871373	1	0	0	0	0	0	0	0	0	0
mir-4654	0.257783	0.146883	0.913278	1	1147	0.397007	-0.985465	0.44158	1	1236	#N/A	#N/A	#N/A	#N/A	#N/A	0.769513	0.791896	0.688167	0.688167	0.806401	-0.419291	1191.5	1	1	1	1	1	0	0	0	0	0	0	0	0	0
mir-4655-3p	0.0356028	0	1	1	1736	#N/A	#N/A	#N/A	#N/A	#N/A	#N/A	#N/A	#N/A	#N/A	#N/A	1	1	1	1	1	0	1736	1	1	1	1	1	0	0	0	0	0	0	0	0	0
mir-4655-5p	#N/A	#N/A	#N/A	#N/A	#N/A	0.0913973	-0.147466	0.964806	1	1691	#N/A	#N/A	#N/A	#N/A	#N/A	0.964806	0.964806	0.964806	0.964806	0.964806	-0.147466	1691	1	1	1	1	1	0	0	0	0	0	0	0	0	0
mir-4656	0.0618173	0	1	1	1583	#N/A	#N/A	#N/A	#N/A	#N/A	#N/A	#N/A	#N/A	#N/A	#N/A	1	1	1	1	1	0	1583	1	1	1	1	1	0	0	0	0	0	0	0	0	0
mir-4657	0.254736	2.17317	0.118429	1	1154	0.245174	-0.729609	0.765834	1	1405	#N/A	#N/A	#N/A	#N/A	#N/A	0.30839	0.39096	0.222832	0.222832	0.367124	0.721783	1279.5	0.85859	1	0.689956	0.689956	0.956823	0	0	0	0	0	0	0	0	0
mir-4658	0.038509	1.09819	0.756991	1	1708	0.27713	0.252922	0.876229	1	1348	#N/A	#N/A	#N/A	#N/A	#N/A	0.935602	0.932736	0.940947	0.940947	0.893134	0.675556	1528	1	1	1	1	1	0	0	0	0	0	0	0	0	0
mir-4659a-3p	1.26787	0.903871	0.203472	0.432065	772	1.01457	-1.00827	0.246352	0.420401	952	#N/A	#N/A	#N/A	#N/A	#N/A	0.200163	0.101171	0.365544	0.365544	0.156752	-0.0521985	862	0.658882	0.515935	0.925492	0.925492	0.567131	0	0	0	0	0	0	0	0	0
mir-4659a-5p	0.0890864	1.03889	0.76965	1	1477	#N/A	#N/A	#N/A	#N/A	#N/A	#N/A	#N/A	#N/A	#N/A	#N/A	0.76965	0.76965	0.76965	0.76965	0.76965	1.03889	1477	1	1	1	1	1	0	0	0	0	0	0	0	0	0
mir-4659b-3p	0.188739	1.1319	0.607222	1	1254	0.187736	-0.435993	0.83521	1	1489	#N/A	#N/A	#N/A	#N/A	#N/A	0.851484	0.844559	0.845726	0.845726	0.799686	0.347955	1371.5	1	1	1	1	1	0	0	0	0	0	0	0	0	0
mir-4659b-5p	0.164044	0	1	1	1296	#N/A	#N/A	#N/A	#N/A	#N/A	#N/A	#N/A	#N/A	#N/A	#N/A	1	1	1	1	1	0	1296	1	1	1	1	1	0	0	0	0	0	0	0	0	0
mir-466	0.0408212	1.10823	0.754831	1	1688	0.108731	-0.820713	0.806017	1	1644	1.10593	-0.33	0.061607	0.33414	493	0.362672	0.591229	0.173669	0.173669	0.476892	-0.0141603	1275	0.942625	1	0.583955	0.583955	1	0	0	0	0	0	0	0	0	0
mir-4660	0.256968	1.01193	0.391849	1	1150	0.720909	1.4593	0.235163	1	1057	#N/A	#N/A	#N/A	#N/A	#N/A	0.311863	0.196572	0.415024	0.415024	0.253273	1.23561	1103.5	0.862122	0.760057	0.985891	0.985891	0.784742	0	0	0	0	0	0	0	0	0
mir-4661-3p	0.0231014	0.762744	0.83003	1	1830	0.606736	-0.258857	0.818673	1	1119	#N/A	#N/A	#N/A	#N/A	#N/A	0.942066	0.938295	0.967121	0.967121	0.893119	0.251943	1474.5	1	1	1	1	1	0	0	0	0	0	0	0	0	0
mir-4661-5p	1.9042	-0.372985	0.462811	0.694684	709	6.99882	-1.02104	0.00372771	0.016553	600	#N/A	#N/A	#N/A	#N/A	#N/A	0.0127018	0.108829	0.00744153	0.00744153	0.014972	-0.697011	654.5	0.0788654	0.527596	0.0539051	0.0539051	0.0920445	0	-1	0	1	-1	0	0	1	0
mir-4662a-3p	0.0899102	0.608477	0.783587	1	1473	0.253093	-1.76059	0.453082	1	1387	#N/A	#N/A	#N/A	#N/A	#N/A	0.722682	0.708663	0.700881	0.700881	0.674603	-0.576054	1430	1	1	1	1	1	0	0	0	0	0	0	0	0	0
mir-4662a-5p	5.48054	-1.10809	0.0315074	0.132079	562	27.0567	-0.59106	0.0655007	0.162777	425	#N/A	#N/A	#N/A	#N/A	#N/A	0.0148244	0.00470528	0.062022	0.062022	0.0113003	-0.849574	493.5	0.0906066	0.0666193	0.285867	0.285867	0.0741504	-1	0	0	1	-1	0	1	0	0
mir-4662b	0.0168873	0.923039	0.795036	1	1859	0.304239	-0.031839	0.98359	1	1316	#N/A	#N/A	#N/A	#N/A	#N/A	0.974292	0.975497	0.95799	0.95799	0.981127	0.4456	1587.5	1	1	1	1	1	0	0	0	0	0	0	0	0	0
mir-4663	0.0987856	1.42882	0.687234	1	1438	#N/A	#N/A	#N/A	#N/A	#N/A	#N/A	#N/A	#N/A	#N/A	#N/A	0.687234	0.687234	0.687234	0.687234	0.687234	1.42882	1438	1	1	1	1	1	0	0	0	0	0	0	0	0	0
mir-4664-3p	0.329082	1.13458	0.347778	1	1091	1.98187	-0.640815	0.374376	0.556594	808	#N/A	#N/A	#N/A	#N/A	#N/A	0.395636	0.260753	0.574606	0.574606	0.31897	0.246883	949.5	0.978883	0.874554	1	1	0.895765	0	0	0	0	0	0	0	0	0
mir-4664-5p	0.313265	0.140202	0.912158	1	1104	0.36137	0.936956	0.595047	1	1265	#N/A	#N/A	#N/A	#N/A	#N/A	0.874445	0.878577	0.836013	0.836013	0.864799	0.538579	1184.5	1	1	1	1	1	0	0	0	0	0	0	0	0	0
mir-4665-5p	0.214548	-0.127982	0.937042	1	1221	0.158117	-0.435994	0.841365	1	1538	#N/A	#N/A	#N/A	#N/A	#N/A	0.97584	0.975448	0.974835	0.974835	0.956436	-0.281988	1379.5	1	1	1	1	1	0	0	0	0	0	0	0	0	0
mir-4666a-5p	0.142662	1.80172	0.571267	1	1333	0.0680411	-1.01307	0.761796	1	1751	#N/A	#N/A	#N/A	#N/A	#N/A	0.797255	0.777597	0.816188	0.816188	0.724308	0.394328	1542	1	1	1	1	1	0	0	0	0	0	0	0	0	0
mir-4667-3p	#N/A	#N/A	#N/A	#N/A	#N/A	0.0261423	-0.339824	0.919011	1	1943	#N/A	#N/A	#N/A	#N/A	#N/A	0.919011	0.919011	0.919011	0.919011	0.919011	-0.339824	1943	1	1	1	1	1	0	0	0	0	0	0	0	0	0
mir-4667-5p	0.421144	0.650503	0.585375	0.7796	1025	0.827291	0.739436	0.478213	1	1014	#N/A	#N/A	#N/A	#N/A	#N/A	0.636346	0.561566	0.727739	0.727739	0.542432	0.69497	1019.5	1	1	1	1	1	0	0	0	0	0	0	0	0	0
mir-4668-3p	0.330025	1.07203	0.350606	1	1089	0.107474	0.0448958	0.987289	1	1649	#N/A	#N/A	#N/A	#N/A	#N/A	0.713374	0.780808	0.578288	0.578288	0.931004	0.558465	1369	1	1	1	1	1	0	0	0	0	0	0	0	0	0
mir-4668-5p	0.0446884	1.14126	0.74774	1	1664	1.63165	0.931653	0.254915	0.431131	840	#N/A	#N/A	#N/A	#N/A	#N/A	0.506551	0.502652	0.444848	0.444848	0.502315	1.03645	1252	1	1	1	1	1	0	0	0	0	0	0	0	0	0
mir-4669	0.0787045	0.923038	0.795036	1	1510	0.0464729	-0.339824	0.919011	1	1846	#N/A	#N/A	#N/A	#N/A	#N/A	0.959942	0.959116	0.95799	0.95799	0.933328	0.291607	1678	1	1	1	1	1	0	0	0	0	0	0	0	0	0
mir-4670-3p	0.310423	1.21786	0.360226	1	1105	0.868852	1.0977	0.366123	0.548369	998	#N/A	#N/A	#N/A	#N/A	#N/A	0.399066	0.263792	0.59069	0.59069	0.321755	1.15778	1051.5	0.981768	0.874554	1	1	0.898908	0	0	0	0	0	0	0	0	0
mir-4670-5p	#N/A	#N/A	#N/A	#N/A	#N/A	0.0769476	-0.339824	0.919011	1	1728	#N/A	#N/A	#N/A	#N/A	#N/A	0.919011	0.919011	0.919011	0.919011	0.919011	-0.339824	1728	1	1	1	1	1	0	0	0	0	0	0	0	0	0
mir-4671-3p	0.0395866	1.09819	0.756991	1	1699	0.493004	-0.72656	0.639314	1	1178	#N/A	#N/A	#N/A	#N/A	#N/A	0.835192	0.817776	0.869906	0.869906	0.758159	0.185815	1438.5	1	1	1	1	1	0	0	0	0	0	0	0	0	0
mir-4671-5p	0.0382666	0.762744	0.83003	1	1709	0.603415	-1.98192	0.105989	1	1122	#N/A	#N/A	#N/A	#N/A	#N/A	0.301814	0.438065	0.200744	0.200744	0.410655	-0.609587	1415.5	0.845294	1	0.645119	0.645119	1	0	0	0	0	0	0	0	0	0
mir-4672	0.424534	0.0889738	0.933325	0.974615	1021	0.658086	0.621429	0.587754	1	1092	#N/A	#N/A	#N/A	#N/A	#N/A	0.877951	0.885317	0.830053	0.830053	0.885964	0.355201	1056.5	1	1	1	1	1	0	0	0	0	0	0	0	0	0
mir-4673	0.013273	1.42882	0.687234	1	1896	0.132569	0.236467	0.916895	1	1580	#N/A	#N/A	#N/A	#N/A	#N/A	0.921138	0.921643	0.902177	0.902177	0.899595	0.832645	1738	1	1	1	1	1	0	0	0	0	0	0	0	0	0
mir-4674	0.0211845	0.923039	0.795036	1	1843	0.159392	-0.435994	0.84108	1	1536	#N/A	#N/A	#N/A	#N/A	#N/A	0.937794	0.933794	0.95799	0.95799	0.888029	0.243523	1689.5	1	1	1	1	1	0	0	0	0	0	0	0	0	0
mir-4676-3p	0.561603	0.147257	0.889779	0.962342	952	1.86566	0.712425	0.340314	0.524521	818	#N/A	#N/A	#N/A	#N/A	#N/A	0.664555	0.703622	0.564815	0.564815	0.721185	0.429841	885	1	1	1	1	1	0	0	0	0	0	0	0	0	0
mir-4676-5p	0.240485	0.735589	0.61296	1	1174	0.278795	-0.729178	0.637061	1	1344	#N/A	#N/A	#N/A	#N/A	#N/A	0.757691	0.718765	0.8502	0.8502	0.663313	0.00320556	1259	1	1	1	1	1	0	0	0	0	0	0	0	0	0
mir-4677-3p	18.1801	0.284645	0.433476	0.664706	409	102.414	-0.897536	0.000207997	0.00137033	284	#N/A	#N/A	#N/A	#N/A	#N/A	0.000929918	0.0940409	0.00041595	0.00041595	0.00123039	-0.306445	346.5	0.00852546	0.499892	0.00462671	0.00462671	0.0110687	0	-1	0	1	-1	0	0	1	0
mir-4677-5p	0.51348	0.472567	0.591918	0.784158	973	1.0911	1.15597	0.278991	0.457833	933	#N/A	#N/A	#N/A	#N/A	#N/A	0.46255	0.379241	0.480146	0.480146	0.405686	0.814269	953	1	1	1	1	1	0	0	0	0	0	0	0	0	0
mir-4679	0.346452	0.650286	0.658043	1	1077	0.267694	0.899137	0.531697	1	1368	#N/A	#N/A	#N/A	#N/A	#N/A	0.717311	0.671739	0.780692	0.780692	0.626523	0.774711	1222.5	1	1	1	1	1	0	0	0	0	0	0	0	0	0
mir-4680-3p	2.03366	-1.3826	0.024489	0.110845	697	0.606121	-0.549738	0.623766	1	1120	#N/A	#N/A	#N/A	#N/A	#N/A	0.0791497	0.210117	0.0483783	0.0483783	0.101001	-0.966168	908.5	0.33653	0.791709	0.238038	0.238038	0.415026	-1	0	0	1	-1	0	1	0	0
mir-4680-5p	1.12919	-0.452033	0.55394	0.760438	802	0.229015	-1.11459	0.578123	1	1431	#N/A	#N/A	#N/A	#N/A	#N/A	0.684898	0.623342	0.80103	0.80103	0.586957	-0.783314	1116.5	1	1	1	1	1	0	0	0	0	0	0	0	0	0
mir-4681	0.0213793	0.923039	0.795036	1	1841	0.0927834	-0.147466	0.964806	1	1685	#N/A	#N/A	#N/A	#N/A	#N/A	0.970476	0.971162	0.95799	0.95799	0.965213	0.387786	1763	1	1	1	1	1	0	0	0	0	0	0	0	0	0
mir-4682	0.039111	0.762744	0.83003	1	1703	0.465306	1.36076	0.309653	1	1198	#N/A	#N/A	#N/A	#N/A	#N/A	0.60621	0.629927	0.523421	0.523421	0.62692	1.06175	1450.5	1	1	1	1	1	0	0	0	0	0	0	0	0	0
mir-4683	0.307746	0.167478	0.900117	1	1106	0.0261423	-0.339824	0.919011	1	1944	#N/A	#N/A	#N/A	#N/A	#N/A	0.98413	0.983643	0.990023	0.990023	0.964161	-0.0861727	1525	1	1	1	1	1	0	0	0	0	0	0	0	0	0
mir-4684-3p	0.83861	-0.631267	0.40559	0.638062	866	1.36284	-1.07069	0.164031	0.322306	883	#N/A	#N/A	#N/A	#N/A	#N/A	0.246831	0.162234	0.301156	0.301156	0.205701	-0.850979	874.5	0.750489	0.673916	0.829592	0.829592	0.685669	0	0	0	0	0	0	0	0	0
mir-4684-5p	0.195248	-0.316538	0.814006	1	1242	0.111378	0.0448908	0.989283	1	1635	#N/A	#N/A	#N/A	#N/A	#N/A	0.979676	0.980652	0.965406	0.965406	0.987917	-0.135824	1438.5	1	1	1	1	1	0	0	0	0	0	0	0	0	0
mir-4685-3p	1.21238	0.778217	0.208834	0.436268	786	6.39858	-0.00974702	0.98453	0.994395	611	#N/A	#N/A	#N/A	#N/A	#N/A	0.530828	0.674669	0.374056	0.374056	0.872699	0.384235	698.5	1	1	0.935566	0.935566	1	0	0	0	0	0	0	0	0	0
mir-4685-5p	0.0130815	0.923039	0.795036	1	1916	#N/A	#N/A	#N/A	#N/A	#N/A	#N/A	#N/A	#N/A	#N/A	#N/A	0.795036	0.795036	0.795036	0.795036	0.795036	0.923039	1916	1	1	1	1	1	0	0	0	0	0	0	0	0	0
mir-4687-3p	0.406216	0.948495	0.297059	1	1033	0.586202	0.0976789	0.929595	1	1128	#N/A	#N/A	#N/A	#N/A	#N/A	0.631496	0.700968	0.505874	0.505874	0.759477	0.523087	1080.5	1	1	1	1	1	0	0	0	0	0	0	0	0	0
mir-4687-5p	0.272167	1.22667	0.332724	1	1129	3.47258	0.200943	0.707808	0.82008	708	#N/A	#N/A	#N/A	#N/A	#N/A	0.57605	0.53971	0.554743	0.554743	0.531131	0.713806	918.5	1	1	1	1	1	0	0	0	0	0	0	0	0	0
mir-4688	0.180366	2.49456	0.202373	1	1266	0.912106	1.22712	0.259607	0.43622	984	#N/A	#N/A	#N/A	#N/A	#N/A	0.207325	0.106713	0.363791	0.363791	0.162784	1.86084	1125	0.674571	0.524667	0.923047	0.923047	0.583518	0	0	0	0	0	0	0	0	0
mir-4689	0.013273	1.42882	0.687234	1	1897	0.470048	0.724396	0.585161	1	1194	#N/A	#N/A	#N/A	#N/A	#N/A	0.768473	0.735295	0.827908	0.827908	0.679409	1.07661	1545.5	1	1	1	1	1	0	0	0	0	0	0	0	0	0
mir-4690-3p	0.583026	0.52596	0.556245	0.762343	943	0.772671	0.253514	0.810262	1	1034	#N/A	#N/A	#N/A	#N/A	#N/A	0.80989	0.799343	0.803081	0.803081	0.754245	0.389737	988.5	1	1	1	1	1	0	0	0	0	0	0	0	0	0
mir-4690-5p	0.394921	0.95174	0.467311	1	1041	1.42727	0.206534	0.8051	0.88736	874	#N/A	#N/A	#N/A	#N/A	#N/A	0.744017	0.735307	0.716242	0.716242	0.701884	0.579137	957.5	1	1	1	1	1	0	0	0	0	0	0	0	0	0
mir-4691-3p	#N/A	#N/A	#N/A	#N/A	#N/A	0.0464729	-0.339824	0.919011	1	1847	#N/A	#N/A	#N/A	#N/A	#N/A	0.919011	0.919011	0.919011	0.919011	0.919011	-0.339824	1847	1	1	1	1	1	0	0	0	0	0	0	0	0	0
mir-4691-5p	#N/A	#N/A	#N/A	#N/A	#N/A	0.0449244	-0.339824	0.919011	1	1858	#N/A	#N/A	#N/A	#N/A	#N/A	0.919011	0.919011	0.919011	0.919011	0.919011	-0.339824	1858	1	1	1	1	1	0	0	0	0	0	0	0	0	0
mir-4692	#N/A	#N/A	#N/A	#N/A	#N/A	0.0425629	-1.01307	0.761796	1	1863	#N/A	#N/A	#N/A	#N/A	#N/A	0.761796	0.761796	0.761796	0.761796	0.761796	-1.01307	1863	1	1	1	1	1	0	0	0	0	0	0	0	0	0
mir-4695-3p	0.121257	0.86705	0.756845	1	1375	0.147722	-0.628353	0.809155	1	1553	#N/A	#N/A	#N/A	#N/A	#N/A	0.912705	0.905822	0.940876	0.940876	0.852171	0.119348	1464	1	1	1	1	1	0	0	0	0	0	0	0	0	0
mir-4695-5p	0.331021	0.892617	0.465855	1	1088	#N/A	#N/A	#N/A	#N/A	#N/A	#N/A	#N/A	#N/A	#N/A	#N/A	0.465855	0.465855	0.465855	0.465855	0.465855	0.892617	1088	1	1	1	1	1	0	0	0	0	0	0	0	0	0
mir-4696	0.012815	1.41878	0.689328	1	1933	0.603471	1.10312	0.417245	1	1121	#N/A	#N/A	#N/A	#N/A	#N/A	0.646026	0.600894	0.660396	0.660396	0.57587	1.26095	1527	1	1	1	1	1	0	0	0	0	0	0	0	0	0
mir-4697-3p	0.255672	0.937094	0.617227	1	1153	1.45311	-0.702776	0.345275	0.527009	871	#N/A	#N/A	#N/A	#N/A	#N/A	0.542571	0.463205	0.571335	0.571335	0.473276	0.117159	1012	1	1	1	1	1	0	0	0	0	0	0	0	0	0
mir-4697-5p	0.0130815	0.923039	0.795036	1	1917	#N/A	#N/A	#N/A	#N/A	#N/A	#N/A	#N/A	#N/A	#N/A	#N/A	0.795036	0.795036	0.795036	0.795036	0.795036	0.923039	1917	1	1	1	1	1	0	0	0	0	0	0	0	0	0
mir-4698	0.0109445	0.923039	0.795036	1	1971	#N/A	#N/A	#N/A	#N/A	#N/A	#N/A	#N/A	#N/A	#N/A	#N/A	0.795036	0.795036	0.795036	0.795036	0.795036	0.923039	1971	1	1	1	1	1	0	0	0	0	0	0	0	0	0
mir-4699-3p	0.1739	1.02141	0.647517	1	1280	0.202816	-0.0602737	0.973943	1	1467	#N/A	#N/A	#N/A	#N/A	#N/A	0.92138	0.928354	0.875756	0.875756	0.951682	0.480566	1373.5	1	1	1	1	1	0	0	0	0	0	0	0	0	0
mir-4699-5p	#N/A	#N/A	#N/A	#N/A	#N/A	0.0261423	-0.339824	0.919011	1	1945	#N/A	#N/A	#N/A	#N/A	#N/A	0.919011	0.919011	0.919011	0.919011	0.919011	-0.339824	1945	1	1	1	1	1	0	0	0	0	0	0	0	0	0
mir-4700-3p	#N/A	#N/A	#N/A	#N/A	#N/A	0.313299	-1.55927	0.355533	1	1310	#N/A	#N/A	#N/A	#N/A	#N/A	0.355533	0.355533	0.355533	0.355533	0.355533	-1.55927	1310	0.931289	1	0.90601	0.90601	0.942424	0	0	0	0	0	0	0	0	0
mir-4700-5p	0.192318	0.825295	0.640306	1	1247	0.297372	-0.0283969	0.986979	1	1323	#N/A	#N/A	#N/A	#N/A	#N/A	0.921989	0.930542	0.87062	0.87062	0.971039	0.398449	1285	1	1	1	1	1	0	0	0	0	0	0	0	0	0
mir-4701-3p	#N/A	#N/A	#N/A	#N/A	#N/A	0.0502604	-0.339824	0.919011	1	1816	#N/A	#N/A	#N/A	#N/A	#N/A	0.919011	0.919011	0.919011	0.919011	0.919011	-0.339824	1816	1	1	1	1	1	0	0	0	0	0	0	0	0	0
mir-4701-5p	0.277562	0.377827	0.791409	1	1125	0.521607	0.937996	0.469518	1	1157	#N/A	#N/A	#N/A	#N/A	#N/A	0.739442	0.726886	0.718589	0.718589	0.691031	0.657912	1141	1	1	1	1	1	0	0	0	0	0	0	0	0	0
mir-4703-3p	0.170382	0.813101	0.610061	1	1286	0.235189	0.0636528	0.976335	1	1420	#N/A	#N/A	#N/A	#N/A	#N/A	0.904244	0.914466	0.847948	0.847948	0.94943	0.438377	1353	1	1	1	1	1	0	0	0	0	0	0	0	0	0
mir-4704-3p	0.0256299	1.67198	0.637266	1	1800	#N/A	#N/A	#N/A	#N/A	#N/A	#N/A	#N/A	#N/A	#N/A	#N/A	0.637266	0.637266	0.637266	0.637266	0.637266	1.67198	1800	1	1	1	1	1	0	0	0	0	0	0	0	0	0
mir-4705	1.20577	-0.732464	0.26622	0.503771	788	0.735772	-0.674658	0.504898	1	1052	#N/A	#N/A	#N/A	#N/A	#N/A	0.40416	0.297312	0.461567	0.461567	0.340901	-0.703561	920	0.988088	0.923004	1	1	0.926837	0	0	0	0	0	0	0	0	0
mir-4706	0.0366588	0	1	1	1725	0.159976	-0.628353	0.805417	1	1535	#N/A	#N/A	#N/A	#N/A	#N/A	0.979705	0.981069	0.962138	0.962138	#N/A	-0.314177	1630	1	1	1	1	#N/A	0	0	0	0	0	0	0	0	0
mir-4707-3p	1.06918	0.475154	0.589273	0.782664	820	7.13724	-2.26782	0.000522715	0.00299373	594	#N/A	#N/A	#N/A	#N/A	#N/A	0.00279849	0.17393	0.00104516	0.00104516	0.00450266	-0.896331	707	0.0218935	0.700163	0.0101784	0.0101784	0.0343974	0	-1	0	1	-1	0	0	1	0
mir-4707-5p	0.0738373	1.48658	0.674915	1	1530	0.27568	-1.56892	0.500204	1	1350	#N/A	#N/A	#N/A	#N/A	#N/A	0.704193	0.659786	0.750204	0.750204	0.618671	-0.0411729	1440	1	1	1	1	1	0	0	0	0	0	0	0	0	0
mir-4708-3p	0.921881	0.328559	0.756362	0.886483	847	2.47723	-0.387189	0.499008	0.670667	775	#N/A	#N/A	#N/A	#N/A	#N/A	0.745187	0.722763	0.749007	0.749007	0.679065	-0.0293152	811	1	1	1	1	1	0	0	0	0	0	0	0	0	0
mir-4708-5p	0.236764	0.406415	0.751415	1	1180	0.269665	0.782362	0.618367	1	1364	#N/A	#N/A	#N/A	#N/A	#N/A	0.82079	0.801412	0.854356	0.854356	0.742816	0.594389	1272	1	1	1	1	1	0	0	0	0	0	0	0	0	0
mir-4709-3p	1.02471	1.70824	0.0164877	0.0844195	825	0.692675	-0.738563	0.510795	1	1068	#N/A	#N/A	#N/A	#N/A	#N/A	0.0486523	0.139013	0.0327035	0.0327035	0.0552871	0.48484	946.5	0.234953	0.617925	0.179755	0.179755	0.269496	1	0	0	1	1	0	1	0	0
mir-4709-5p	0.398625	2.54153	0.0219206	1	1039	1.01088	1.39473	0.184965	0.349147	955	#N/A	#N/A	#N/A	#N/A	#N/A	0.0263866	0.0214007	0.0433607	0.0433607	0.0215631	1.96813	997	0.143024	0.193929	0.218385	0.218385	0.124361	1	0	0	1	1	0	1	0	0
mir-4710	0.382181	0.278697	0.780196	1	1056	0.43434	-1.6203	0.261469	1	1214	#N/A	#N/A	#N/A	#N/A	#N/A	0.528281	0.540797	0.454572	0.454572	0.537638	-0.670802	1135	1	1	1	1	1	0	0	0	0	0	0	0	0	0
mir-4711-3p	#N/A	#N/A	#N/A	#N/A	#N/A	0.0261423	-0.339824	0.919011	1	1946	#N/A	#N/A	#N/A	#N/A	#N/A	0.919011	0.919011	0.919011	0.919011	0.919011	-0.339824	1946	1	1	1	1	1	0	0	0	0	0	0	0	0	0
mir-4711-5p	0.0330387	0.762744	0.83003	1	1757	#N/A	#N/A	#N/A	#N/A	#N/A	#N/A	#N/A	#N/A	#N/A	#N/A	0.83003	0.83003	0.83003	0.83003	0.83003	0.762744	1757	1	1	1	1	1	0	0	0	0	0	0	0	0	0
mir-4712-3p	0.133461	0.219426	0.917451	1	1357	0.321871	-0.721557	0.669616	1	1301	#N/A	#N/A	#N/A	#N/A	#N/A	0.913651	0.914743	0.890846	0.890846	0.89461	-0.251065	1329	1	1	1	1	1	0	0	0	0	0	0	0	0	0
mir-4712-5p	0.059332	0.762742	0.83003	1	1601	0.0786913	-0.147466	0.964806	1	1715	#N/A	#N/A	#N/A	#N/A	#N/A	0.978697	0.978954	0.97111	0.97111	0.97086	0.307638	1658	1	1	1	1	1	0	0	0	0	0	0	0	0	0
mir-4713-5p	0.193154	0.422992	0.813155	1	1246	0.630949	-1.93165	0.169197	1	1108	#N/A	#N/A	#N/A	#N/A	#N/A	0.410483	0.482507	0.309766	0.309766	0.480093	-0.754327	1177	0.995252	1	0.840391	0.840391	1	0	0	0	0	0	0	0	0	0
mir-4714-3p	0.241625	1.4196	0.302445	1	1172	0.745322	0.249119	0.845116	1	1049	#N/A	#N/A	#N/A	#N/A	#N/A	0.604277	0.636674	0.513417	0.513417	0.638842	0.834357	1110.5	1	1	1	1	1	0	0	0	0	0	0	0	0	0
mir-4714-5p	0.210509	-0.411757	0.799851	1	1227	0.214106	-1.11465	0.583902	1	1446	#N/A	#N/A	#N/A	#N/A	#N/A	0.822612	0.81012	0.826863	0.826863	0.760106	-0.763205	1336.5	1	1	1	1	1	0	0	0	0	0	0	0	0	0
mir-4715-3p	0.0356028	0	1	1	1737	#N/A	#N/A	#N/A	#N/A	#N/A	#N/A	#N/A	#N/A	#N/A	#N/A	1	1	1	1	1	0	1737	1	1	1	1	1	0	0	0	0	0	0	0	0	0
mir-4715-5p	0.206637	0.617711	0.719835	1	1233	#N/A	#N/A	#N/A	#N/A	#N/A	#N/A	#N/A	#N/A	#N/A	#N/A	0.719835	0.719835	0.719835	0.719835	0.719835	0.617711	1233	1	1	1	1	1	0	0	0	0	0	0	0	0	0
mir-4716-3p	0.0237594	1.25849	0.722889	1	1821	#N/A	#N/A	#N/A	#N/A	#N/A	#N/A	#N/A	#N/A	#N/A	#N/A	0.722889	0.722889	0.722889	0.722889	0.722889	1.25849	1821	1	1	1	1	1	0	0	0	0	0	0	0	0	0
mir-4716-5p	0.0324396	0.923039	0.795036	1	1764	#N/A	#N/A	#N/A	#N/A	#N/A	#N/A	#N/A	#N/A	#N/A	#N/A	0.795036	0.795036	0.795036	0.795036	0.795036	0.923039	1764	1	1	1	1	1	0	0	0	0	0	0	0	0	0
mir-4717-3p	0.283561	0.586198	0.713374	1	1120	0.953292	0.219213	0.818458	0.895772	970	#N/A	#N/A	#N/A	#N/A	#N/A	0.898035	0.890409	0.917846	0.917846	0.837045	0.402705	1045	1	1	1	1	1	0	0	0	0	0	0	0	0	0
mir-4717-5p	0.00910224	0.923039	0.795036	1	1992	#N/A	#N/A	#N/A	#N/A	#N/A	#N/A	#N/A	#N/A	#N/A	#N/A	0.795036	0.795036	0.795036	0.795036	0.795036	0.923039	1992	1	1	1	1	1	0	0	0	0	0	0	0	0	0
mir-4720-5p	0.153594	0.922959	0.767496	1	1313	0.249654	0.767401	0.672808	1	1398	#N/A	#N/A	#N/A	#N/A	#N/A	0.857661	0.843371	0.892946	0.892946	0.783261	0.84518	1355.5	1	1	1	1	1	0	0	0	0	0	0	0	0	0
mir-4721	0.0625691	0.923038	0.795036	1	1577	0.103338	-0.820713	0.806017	1	1660	#N/A	#N/A	#N/A	#N/A	#N/A	0.925986	0.920421	0.95799	0.95799	0.869344	0.0511625	1618.5	1	1	1	1	1	0	0	0	0	0	0	0	0	0
mir-4723-3p	0.0402804	1.14126	0.74774	1	1691	0.167756	0.0448982	0.98579	1	1520	#N/A	#N/A	#N/A	#N/A	#N/A	0.961943	0.964497	0.936365	0.936365	0.97919	0.593077	1605.5	1	1	1	1	1	0	0	0	0	0	0	0	0	0
mir-4723-5p	0.195958	2.02854	0.136852	1	1239	0.162091	-1.09829	0.669932	1	1529	#N/A	#N/A	#N/A	#N/A	#N/A	0.310748	0.32545	0.254975	0.254975	0.320212	0.465125	1384	0.861352	0.960794	0.75559	0.75559	0.896748	0	0	0	0	0	0	0	0	0
mir-4724-3p	0.0920312	1.52035	0.606214	1	1463	#N/A	#N/A	#N/A	#N/A	#N/A	#N/A	#N/A	#N/A	#N/A	#N/A	0.606214	0.606214	0.606214	0.606214	0.606214	1.52035	1463	1	1	1	1	1	0	0	0	0	0	0	0	0	0
mir-4724-5p	2.83534	0.818381	0.150939	0.358528	644	0.642325	0.625656	0.584726	1	1101	#N/A	#N/A	#N/A	#N/A	#N/A	0.302504	0.270602	0.279096	0.279096	0.28451	0.722019	872.5	0.846217	0.879835	0.789136	0.789136	0.841255	0	0	0	0	0	0	0	0	0
mir-4725-3p	0.0833248	1.38275	0.591726	1	1498	0.176714	0.425666	0.818982	1	1501	#N/A	#N/A	#N/A	#N/A	#N/A	0.835669	0.826367	0.833312	0.833312	0.779178	0.904206	1499.5	1	1	1	1	1	0	0	0	0	0	0	0	0	0
mir-4725-5p	0.0139036	0.923039	0.795036	1	1886	#N/A	#N/A	#N/A	#N/A	#N/A	#N/A	#N/A	#N/A	#N/A	#N/A	0.795036	0.795036	0.795036	0.795036	0.795036	0.923039	1886	1	1	1	1	1	0	0	0	0	0	0	0	0	0
mir-4726-3p	0.0415536	1.42882	0.687234	1	1684	0.0661676	-0.339824	0.919011	1	1755	#N/A	#N/A	#N/A	#N/A	#N/A	0.921809	0.922479	0.902178	0.902178	0.901451	0.544499	1719.5	1	1	1	1	1	0	0	0	0	0	0	0	0	0
mir-4726-5p	0.0967455	0.939598	0.749242	1	1447	0.531236	-0.963449	0.521106	1	1151	#N/A	#N/A	#N/A	#N/A	#N/A	0.757636	0.733804	0.770661	0.770661	0.68637	-0.0119256	1299	1	1	1	1	1	0	0	0	0	0	0	0	0	0
mir-4727-3p	0.14483	1.80529	0.386604	1	1330	0.0938048	-0.147466	0.964806	1	1678	#N/A	#N/A	#N/A	#N/A	#N/A	0.740842	0.789665	0.623745	0.623745	0.874946	0.82891	1504	1	1	1	1	1	0	0	0	0	0	0	0	0	0
mir-4727-5p	0.190524	1.09806	0.66782	1	1250	0.23165	-0.435994	0.853788	1	1424	#N/A	#N/A	#N/A	#N/A	#N/A	0.890507	0.88557	0.889656	0.889656	0.841368	0.331034	1337	1	1	1	1	1	0	0	0	0	0	0	0	0	0
mir-4728-3p	1.6311	-0.779304	0.168506	0.384253	733	4.27161	-0.519484	0.27892	0.457833	663	#N/A	#N/A	#N/A	#N/A	#N/A	0.190706	0.100095	0.308617	0.308617	0.150901	-0.649394	698	0.636682	0.51222	0.838339	0.838339	0.551097	0	0	0	0	0	0	0	0	0
mir-4728-5p	0.570117	-0.975808	0.236878	0.471017	947	0.568447	-0.719976	0.562157	1	1136	#N/A	#N/A	#N/A	#N/A	#N/A	0.401643	0.319228	0.417644	0.417644	0.352151	-0.847892	1041.5	0.983983	0.955649	0.988296	0.988296	0.937811	0	0	0	0	0	0	0	0	0
mir-4729	0.0417353	0.602448	0.865364	1	1681	0.205562	-0.435993	0.831869	1	1460	#N/A	#N/A	#N/A	#N/A	#N/A	0.95648	0.954166	0.971732	0.971732	0.916376	0.0832273	1570.5	1	1	1	1	1	0	0	0	0	0	0	0	0	0
mir-4730	0.0428122	0.602448	0.865364	1	1678	0.154143	-0.820712	0.791626	1	1542	#N/A	#N/A	#N/A	#N/A	#N/A	0.944177	0.941172	0.95658	0.95658	0.900074	-0.109132	1610	1	1	1	1	1	0	0	0	0	0	0	0	0	0
mir-4731-3p	0.481288	0.924977	0.387508	0.62519	984	1.59199	0.242187	0.746284	0.848088	847	#N/A	#N/A	#N/A	#N/A	#N/A	0.64798	0.624841	0.624853	0.624853	0.601254	0.583582	915.5	1	1	1	1	1	0	0	0	0	0	0	0	0	0
mir-4731-5p	0.223149	0.44741	0.77133	1	1206	1.06566	-0.553423	0.581226	0.728256	940	#N/A	#N/A	#N/A	#N/A	#N/A	0.807981	0.790408	0.824628	0.824628	0.736894	-0.0530064	1073	1	1	1	1	1	0	0	0	0	0	0	0	0	0
mir-4732-3p	0.233007	2.51511	0.127293	1	1184	3.69891	-1.63688	0.0208525	0.0682445	695	#N/A	#N/A	#N/A	#N/A	#N/A	0.0183989	0.0109735	0.0412701	0.0412701	0.0145302	0.439115	939.5	0.107956	0.123229	0.209656	0.209656	0.0902812	0	-1	0	1	-1	0	0	1	0
mir-4732-5p	1.8259	0.868345	0.307342	0.543918	717	0.544873	-0.501579	0.702877	1	1143	#N/A	#N/A	#N/A	#N/A	#N/A	0.547051	0.510167	0.520224	0.520224	0.507996	0.183383	930	1	1	1	1	1	0	0	0	0	0	0	0	0	0
mir-4733-3p	0.0109445	0.923039	0.795036	1	1972	0.195234	0.441667	0.859695	1	1475	#N/A	#N/A	#N/A	#N/A	#N/A	0.943587	0.940395	0.95799	0.95799	0.898271	0.682353	1723.5	1	1	1	1	1	0	0	0	0	0	0	0	0	0
mir-4733-5p	0.411074	1.69541	0.0958284	0.27897	1030	0.462968	-0.11833	0.933631	1	1200	#N/A	#N/A	#N/A	#N/A	#N/A	0.305434	0.529026	0.182474	0.182474	0.565576	0.788539	1115	0.852381	1	0.606609	0.606609	1	0	0	0	0	0	0	0	0	0
mir-4734	0.0979121	0.939568	0.748626	1	1442	0.283115	0.806856	0.60657	1	1339	#N/A	#N/A	#N/A	#N/A	#N/A	0.812579	0.792114	0.845213	0.845213	0.734321	0.873212	1390.5	1	1	1	1	1	0	0	0	0	0	0	0	0	0
mir-4735-3p	0.0258964	1.25849	0.722889	1	1796	0.0771957	-1.01307	0.761796	1	1722	#N/A	#N/A	#N/A	#N/A	#N/A	0.879225	0.867225	0.923209	0.923209	0.806598	0.122708	1759	1	1	1	1	1	0	0	0	0	0	0	0	0	0
mir-4735-5p	0.0445991	1.35139	0.703119	1	1665	0.20393	-0.435995	0.858113	1	1463	#N/A	#N/A	#N/A	#N/A	#N/A	0.9082	0.903741	0.911862	0.911862	0.859402	0.457697	1564	1	1	1	1	1	0	0	0	0	0	0	0	0	0
mir-4736	0.812696	2.20516	0.0728445	0.231754	876	0.131657	-0.628353	0.81446	1	1583	#N/A	#N/A	#N/A	#N/A	#N/A	0.226913	0.393654	0.140383	0.140383	0.330412	0.788406	1229.5	0.710086	1	0.511612	0.511612	0.907265	0	0	0	0	0	0	0	0	0
mir-4737	#N/A	#N/A	#N/A	#N/A	#N/A	0.106758	-0.820713	0.806017	1	1651	#N/A	#N/A	#N/A	#N/A	#N/A	0.806017	0.806017	0.806017	0.806017	0.806017	-0.820713	1651	1	1	1	1	1	0	0	0	0	0	0	0	0	0
mir-4738-3p	0.491618	0.289664	0.773651	0.900114	981	0.326139	-1.2066	0.481376	1	1296	#N/A	#N/A	#N/A	#N/A	#N/A	0.740269	0.722508	0.731029	0.731029	0.682808	-0.45847	1138.5	1	1	1	1	1	0	0	0	0	0	0	0	0	0
mir-4738-5p	#N/A	#N/A	#N/A	#N/A	#N/A	0.0554714	-0.147466	0.964806	1	1805	#N/A	#N/A	#N/A	#N/A	#N/A	0.964806	0.964806	0.964806	0.964806	0.964806	-0.147466	1805	1	1	1	1	1	0	0	0	0	0	0	0	0	0
mir-4739	0.133474	1.14086	0.579339	1	1356	0.827741	1.67512	0.138069	1	1013	#N/A	#N/A	#N/A	#N/A	#N/A	0.28203	0.257337	0.257075	0.257075	0.267388	1.40799	1184.5	0.812177	0.87279	0.757032	0.757032	0.80806	0	0	0	0	0	0	0	0	0
mir-4740-5p	0.513721	2.04842	0.0949196	0.278287	972	0.188386	0.238111	0.909475	1	1488	#N/A	#N/A	#N/A	#N/A	#N/A	0.297795	0.504385	0.180829	0.180829	0.508622	1.14327	1230	0.839045	1	0.602851	0.602851	1	0	0	0	0	0	0	0	0	0
mir-4741	0.390523	1.30699	0.135533	1	1047	2.71373	0.469774	0.46549	0.637518	759	#N/A	#N/A	#N/A	#N/A	#N/A	0.237418	0.180614	0.252697	0.252697	0.207933	0.888383	903	0.735118	0.717261	0.751686	0.751686	0.690149	0	0	0	0	0	0	0	0	0
mir-4742-3p	3.77145	0.134009	0.753898	0.885122	609	3.64763	0.219182	0.679475	0.807866	697	#N/A	#N/A	#N/A	#N/A	#N/A	0.854919	0.839467	0.897264	0.897264	0.778024	0.176596	653	1	1	1	1	1	0	0	0	0	0	0	0	0	0
mir-4742-5p	0.114535	1.40006	0.514432	1	1395	0.625094	0.734067	0.65177	1	1111	#N/A	#N/A	#N/A	#N/A	#N/A	0.701683	0.652391	0.764224	0.764224	0.611316	1.06706	1253	1	1	1	1	1	0	0	0	0	0	0	0	0	0
mir-4743-3p	0.0231718	0.923039	0.795036	1	1825	#N/A	#N/A	#N/A	#N/A	#N/A	#N/A	#N/A	#N/A	#N/A	#N/A	0.795036	0.795036	0.795036	0.795036	0.795036	0.923039	1825	1	1	1	1	1	0	0	0	0	0	0	0	0	0
mir-4743-5p	0.233981	1.65761	0.29971	1	1182	0.0938048	-0.147466	0.964806	1	1679	#N/A	#N/A	#N/A	#N/A	#N/A	0.647945	0.729532	0.509594	0.509594	0.841311	0.755072	1430.5	1	1	1	1	1	0	0	0	0	0	0	0	0	0
mir-4744	0.0296523	1.73593	0.624375	1	1774	0.300969	-1.53024	0.375171	1	1320	#N/A	#N/A	#N/A	#N/A	#N/A	0.574229	0.499547	0.609589	0.609589	0.499681	0.102846	1547	1	1	1	1	1	0	0	0	0	0	0	0	0	0
mir-4745-3p	0.0971671	1.52023	0.601971	1	1444	0.399592	0.462323	0.72146	1	1233	#N/A	#N/A	#N/A	#N/A	#N/A	0.796513	0.771127	0.841573	0.841573	0.712775	0.991278	1338.5	1	1	1	1	1	0	0	0	0	0	0	0	0	0
mir-4745-5p	0.188478	1.72347	0.378094	1	1256	0.818912	-0.592793	0.558985	1	1017	#N/A	#N/A	#N/A	#N/A	#N/A	0.539837	0.439059	0.613233	0.613233	0.457089	0.565339	1136.5	1	1	1	1	1	0	0	0	0	0	0	0	0	0
mir-4746-5p	2.09501	-1.18033	0.112952	0.305862	691	10.1728	0.743937	0.0549331	0.143814	542	#N/A	#N/A	#N/A	#N/A	#N/A	0.0377403	0.0140927	0.106849	0.106849	0.0289327	-0.218196	616.5	0.189017	0.149663	0.422746	0.422746	0.157706	0	0	0	0	0	0	0	0	0
mir-4747-3p	0.0148262	1.46185	0.680363	1	1875	#N/A	#N/A	#N/A	#N/A	#N/A	#N/A	#N/A	#N/A	#N/A	#N/A	0.680363	0.680363	0.680363	0.680363	0.680363	1.46185	1875	1	1	1	1	1	0	0	0	0	0	0	0	0	0
mir-4747-5p	0.00910224	0.923039	0.795036	1	1993	0.0300629	-0.339824	0.919011	1	1871	#N/A	#N/A	#N/A	#N/A	#N/A	0.959942	0.959115	0.95799	0.95799	0.933328	0.291608	1932	1	1	1	1	1	0	0	0	0	0	0	0	0	0
mir-4748	0.0434561	1.1017	0.756235	1	1675	0.325274	0.681679	0.731907	1	1297	#N/A	#N/A	#N/A	#N/A	#N/A	0.880888	0.869001	0.928126	0.928126	0.808235	0.891692	1486	1	1	1	1	1	0	0	0	0	0	0	0	0	0
mir-4749-3p	0.138627	1.02378	0.660921	1	1342	0.0941834	-0.820713	0.806017	1	1677	#N/A	#N/A	#N/A	#N/A	#N/A	0.868201	0.857922	0.885025	0.885025	0.803351	0.101535	1509.5	1	1	1	1	1	0	0	0	0	0	0	0	0	0
mir-4749-5p	0.126838	1.48502	0.591858	1	1366	0.494416	-1.06615	0.39435	1	1174	#N/A	#N/A	#N/A	#N/A	#N/A	0.572996	0.486303	0.633188	0.633188	0.490527	0.209438	1270	1	1	1	1	1	0	0	0	0	0	0	0	0	0
mir-4750-3p	#N/A	#N/A	#N/A	#N/A	#N/A	0.13723	0.238207	0.929271	1	1575	#N/A	#N/A	#N/A	#N/A	#N/A	0.929271	0.929271	0.929271	0.929271	0.929271	0.238207	1575	1	1	1	1	1	0	0	0	0	0	0	0	0	0
mir-4750-5p	0.190449	1.27811	0.369765	1	1251	0.655215	-0.75978	0.498263	1	1093	#N/A	#N/A	#N/A	#N/A	#N/A	0.495885	0.376736	0.602804	0.602804	0.411678	0.259166	1172	1	1	1	1	1	0	0	0	0	0	0	0	0	0
mir-4751	0.013273	1.42882	0.687234	1	1898	0.223367	0.453068	0.825951	1	1435	#N/A	#N/A	#N/A	#N/A	#N/A	0.889066	0.881506	0.902177	0.902177	0.82985	0.940945	1666.5	1	1	1	1	1	0	0	0	0	0	0	0	0	0
mir-4752	0.0231718	0.923039	0.795036	1	1826	0.0972568	-0.147466	0.964806	1	1672	#N/A	#N/A	#N/A	#N/A	#N/A	0.970476	0.971162	0.95799	0.95799	0.965213	0.387786	1749	1	1	1	1	1	0	0	0	0	0	0	0	0	0
mir-4753-3p	0.171649	0.482496	0.785419	1	1283	0.229209	0.631062	0.726088	1	1430	#N/A	#N/A	#N/A	#N/A	#N/A	0.890567	0.880687	0.924972	0.924972	0.822567	0.556779	1356.5	1	1	1	1	1	0	0	0	0	0	0	0	0	0
mir-4753-5p	0.223633	1.32982	0.482542	1	1205	0.834084	0.44188	0.691927	1	1010	#N/A	#N/A	#N/A	#N/A	#N/A	0.700142	0.659249	0.732237	0.732237	0.619921	0.885849	1107.5	1	1	1	1	1	0	0	0	0	0	0	0	0	0
mir-4754	0.156425	0.561025	0.732485	1	1307	0.157436	-0.628353	0.806172	1	1539	#N/A	#N/A	#N/A	#N/A	#N/A	0.901571	0.893581	0.928435	0.928435	0.838472	-0.0336639	1423	1	1	1	1	1	0	0	0	0	0	0	0	0	0
mir-4755-3p	0.423956	2.12415	0.111948	0.30483	1023	0.725789	-1.45851	0.126927	1	1055	#N/A	#N/A	#N/A	#N/A	#N/A	0.0746534	0.0285307	0.211364	0.211364	0.0571597	0.33282	1039	0.324466	0.22932	0.667661	0.667661	0.27517	0	0	0	0	0	0	0	0	0
mir-4755-5p	0.111193	0.933798	0.704044	1	1410	0.339892	-0.520142	0.711099	1	1283	#N/A	#N/A	#N/A	#N/A	#N/A	0.84702	0.828971	0.91241	0.91241	0.76547	0.206828	1346.5	1	1	1	1	1	0	0	0	0	0	0	0	0	0
mir-4756-3p	0.0635846	0.937037	0.770048	1	1570	0.0261423	-0.339824	0.919011	1	1947	#N/A	#N/A	#N/A	#N/A	#N/A	0.952371	0.951658	0.947122	0.947122	0.926064	0.298607	1758.5	1	1	1	1	1	0	0	0	0	0	0	0	0	0
mir-4756-5p	0.702298	-1.11554	0.313598	0.550396	908	0.170381	-0.435994	0.838708	1	1516	#N/A	#N/A	#N/A	#N/A	#N/A	0.614286	0.640707	0.528852	0.528852	0.639483	-0.775768	1212	1	1	1	1	1	0	0	0	0	0	0	0	0	0
mir-4757-3p	0.227893	-0.765414	0.560848	1	1195	1.8589	-1.00547	0.0792596	0.185799	820	#N/A	#N/A	#N/A	#N/A	#N/A	0.182848	0.204869	0.152237	0.152237	0.184143	-0.885444	1007.5	0.617475	0.784384	0.540545	0.540545	0.638472	0	0	0	0	0	0	0	0	0
mir-4757-5p	0.137815	0.981006	0.47494	1	1348	0.294159	-1.96084	0.313992	1	1329	#N/A	#N/A	#N/A	#N/A	#N/A	0.43291	0.311206	0.529393	0.529393	0.357975	-0.489917	1338.5	1	0.945021	1	1	0.947612	0	0	0	0	0	0	0	0	0
mir-4758-3p	0.0560219	0.937298	0.776348	1	1618	0.872531	1.24095	0.275542	0.45607	997	#N/A	#N/A	#N/A	#N/A	#N/A	0.543812	0.550543	0.475161	0.475161	0.545734	1.08913	1307.5	1	1	1	1	1	0	0	0	0	0	0	0	0	0
mir-4758-5p	0.20057	1.61763	0.407521	1	1236	0.0988888	-0.147466	0.964806	1	1668	#N/A	#N/A	#N/A	#N/A	#N/A	0.760207	0.803013	0.648968	0.648968	0.881719	0.735083	1452	1	1	1	1	1	0	0	0	0	0	0	0	0	0
mir-4759	#N/A	#N/A	#N/A	#N/A	#N/A	0.0425629	-1.01307	0.761796	1	1864	#N/A	#N/A	#N/A	#N/A	#N/A	0.761796	0.761796	0.761796	0.761796	0.761796	-1.01307	1864	1	1	1	1	1	0	0	0	0	0	0	0	0	0
mir-4761-3p	#N/A	#N/A	#N/A	#N/A	#N/A	0.710011	0.137153	0.901554	1	1061	#N/A	#N/A	#N/A	#N/A	#N/A	0.901554	0.901554	0.901554	0.901554	0.901554	0.137153	1061	1	1	1	1	1	0	0	0	0	0	0	0	0	0
mir-4761-5p	0.0366588	0	1	1	1726	#N/A	#N/A	#N/A	#N/A	#N/A	#N/A	#N/A	#N/A	#N/A	#N/A	1	1	1	1	1	0	1726	1	1	1	1	1	0	0	0	0	0	0	0	0	0
mir-4762-3p	0.039389	0.602448	0.865364	1	1701	#N/A	#N/A	#N/A	#N/A	#N/A	#N/A	#N/A	#N/A	#N/A	#N/A	0.865364	0.865364	0.865364	0.865364	0.865364	0.602448	1701	1	1	1	1	1	0	0	0	0	0	0	0	0	0
mir-4762-5p	0.184565	0.383488	0.848555	1	1261	1.49525	1.53631	0.102311	0.223223	864	#N/A	#N/A	#N/A	#N/A	#N/A	0.298992	0.452073	0.194154	0.194154	0.426458	0.959901	1062.5	0.840399	1	0.630261	0.630261	1	0	0	0	0	0	0	0	0	0
mir-4763-3p	0.115751	1.34963	0.632904	1	1392	#N/A	#N/A	#N/A	#N/A	#N/A	#N/A	#N/A	#N/A	#N/A	#N/A	0.632904	0.632904	0.632904	0.632904	0.632904	1.34963	1392	1	1	1	1	1	0	0	0	0	0	0	0	0	0
mir-4763-5p	0.154106	0	1	1	1311	0.194249	0.59963	0.746831	1	1478	#N/A	#N/A	#N/A	#N/A	#N/A	0.964843	0.967953	0.935905	0.935905	#N/A	0.299815	1394.5	1	1	1	1	#N/A	0	0	0	0	0	0	0	0	0
mir-4764-5p	0.0369094	0.602448	0.865364	1	1722	#N/A	#N/A	#N/A	#N/A	#N/A	#N/A	#N/A	#N/A	#N/A	#N/A	0.865364	0.865364	0.865364	0.865364	0.865364	0.602448	1722	1	1	1	1	1	0	0	0	0	0	0	0	0	0
mir-4765	0.0517625	1.14126	0.74774	1	1632	#N/A	#N/A	#N/A	#N/A	#N/A	#N/A	#N/A	#N/A	#N/A	#N/A	0.74774	0.74774	0.74774	0.74774	0.74774	1.14126	1632	1	1	1	1	1	0	0	0	0	0	0	0	0	0
mir-4766-3p	0.653234	-0.0612918	0.951281	0.983161	925	0.951786	1.36543	0.187262	0.350542	972	#N/A	#N/A	#N/A	#N/A	#N/A	0.485463	0.628946	0.339458	0.339458	0.731609	0.652067	948.5	1	1	0.881141	0.881141	1	0	0	0	0	0	0	0	0	0
mir-4766-5p	0.683376	0.375383	0.704673	0.85268	913	0.214742	-0.242789	0.906678	1	1445	#N/A	#N/A	#N/A	#N/A	#N/A	0.925137	0.924476	0.912782	0.912782	0.896583	0.0662971	1179	1	1	1	1	1	0	0	0	0	0	0	0	0	0
mir-4767	0.257141	0.734757	0.551678	1	1149	7.15307	0.535907	0.215291	0.384776	592	#N/A	#N/A	#N/A	#N/A	#N/A	0.37182	0.294121	0.384232	0.384232	0.327256	0.635332	870.5	0.949579	0.916735	0.95099	0.95099	0.904515	0	0	0	0	0	0	0	0	0
mir-4768-5p	0.43102	-0.253859	0.795945	0.917782	1016	1.18102	-2.28284	0.0045354	0.0195371	913	#N/A	#N/A	#N/A	#N/A	#N/A	0.0239124	0.320384	0.00905024	0.00905024	0.0558997	-1.26835	964.5	0.133493	0.956668	0.0628429	0.0628429	0.271346	0	-1	0	1	-1	0	0	1	0
mir-4769-3p	0.0148262	1.46185	0.680363	1	1876	0.0295619	-0.339824	0.919011	1	1893	#N/A	#N/A	#N/A	#N/A	#N/A	0.918875	0.91975	0.897832	0.897832	0.89935	0.561012	1884.5	1	1	1	1	1	0	0	0	0	0	0	0	0	0
mir-4769-5p	0.0359416	1.1017	0.756235	1	1732	0.0261423	-0.339824	0.919011	1	1948	#N/A	#N/A	#N/A	#N/A	#N/A	0.947867	0.947267	0.940578	0.940578	0.922028	0.380941	1840	1	1	1	1	1	0	0	0	0	0	0	0	0	0
mir-4770	0.991785	-0.980984	0.305943	0.543582	836	1.25687	-1.86772	0.117257	0.247788	897	#N/A	#N/A	#N/A	#N/A	#N/A	0.155253	0.0895489	0.220764	0.220764	0.125976	-1.42435	866.5	0.552927	0.486004	0.687913	0.687913	0.487582	0	0	0	0	0	0	0	0	0
mir-4772-3p	2.74184	0.75546	0.1236	0.322109	648	3.5389	0.847966	0.155921	0.312463	705	#N/A	#N/A	#N/A	#N/A	#N/A	0.0953785	0.039066	0.231923	0.231923	0.0734159	0.801713	676.5	0.386621	0.288327	0.711533	0.711533	0.329594	0	0	0	0	0	0	0	0	0
mir-4772-5p	26.8312	0.768758	0.0212499	0.0999459	374	19.2723	0.826708	0.0380856	0.111276	472	#N/A	#N/A	#N/A	#N/A	#N/A	0.0065711	0.00176035	0.0420483	0.0420483	0.0050438	0.797733	423	0.0461748	0.0317812	0.213148	0.213148	0.0377879	1	1	0	2	2	1	1	1	0
mir-4773	0.0880083	1.23944	0.632935	1	1480	0.322037	0.979967	0.579645	1	1300	#N/A	#N/A	#N/A	#N/A	#N/A	0.734756	0.689985	0.823302	0.823302	0.639615	1.1097	1390	1	1	1	1	1	0	0	0	0	0	0	0	0	0
mir-4774-3p	0.0456931	0.602448	0.865364	1	1660	0.0559064	-0.339824	0.919011	1	1797	#N/A	#N/A	#N/A	#N/A	#N/A	0.977447	0.976753	0.981873	0.981873	0.953793	0.131312	1728.5	1	1	1	1	1	0	0	0	0	0	0	0	0	0
mir-4774-5p	0.231038	-0.276871	0.852383	1	1188	0.276865	-0.242735	0.917086	1	1349	#N/A	#N/A	#N/A	#N/A	#N/A	0.974223	0.973428	0.978209	0.978209	0.949036	-0.259803	1268.5	1	1	1	1	1	0	0	0	0	0	0	0	0	0
mir-4775	1.37557	0.824105	0.152975	0.36126	760	30.0752	-0.125051	0.561472	0.71641	406	#N/A	#N/A	#N/A	#N/A	#N/A	0.296726	0.255218	0.282549	0.282549	0.273697	0.349527	583	0.838047	0.872184	0.79609	0.79609	0.818633	0	0	0	0	0	0	0	0	0
mir-4776-5p	0.0130815	0.923039	0.795036	1	1918	#N/A	#N/A	#N/A	#N/A	#N/A	#N/A	#N/A	#N/A	#N/A	#N/A	0.795036	0.795036	0.795036	0.795036	0.795036	0.923039	1918	1	1	1	1	1	0	0	0	0	0	0	0	0	0
mir-4777-3p	0.510073	-0.692449	0.548232	0.760438	974	1.24234	0.223353	0.798081	0.882089	900	#N/A	#N/A	#N/A	#N/A	#N/A	0.7992	0.786347	0.795906	0.795906	0.740082	-0.234548	937	1	1	1	1	1	0	0	0	0	0	0	0	0	0
mir-4778-3p	0.0607202	0.923038	0.795036	1	1593	#N/A	#N/A	#N/A	#N/A	#N/A	#N/A	#N/A	#N/A	#N/A	#N/A	0.795036	0.795036	0.795036	0.795036	0.795036	0.923038	1593	1	1	1	1	1	0	0	0	0	0	0	0	0	0
mir-4778-5p	0.0482668	0.762744	0.83003	1	1646	#N/A	#N/A	#N/A	#N/A	#N/A	#N/A	#N/A	#N/A	#N/A	#N/A	0.83003	0.83003	0.83003	0.83003	0.83003	0.762744	1646	1	1	1	1	1	0	0	0	0	0	0	0	0	0
mir-4779	0.0246894	1.26853	0.72076	1	1807	#N/A	#N/A	#N/A	#N/A	#N/A	#N/A	#N/A	#N/A	#N/A	#N/A	0.72076	0.72076	0.72076	0.72076	0.72076	1.26853	1807	1	1	1	1	1	0	0	0	0	0	0	0	0	0
mir-4780	0.296819	-0.0486191	0.973533	1	1114	0.245633	-0.92226	0.647398	1	1404	#N/A	#N/A	#N/A	#N/A	#N/A	0.921204	0.928154	0.875672	0.875672	0.951088	-0.485439	1259	1	1	1	1	1	0	0	0	0	0	0	0	0	0
mir-4781-3p	3.32849	-0.115938	0.79899	0.91924	627	9.36415	-0.298964	0.403718	0.582396	558	#N/A	#N/A	#N/A	#N/A	#N/A	0.687533	0.682163	0.644447	0.644447	0.658453	-0.207451	592.5	1	1	1	1	1	0	0	0	0	0	0	0	0	0
mir-4781-5p	0.00986692	0.923039	0.795036	1	1977	#N/A	#N/A	#N/A	#N/A	#N/A	#N/A	#N/A	#N/A	#N/A	#N/A	0.795036	0.795036	0.795036	0.795036	0.795036	0.923039	1977	1	1	1	1	1	0	0	0	0	0	0	0	0	0
mir-4782-3p	#N/A	#N/A	#N/A	#N/A	#N/A	0.132667	-0.628355	0.84753	1	1579	#N/A	#N/A	#N/A	#N/A	#N/A	0.84753	0.84753	0.84753	0.84753	0.84753	-0.628355	1579	1	1	1	1	1	0	0	0	0	0	0	0	0	0
mir-4782-5p	0.180763	0.874208	0.617908	1	1265	0.144289	-0.435994	0.844523	1	1560	#N/A	#N/A	#N/A	#N/A	#N/A	0.86124	0.85551	0.854006	0.854006	0.812158	0.219107	1412.5	1	1	1	1	1	0	0	0	0	0	0	0	0	0
mir-4783-3p	0.138288	1.80478	0.57336	1	1344	0.210275	0.604338	0.740855	1	1453	#N/A	#N/A	#N/A	#N/A	#N/A	0.788467	0.764849	0.817978	0.817978	0.710079	1.20456	1398.5	1	1	1	1	1	0	0	0	0	0	0	0	0	0
mir-4784	0.157047	1.35582	0.443225	1	1305	0.0464729	-0.339824	0.919011	1	1848	#N/A	#N/A	#N/A	#N/A	#N/A	0.773165	0.796629	0.690002	0.690002	0.815125	0.508	1576.5	1	1	1	1	1	0	0	0	0	0	0	0	0	0
mir-4785	0.333627	0.97564	0.474888	1	1084	2.53075	1.31409	0.0659224	0.162876	773	#N/A	#N/A	#N/A	#N/A	#N/A	0.139748	0.146238	0.127499	0.127499	0.132989	1.14486	928.5	0.51138	0.632083	0.483426	0.483426	0.501293	0	0	0	0	0	0	0	0	0
mir-4786-3p	0.0373174	0.923039	0.795036	1	1715	0.0572976	-0.147466	0.964806	1	1791	#N/A	#N/A	#N/A	#N/A	#N/A	0.970476	0.971162	0.95799	0.95799	0.965213	0.387786	1753	1	1	1	1	1	0	0	0	0	0	0	0	0	0
mir-4786-5p	0.326588	0.43641	0.714444	1	1093	0.641239	-1.28938	0.217046	1	1102	#N/A	#N/A	#N/A	#N/A	#N/A	0.444096	0.433837	0.386983	0.386983	0.439875	-0.426486	1097.5	1	1	0.951512	0.951512	1	0	0	0	0	0	0	0	0	0
mir-4787-3p	1.35147	0.464981	0.494704	0.722113	763	2.46862	0.0481599	0.932806	0.964836	777	#N/A	#N/A	#N/A	#N/A	#N/A	0.818337	0.836128	0.744676	0.744676	0.854802	0.25657	770	1	1	1	1	1	0	0	0	0	0	0	0	0	0
mir-4787-5p	6.25228	4.04555	2.94788e-06	8.4506e-05	542	1.97052	-1.6424	0.00362529	0.0161694	811	#N/A	#N/A	#N/A	#N/A	#N/A	2.06838e-07	6.58206e-06	5.89576e-06	5.89576e-06	1.02311e-06	1.20158	676.5	4.3734e-06	0.000291474	0.000109566	0.000109566	2.2489e-05	1	-1	0	2	0	0	1	1	0
mir-4788	0.152271	1.92473	0.340039	1	1316	0.345383	0.45126	0.731893	1	1275	#N/A	#N/A	#N/A	#N/A	#N/A	0.595007	0.569344	0.564451	0.564451	0.556085	1.18799	1295.5	1	1	1	1	1	0	0	0	0	0	0	0	0	0
mir-4789-3p	0.693907	-0.856183	0.411905	0.642123	910	#N/A	#N/A	#N/A	#N/A	#N/A	#N/A	#N/A	#N/A	#N/A	#N/A	0.411905	0.411905	0.411905	0.411905	0.411905	-0.856183	910	0.997668	1	0.981462	0.981462	1	0	0	0	0	0	0	0	0	0
mir-4789-5p	0.441912	0.716949	0.643881	0.81934	1006	#N/A	#N/A	#N/A	#N/A	#N/A	#N/A	#N/A	#N/A	#N/A	#N/A	0.643881	0.643881	0.643881	0.643881	0.643881	0.716949	1006	1	1	1	1	1	0	0	0	0	0	0	0	0	0
mir-4790-3p	0.0495132	1.36641	0.699965	1	1641	0.0449244	-0.339824	0.919011	1	1859	#N/A	#N/A	#N/A	#N/A	#N/A	0.927077	0.92741	0.909979	0.909979	0.905314	0.513292	1750	1	1	1	1	1	0	0	0	0	0	0	0	0	0
mir-4790-5p	0.0159131	0.923039	0.795036	1	1864	0.0890359	-0.820713	0.806017	1	1695	#N/A	#N/A	#N/A	#N/A	#N/A	0.925986	0.920421	0.95799	0.95799	0.869343	0.0511633	1779.5	1	1	1	1	1	0	0	0	0	0	0	0	0	0
mir-4791	14.951	0.102696	0.734638	0.872066	435	4.30988	-0.609896	0.14751	0.300385	661	#N/A	#N/A	#N/A	#N/A	#N/A	0.349183	0.389093	0.273261	0.273261	0.380597	-0.2536	548	0.919789	1	0.780224	0.780224	0.971294	0	0	0	0	0	0	0	0	0
mir-4793-3p	0.0747233	0.445981	0.885541	1	1526	#N/A	#N/A	#N/A	#N/A	#N/A	#N/A	#N/A	#N/A	#N/A	#N/A	0.885541	0.885541	0.885541	0.885541	0.885541	0.445981	1526	1	1	1	1	1	0	0	0	0	0	0	0	0	0
mir-4793-5p	0.00986692	0.923039	0.795036	1	1978	#N/A	#N/A	#N/A	#N/A	#N/A	#N/A	#N/A	#N/A	#N/A	#N/A	0.795036	0.795036	0.795036	0.795036	0.795036	0.923039	1978	1	1	1	1	1	0	0	0	0	0	0	0	0	0
mir-4794	0.0995269	0.762726	0.824928	1	1435	0.11327	0.238256	0.943167	1	1631	#N/A	#N/A	#N/A	#N/A	#N/A	0.973312	0.97311	0.96935	0.96935	0.956127	0.500491	1533	1	1	1	1	1	0	0	0	0	0	0	0	0	0
mir-4795-3p	0.119146	2.17104	0.298554	1	1385	0.112324	0.0448961	0.987146	1	1634	#N/A	#N/A	#N/A	#N/A	#N/A	0.654784	0.744888	0.507974	0.507974	0.917935	1.10797	1509.5	1	1	1	1	1	0	0	0	0	0	0	0	0	0
mir-4795-5p	0.0239284	1.30155	0.713773	1	1818	0.0300629	-0.339824	0.919011	1	1872	#N/A	#N/A	#N/A	#N/A	#N/A	0.932551	0.932576	0.918074	0.918074	0.909466	0.480864	1845	1	1	1	1	1	0	0	0	0	0	0	0	0	0
mir-4796-3p	0.214943	0.485489	0.804089	1	1220	1.10097	0.00683346	0.993478	0.998105	929	#N/A	#N/A	#N/A	#N/A	#N/A	0.978256	0.97951	0.961619	0.961619	0.991555	0.246161	1074.5	1	1	1	1	1	0	0	0	0	0	0	0	0	0
mir-4796-5p	0.2783	0.484831	0.718968	1	1124	0.503876	-2.26723	0.0748451	1	1170	#N/A	#N/A	#N/A	#N/A	#N/A	0.211062	0.315069	0.144088	0.144088	0.258959	-0.8912	1147	0.680545	0.948035	0.518674	0.518674	0.793914	0	0	0	0	0	0	0	0	0
mir-4797-3p	0.409272	-0.170111	0.874028	0.955505	1032	0.826242	1.18549	0.27144	1	1015	#N/A	#N/A	#N/A	#N/A	#N/A	0.578561	0.634887	0.4692	0.4692	0.652372	0.507688	1023.5	1	1	1	1	1	0	0	0	0	0	0	0	0	0
mir-4797-5p	0.162815	0.261276	0.909178	1	1298	0.289559	-1.46427	0.444882	1	1335	#N/A	#N/A	#N/A	#N/A	#N/A	0.770593	0.791381	0.691844	0.691844	0.802307	-0.601499	1316.5	1	1	1	1	1	0	0	0	0	0	0	0	0	0
mir-4798-5p	0.445631	1.71011	0.149477	0.357863	1004	0.320355	-0.52289	0.734192	1	1303	#N/A	#N/A	#N/A	#N/A	#N/A	0.352237	0.390436	0.276611	0.276611	0.38268	0.593608	1153.5	0.923688	1	0.785622	0.785622	0.974474	0	0	0	0	0	0	0	0	0
mir-4799-5p	0.113386	1.31131	0.588608	1	1400	0.336806	-0.851212	0.682416	1	1286	#N/A	#N/A	#N/A	#N/A	#N/A	0.768048	0.734297	0.830757	0.830757	0.678222	0.230049	1343	1	1	1	1	1	0	0	0	0	0	0	0	0	0
mir-4800-3p	0.780619	2.71895	0.0178295	0.0884617	881	2.49282	-2.7485	2.23047e-06	2.36664e-05	774	#N/A	#N/A	#N/A	#N/A	#N/A	7.17425e-07	0.000158985	4.46093e-06	4.46093e-06	2.39993e-06	-0.0147754	827.5	1.36894e-05	0.00466423	8.72484e-05	8.72484e-05	4.58348e-05	1	-1	0	2	0	0	1	1	0
mir-4800-5p	0.220639	0.816485	0.442687	1	1210	0.292766	-0.922109	0.634805	1	1331	#N/A	#N/A	#N/A	#N/A	#N/A	0.637727	0.574489	0.689402	0.689402	0.553063	-0.0528117	1270.5	1	1	1	1	1	0	0	0	0	0	0	0	0	0
mir-4802-3p	8.85017	-0.590382	0.250202	0.492764	489	4.47344	1.11792	0.0355623	0.104815	656	#N/A	#N/A	#N/A	#N/A	#N/A	0.0509125	0.0408305	0.0698599	0.0698599	0.0426259	0.263768	572.5	0.243861	0.298371	0.310533	0.310533	0.215441	0	1	0	1	1	0	0	1	0
mir-4802-5p	1.82639	0.0283192	0.95337	0.983351	716	2.68397	0.55482	0.495259	0.666516	760	#N/A	#N/A	#N/A	#N/A	#N/A	0.82649	0.847995	0.745236	0.745236	0.886346	0.29157	738	1	1	1	1	1	0	0	0	0	0	0	0	0	0
mir-4803	0.389169	-0.210653	0.890677	1	1050	0.126625	0.0448968	0.986752	1	1599	#N/A	#N/A	#N/A	#N/A	#N/A	0.992349	0.992488	0.988049	0.988049	0.991345	-0.0828782	1324.5	1	1	1	1	1	0	0	0	0	0	0	0	0	0
mir-4804-3p	0.238829	1.55352	0.409445	1	1177	0.279577	-0.7285	0.674564	1	1343	#N/A	#N/A	#N/A	#N/A	#N/A	0.631564	0.580481	0.651245	0.651245	0.559595	0.412512	1260	1	1	1	1	1	0	0	0	0	0	0	0	0	0
mir-4804-5p	0.744753	-0.257773	0.761791	0.888325	892	0.879958	1.35939	0.187684	0.350542	994	#N/A	#N/A	#N/A	#N/A	#N/A	0.421075	0.450751	0.340142	0.340142	0.450208	0.550811	943	1	1	0.881141	0.881141	1	0	0	0	0	0	0	0	0	0
mir-483-3p	2.70018	1.00825	0.117828	0.313399	652	8.07947	0.586779	0.182977	0.347347	575	1.62667	0.161	0.296952	0.69136	336	0.120413	0.0355978	0.31347	0.31347	0.0788287	0.585344	521	0.460769	0.269735	0.84314	0.84314	0.348522	0	0	0	0	0	0	0	0	0
mir-483-5p	3.36649	1.41575	0.0130418	0.0693768	623	3.66523	0.388853	0.452044	0.627632	696	1.23815	0.431	0.0723553	0.355838	436	0.0165792	0.0258727	0.0386172	0.0386172	0.0139962	0.7452	585	0.0989071	0.216741	0.200077	0.200077	0.0876641	1	0	0	1	1	0	1	0	0
mir-484	490.927	0.116852	0.594647	0.785327	142	2707.27	0.420557	0.00754823	0.0299552	94	2.3737	0.429	0.154572	0.530806	260	0.0240915	0.0722328	0.0224742	0.0224742	0.0254173	0.322136	165.333	0.133987	0.428107	0.131867	0.131867	0.144093	0	1	0	1	1	0	0	1	0
mir-485-3p	28.4081	0.191055	0.496809	0.723301	365	53.4638	0.145215	0.411256	0.588008	336	1.09926	-0.054	0.752581	0.92983	497	0.711183	0.619103	0.795929	0.795929	0.597105	0.0940902	399.333	1	1	1	1	1	0	0	0	0	0	0	0	0	0
mir-485-5p	23.3105	0.556107	0.316798	0.553191	385	19.3553	-0.488144	0.041957	0.119134	470	1.48	0.516	0.0296016	0.204443	367	0.0155722	0.00976207	0.086202	0.086202	0.0112024	0.194654	407.333	0.0937128	0.114558	0.361925	0.361925	0.0737333	0	-1	1	2	0	0	0	1	1
mir-486-3p	6.33434	1.75426	0.00327478	0.0243135	540	30.2879	0.315903	0.280401	0.458838	404	#N/A	#N/A	#N/A	#N/A	#N/A	0.00733962	0.040236	0.00653883	0.00653883	0.00702465	1.03508	472	0.0508144	0.296031	0.0486872	0.0486872	0.0500533	1	0	0	1	1	0	1	0	0
mir-486-5p	631.859	1.17635	0.00156557	0.0130296	130	45801.9	-1.22031	0.000983606	0.00519097	21	#N/A	#N/A	#N/A	#N/A	#N/A	2.21497e-05	3.24915e-06	0.00196624	0.00196624	3.07838e-05	-0.0219804	75.5	0.000304008	0.000146649	0.0175467	0.0175467	0.000432086	1	-1	0	2	0	0	1	1	0
mir-487a-3p	5.63433	0.770311	0.0861268	0.261045	558	26.959	1.2199	1.15857e-05	0.000107141	426	1.67741	0.229	0.269509	0.65888	327	3.51137e-05	0.00749737	3.47567e-05	3.47567e-05	4.39492e-05	0.739737	437	0.000460401	0.0931023	0.000536671	0.000536671	0.000598839	0	1	0	1	1	0	0	1	0
mir-487a-5p	4.55815	0.835836	0.0484107	0.175915	590	3.74334	-0.279399	0.534313	0.701286	690	#N/A	#N/A	#N/A	#N/A	#N/A	0.120403	0.169783	0.0944778	0.0944778	0.125728	0.278218	640	0.460769	0.691841	0.38531	0.38531	0.487431	1	0	0	1	1	0	1	0	0
mir-487b-3p	77.4813	-0.254086	0.264509	0.503358	273	170.264	0.22226	0.145902	0.297711	250	5.38667	0.572	0.0525542	0.309522	133	0.0535938	0.0165384	0.149522	0.149522	0.03554	0.180058	218.667	0.254625	0.166591	0.534137	0.534137	0.186505	0	0	0	0	0	0	0	0	0
mir-487b-5p	0.638194	1.77352	0.0525588	0.186394	931	0.813065	1.1748	0.298635	1	1020	#N/A	#N/A	#N/A	#N/A	#N/A	0.0809022	0.0616684	0.102355	0.102355	0.0685323	1.47416	975.5	0.341506	0.391178	0.409247	0.409247	0.313714	0	0	0	0	0	0	0	0	0
mir-488-3p	7.81161	1.30242	0.00468695	0.0316139	510	1.02449	-0.382736	0.795899	0.881611	947	1.14037	-0.109	0.623686	0.90121	476	0.0592006	0.443349	0.0139951	0.0139951	0.127222	0.270227	644.333	0.27623	1	0.0907359	0.0907359	0.489933	1	0	0	1	1	0	1	0	0
mir-488-5p	0.0551539	0.602448	0.865364	1	1620	0.244272	-2.05649	0.292952	1	1407	0.952222	-0.03	0.806591	0.944786	591	0.786638	0.815185	0.646534	0.646534	0.786058	-0.494681	1206	1	1	1	1	1	0	0	0	0	0	0	0	0	0
mir-489-3p	11.8652	-1.13087	0.0416187	0.160357	458	9.69999	-0.637867	0.0643906	0.161457	550	1.99667	-0.796	0.00811566	0.0837832	291	0.00150863	0.000247737	0.0241499	0.0241499	0.00101386	-0.854913	433	0.0128755	0.00677414	0.13995	0.13995	0.00941151	-1	0	-1	2	-2	1	1	0	1
mir-489-5p	0.020653	0.762744	0.83003	1	1852	#N/A	#N/A	#N/A	#N/A	#N/A	#N/A	#N/A	#N/A	#N/A	#N/A	0.83003	0.83003	0.83003	0.83003	0.83003	0.762744	1852	1	1	1	1	1	0	0	0	0	0	0	0	0	0
mir-490-3p	27.9938	-1.21936	0.146254	0.356737	367	4.91248	0.499081	0.416313	0.593555	646	1.17222	0.175	0.202275	0.580464	462	0.185517	0.0745701	0.37772	0.37772	0.128398	-0.181758	491.667	0.623793	0.43754	0.940095	0.940095	0.490439	0	0	0	0	0	0	0	0	0
mir-490-5p	4.66215	2.40308	0.0355795	0.145131	585	0.534098	0.24794	0.861949	1	1147	1.23852	-0.215	0.190117	0.565599	435	0.112985	0.214106	0.102986	0.102986	0.169278	0.812005	722.333	0.441224	0.797407	0.411067	0.411067	0.600332	1	0	0	1	1	0	1	0	0
mir-491-3p	1.85914	-0.0773748	0.876786	0.955946	713	1.4633	-0.72804	0.332324	0.516152	869	0.779259	0.05	0.714041	0.92732	788	0.791093	0.792107	0.702356	0.702356	0.763899	-0.251805	790	1	1	1	1	1	0	0	0	0	0	0	0	0	0
mir-491-5p	7.04322	0.63722	0.0714328	0.228231	527	6.27578	-0.302888	0.432539	0.608937	613	2.76444	-0.799	0.0194616	0.157001	233	0.0215979	0.0239019	0.057256	0.057256	0.0173938	-0.154889	457.667	0.123035	0.205112	0.270385	0.270385	0.103651	0	0	-1	1	-1	0	0	0	1
mir-492	0.242725	0.260863	0.917687	1	1169	0.0687053	-0.820713	0.806017	1	1746	0.932593	0.074	0.650561	0.90121	609	0.961918	0.959166	0.957331	0.957331	0.924962	-0.16195	1174.67	1	1	1	1	1	0	0	0	0	0	0	0	0	0
mir-493-3p	45.9358	0.749046	0.0389877	0.154751	318	87.2626	0.886186	8.86426e-05	0.000624838	301	1.64407	0.351	0.139949	0.503188	333	5.8656e-05	0.000956298	0.000265904	0.000265904	5.82534e-05	0.662077	317.333	0.000736179	0.0202201	0.00316791	0.00316791	0.00078006	1	1	0	2	2	1	1	1	0
mir-493-5p	39.1779	0.785713	0.00300772	0.023233	331	127.843	0.397318	0.0388334	0.113133	272	0.764444	0.213	0.0323884	0.215923	801	0.000345848	6.81677e-05	0.00899604	0.00899604	0.000256345	0.465344	468	0.00366716	0.00222208	0.0628382	0.0628382	0.00292787	1	1	1	3	3	1	1	1	1
mir-494-3p	84.8749	-0.392426	0.307764	0.543918	271	20.2781	1.1207	0.000735745	0.00404438	466	6.26815	-0.312	0.170944	0.551703	105	0.00242957	0.018368	0.00220561	0.00220561	0.00219535	0.138759	280.667	0.0194614	0.178878	0.0193155	0.0193155	0.0180915	0	1	0	1	1	0	0	1	0
mir-494-5p	0.17395	0.0839028	0.962446	1	1279	0.295966	0.932014	0.511876	1	1325	#N/A	#N/A	#N/A	#N/A	#N/A	0.841427	0.861832	0.761735	0.761735	0.906269	0.507959	1302	1	1	1	1	1	0	0	0	0	0	0	0	0	0
mir-495-3p	108.735	0.33289	0.271621	0.504268	249	74.4454	0.565214	0.00219682	0.0103476	312	1.71333	0.326	0.204324	0.583782	323	0.00617179	0.0182188	0.00657598	0.00657598	0.00513909	0.408035	294.667	0.0438945	0.178164	0.0486872	0.0486872	0.038134	0	1	0	1	1	0	0	1	0
mir-495-5p	1.3916	0.524204	0.559683	0.765024	757	1.09162	0.166665	0.843954	0.910056	932	#N/A	#N/A	#N/A	#N/A	#N/A	0.826627	0.822176	0.806121	0.806121	0.784747	0.345435	844.5	1	1	1	1	1	0	0	0	0	0	0	0	0	0
mir-496	3.29463	1.55824	0.000739677	0.00720139	628	4.47095	1.3245	0.0157366	0.0543235	657	0.935556	-0.143	0.182781	0.565599	606	0.000211372	0.00131853	0.00221739	0.00221739	0.000183941	0.913246	630.333	0.00239657	0.0249563	0.0193465	0.0193465	0.00217555	1	1	0	2	2	1	1	1	0
mir-497-3p	147.661	1.1351	0.109567	0.300144	227	2.58688	0.880858	0.236566	0.412359	768	0.806667	0.007	0.954328	0.9831	748	0.285518	0.352993	0.294	0.294	0.46992	0.674321	581	0.816212	1	0.817558	0.817558	1	0	0	0	0	0	0	0	0	0
mir-497-5p	1331.04	-0.330871	0.376164	0.613272	98	1632.17	0.336598	0.0620032	0.157033	115	7.89667	-0.088	0.435336	0.778254	69	0.163712	0.111082	0.174715	0.174715	0.127858	-0.0274243	94	0.570467	0.534239	0.584958	0.584958	0.489933	0	0	0	0	0	0	0	0	0
mir-498-5p	#N/A	#N/A	#N/A	#N/A	#N/A	0.0300629	-0.339824	0.919011	1	1873	2.44	0.317	0.423134	0.775087	253	0.756157	0.783614	0.667226	0.667226	0.806345	-0.0114118	1063	1	1	1	1	1	0	0	0	0	0	0	0	0	0
mir-4999-3p	0.769616	-1.27566	0.298846	0.533955	887	0.537812	1.75728	0.139589	1	1146	#N/A	#N/A	#N/A	#N/A	#N/A	0.174241	0.0961128	0.259693	0.259693	0.139768	0.240808	1016.5	0.593533	0.502953	0.762166	0.762166	0.52063	0	0	0	0	0	0	0	0	0
mir-4999-5p	6.19565	-0.259293	0.508294	0.731603	545	6.95794	-0.421641	0.315817	0.498971	602	#N/A	#N/A	#N/A	#N/A	#N/A	0.45418	0.33958	0.531894	0.531894	0.379986	-0.340467	573.5	1	0.982428	1	1	0.970797	0	0	0	0	0	0	0	0	0
mir-499a-3p	1.96789	0.311218	0.581427	0.777459	703	0.279634	0.788038	0.614256	1	1342	#N/A	#N/A	#N/A	#N/A	#N/A	0.724866	0.676537	0.824797	0.824797	0.628441	0.549628	1022.5	1	1	1	1	1	0	0	0	0	0	0	0	0	0
mir-499a-5p	8.80548	0.135433	0.699701	0.850083	490	17.2245	0.467207	0.119591	0.251141	482	#N/A	#N/A	#N/A	#N/A	#N/A	0.291265	0.33562	0.22488	0.22488	0.317786	0.30132	486	0.8276	0.974876	0.69538	0.69538	0.895765	0	0	0	0	0	0	0	0	0
mir-499b-3p	0.00910224	0.923039	0.795036	1	1994	#N/A	#N/A	#N/A	#N/A	#N/A	#N/A	#N/A	#N/A	#N/A	#N/A	0.795036	0.795036	0.795036	0.795036	0.795036	0.923039	1994	1	1	1	1	1	0	0	0	0	0	0	0	0	0
mir-499b-5p	0.115647	1.25793	0.499926	1	1393	0.0771957	-1.01307	0.761796	1	1723	#N/A	#N/A	#N/A	#N/A	#N/A	0.748495	0.727473	0.749926	0.749926	0.683934	0.122433	1558	1	1	1	1	1	0	0	0	0	0	0	0	0	0
mir-5000-3p	1.73379	0.530523	0.388606	0.62519	725	5.89737	0.777416	0.0660549	0.162876	620	#N/A	#N/A	#N/A	#N/A	#N/A	0.119682	0.103358	0.127747	0.127747	0.106261	0.653969	672.5	0.460482	0.522805	0.483582	0.483582	0.42984	0	0	0	0	0	0	0	0	0
mir-5000-5p	0.229737	0.846108	0.654398	1	1193	0.0261423	-0.339824	0.919011	1	1949	#N/A	#N/A	#N/A	#N/A	#N/A	0.907208	0.90901	0.880559	0.880559	0.8913	0.253142	1571	1	1	1	1	1	0	0	0	0	0	0	0	0	0
mir-5001-3p	1.49458	0.264807	0.655162	0.825553	746	8.72687	0.720375	0.0690194	0.168454	564	#N/A	#N/A	#N/A	#N/A	#N/A	0.185228	0.26222	0.133275	0.133275	0.211509	0.492591	655	0.623715	0.874554	0.49415	0.49415	0.69401	0	0	0	0	0	0	0	0	0
mir-5001-5p	1.21794	0.498532	0.405025	0.638062	784	0.891129	-0.351806	0.761075	0.858125	991	#N/A	#N/A	#N/A	#N/A	#N/A	0.671017	0.652306	0.646005	0.646005	0.625349	0.0733628	887.5	1	1	1	1	1	0	0	0	0	0	0	0	0	0
mir-5002-3p	0.0211845	0.923039	0.795036	1	1844	0.131542	-1.50054	0.643747	1	1584	#N/A	#N/A	#N/A	#N/A	#N/A	0.854616	0.842518	0.873084	0.873084	0.787006	-0.28875	1714	1	1	1	1	1	0	0	0	0	0	0	0	0	0
mir-5002-5p	0.0960331	1.06024	0.627251	1	1449	0.586096	-0.0964971	0.93327	1	1129	#N/A	#N/A	#N/A	#N/A	#N/A	0.898855	0.903429	0.861058	0.861058	0.897607	0.481872	1289	1	1	1	1	1	0	0	0	0	0	0	0	0	0
mir-5003-3p	0.182176	1.23099	0.396351	1	1263	0.453835	0.530228	0.707042	1	1204	#N/A	#N/A	#N/A	#N/A	#N/A	0.636731	0.598047	0.635607	0.635607	0.575462	0.880607	1233.5	1	1	1	1	1	0	0	0	0	0	0	0	0	0
mir-5003-5p	0.22521	-0.336856	0.852882	1	1201	0.102288	0.0448908	0.989283	1	1662	#N/A	#N/A	#N/A	#N/A	#N/A	0.987101	0.987544	0.978356	0.978356	0.990401	-0.145982	1431.5	1	1	1	1	1	0	0	0	0	0	0	0	0	0
mir-5004-3p	0.116429	1.6426	0.622164	1	1391	0.172972	-1.30766	0.601853	1	1513	#N/A	#N/A	#N/A	#N/A	#N/A	0.742273	0.698926	0.841479	0.841479	0.646627	0.167468	1452	1	1	1	1	1	0	0	0	0	0	0	0	0	0
mir-5004-5p	0.0967916	1.40538	0.689784	1	1446	0.11777	-1.50058	0.653386	1	1620	#N/A	#N/A	#N/A	#N/A	#N/A	0.809883	0.784287	0.879859	0.879859	0.722067	-0.0475995	1533	1	1	1	1	1	0	0	0	0	0	0	0	0	0
mir-5006-3p	0.901573	-0.465109	0.522744	0.747191	853	1.14982	-0.0028986	0.997348	0.998105	922	#N/A	#N/A	#N/A	#N/A	#N/A	0.860928	0.884844	0.772227	0.772227	0.988107	-0.234004	887.5	1	1	1	1	1	0	0	0	0	0	0	0	0	0
mir-5006-5p	0.0305199	0.602448	0.865364	1	1771	0.0286818	-0.339824	0.919011	1	1922	#N/A	#N/A	#N/A	#N/A	#N/A	0.977447	0.976753	0.981873	0.981873	0.953793	0.131312	1846.5	1	1	1	1	1	0	0	0	0	0	0	0	0	0
mir-5008-3p	0.0230058	0.762744	0.83003	1	1831	1.88783	0.675882	0.393776	0.574423	817	#N/A	#N/A	#N/A	#N/A	#N/A	0.692346	0.698761	0.632492	0.632492	0.682787	0.719313	1324	1	1	1	1	1	0	0	0	0	0	0	0	0	0
mir-5008-5p	0.0884799	0.470014	0.858127	1	1479	0.123947	-0.820713	0.803462	1	1605	#N/A	#N/A	#N/A	#N/A	#N/A	0.945838	0.942739	0.961373	0.961373	0.900905	-0.175349	1542	1	1	1	1	1	0	0	0	0	0	0	0	0	0
mir-5009-3p	0.0139036	0.923039	0.795036	1	1887	0.0661676	-0.339824	0.919011	1	1756	#N/A	#N/A	#N/A	#N/A	#N/A	0.959942	0.959115	0.95799	0.95799	0.933328	0.291608	1821.5	1	1	1	1	1	0	0	0	0	0	0	0	0	0
mir-5009-5p	0.891171	0.409054	0.546797	0.760438	858	1.6902	-0.457813	0.509509	0.680245	832	#N/A	#N/A	#N/A	#N/A	#N/A	0.634642	0.554721	0.759419	0.759419	0.537198	-0.0243796	845	1	1	1	1	1	0	0	0	0	0	0	0	0	0
mir-500a-3p	306.731	-0.681162	0.00132988	0.011437	171	1437.57	-0.0441366	0.755503	0.852796	121	#N/A	#N/A	#N/A	#N/A	#N/A	0.00794042	0.286398	0.002658	0.002658	0.0182173	-0.362649	146	0.0540178	0.904135	0.0222004	0.0222004	0.107395	-1	0	0	1	-1	0	1	0	0
mir-500a-5p	46.3683	0.187303	0.484256	0.712913	317	30.8108	-0.000872126	0.996401	0.998105	400	#N/A	#N/A	#N/A	#N/A	#N/A	0.834143	0.865141	0.734008	0.734008	0.982739	0.0932153	358.5	1	1	1	1	1	0	0	0	0	0	0	0	0	0
mir-500b-3p	0.278755	0.30547	0.762701	1	1123	1.16639	-0.723328	0.441718	0.616818	918	#N/A	#N/A	#N/A	#N/A	#N/A	0.703435	0.683525	0.688321	0.688321	0.649888	-0.208929	1020.5	1	1	1	1	1	0	0	0	0	0	0	0	0	0
mir-500b-5p	37.8885	0.234362	0.422146	0.652246	335	16.0734	-0.151562	0.516392	0.688523	488	0.824444	0.182	0.100024	0.423044	716	0.264782	0.186673	0.27106	0.27106	0.210391	0.0882668	513	0.776803	0.73387	0.777722	0.777722	0.693366	0	0	0	0	0	0	0	0	0
mir-501-3p	74.8827	-0.195831	0.476454	0.706338	275	537.935	1.09691	3.77471e-09	1.00129e-07	168	5.60037	-0.268	0.0569802	0.325781	124	2.95682e-08	0.0252984	1.13241e-08	1.13241e-08	2.14439e-07	0.211027	189	8.16429e-07	0.215128	5.1111e-07	5.1111e-07	5.67777e-06	0	1	0	1	1	0	0	1	0
mir-501-5p	33.0353	-0.161127	0.551281	0.760438	347	54.7332	0.0552794	0.853012	0.913748	334	3.40741	-0.1	0.699396	0.923994	202	0.897982	0.879988	0.909651	0.909651	0.82178	-0.0686158	294.333	1	1	1	1	1	0	0	0	0	0	0	0	0	0
mir-5010-3p	5.43295	-0.399833	0.225908	0.457132	563	8.81577	-0.569041	0.070842	0.172069	563	#N/A	#N/A	#N/A	#N/A	#N/A	0.0821783	0.0440304	0.136665	0.136665	0.0656925	-0.484437	563	0.34565	0.308475	0.503771	0.503771	0.305516	0	0	0	0	0	0	0	0	0
mir-5010-5p	2.86924	0.90659	0.362043	0.601815	643	1.47767	-0.0461902	0.950759	0.971973	867	#N/A	#N/A	#N/A	#N/A	#N/A	0.711318	0.76388	0.593011	0.593011	0.834742	0.4302	755	1	1	1	1	1	0	0	0	0	0	0	0	0	0
mir-502-3p	214.274	-0.284341	0.23992	0.475236	197	139.967	0.158236	0.344222	0.527009	265	#N/A	#N/A	#N/A	#N/A	#N/A	0.288548	0.170611	0.422279	0.422279	0.230811	-0.0630525	231	0.820876	0.693977	0.991655	0.991655	0.738723	0	0	0	0	0	0	0	0	0
mir-502-5p	14.4767	0.134763	0.595433	0.785327	439	30.2812	0.013309	0.946547	0.971973	405	2.30259	-0.032	0.840023	0.947214	265	0.959796	0.960662	0.933783	0.933783	0.942853	0.0386906	369.667	1	1	1	1	1	0	0	0	0	0	0	0	0	0
mir-503-3p	0.74547	2.24233	0.00929203	0.0532743	890	1.18855	2.17645	0.0329752	0.0983404	910	#N/A	#N/A	#N/A	#N/A	#N/A	0.00278542	0.000893261	0.0184977	0.0184977	0.00220515	2.20939	900	0.0218642	0.0192338	0.113342	0.113342	0.0180915	1	1	0	2	2	1	1	1	0
mir-503-5p	22.5153	1.73188	4.40091e-05	0.000769787	392	13.8763	1.90807	2.57295e-05	0.000219312	513	2.81852	1.351	0.00143241	0.0225429	231	6.43332e-10	5.64921e-10	7.71865e-05	7.71865e-05	1.10705e-08	1.66365	378.667	2.32293e-08	4.41957e-08	0.00108477	0.00108477	4.09433e-07	1	1	1	3	3	1	1	1	1
mir-504-3p	0.0385967	1.14126	0.74774	1	1707	#N/A	#N/A	#N/A	#N/A	#N/A	#N/A	#N/A	#N/A	#N/A	#N/A	0.74774	0.74774	0.74774	0.74774	0.74774	1.14126	1707	1	1	1	1	1	0	0	0	0	0	0	0	0	0
mir-504-5p	14.4808	0.167256	0.640573	0.81934	438	29.6862	-0.664198	0.0222222	0.0715655	409	1.55778	0.53	0.0211504	0.163745	350	0.0126389	0.0533228	0.0621186	0.0621186	0.0142809	0.0110193	399	0.0788654	0.352531	0.285867	0.285867	0.0889695	0	-1	1	2	0	0	0	1	1
mir-5047	#N/A	#N/A	#N/A	#N/A	#N/A	0.0929459	-0.147466	0.964806	1	1683	#N/A	#N/A	#N/A	#N/A	#N/A	0.964806	0.964806	0.964806	0.964806	0.964806	-0.147466	1683	1	1	1	1	1	0	0	0	0	0	0	0	0	0
mir-505-3p	199.631	0.256994	0.29743	0.532896	202	257.419	-0.17012	0.110396	0.238285	211	2.34	-0.137	0.60314	0.889366	261	0.249777	0.172209	0.295971	0.295971	0.20279	-0.0167085	224.667	0.751573	0.696819	0.820123	0.820123	0.683012	0	0	0	0	0	0	0	0	0
mir-505-5p	7.58244	0.203243	0.598742	0.785327	516	13.014	-0.4517	0.16196	0.319482	520	3.53148	0.044	0.844055	0.947214	198	0.543077	0.578184	0.411434	0.411434	0.558758	-0.0681522	411.333	1	1	0.981338	0.981338	1	0	0	0	0	0	0	0	0	0
mir-506-3p	0.173156	0.46388	0.730821	1	1281	#N/A	#N/A	#N/A	#N/A	#N/A	1.02704	0.148	0.271522	0.65888	530	0.519361	0.50234	0.469319	0.469319	0.50196	0.30594	905.5	1	1	1	1	1	0	0	0	0	0	0	0	0	0
mir-507	0.0465258	0.923038	0.795036	1	1657	#N/A	#N/A	#N/A	#N/A	#N/A	0.821852	-0.085	0.415884	0.775087	721	0.696571	0.688677	0.658809	0.658809	0.662335	0.419019	1189	1	1	1	1	1	0	0	0	0	0	0	0	0	0
mir-508-3p	2.89894	-0.00968071	0.983943	0.995946	642	1.02574	-1.25661	0.20673	0.375467	945	0.685926	0.014	0.883644	0.96372	893	0.752933	0.867799	0.500814	0.500814	0.938561	-0.417429	826.667	1	1	1	1	1	0	0	0	0	0	0	0	0	0
mir-508-5p	#N/A	#N/A	#N/A	#N/A	#N/A	0.0286818	-0.339824	0.919011	1	1923	0.772222	-0.056	0.564972	0.86738	793	0.859528	0.866863	0.81075	0.81075	0.86185	-0.197912	1358	1	1	1	1	1	0	0	0	0	0	0	0	0	0
mir-5087	#N/A	#N/A	#N/A	#N/A	#N/A	0.0851259	-1.48249	0.657318	1	1702	#N/A	#N/A	#N/A	#N/A	#N/A	0.657318	0.657318	0.657318	0.657318	0.657318	-1.48249	1702	1	1	1	1	1	0	0	0	0	0	0	0	0	0
mir-5088-5p	0.114076	1.64271	0.623781	1	1397	0.0661676	-0.339824	0.919011	1	1757	#N/A	#N/A	#N/A	#N/A	#N/A	0.892232	0.895481	0.85846	0.85846	0.881552	0.651445	1577	1	1	1	1	1	0	0	0	0	0	0	0	0	0
mir-5089-3p	0.0184459	0.923039	0.795036	1	1856	#N/A	#N/A	#N/A	#N/A	#N/A	#N/A	#N/A	#N/A	#N/A	#N/A	0.795036	0.795036	0.795036	0.795036	0.795036	0.923039	1856	1	1	1	1	1	0	0	0	0	0	0	0	0	0
mir-5089-5p	0.0223608	0.762744	0.83003	1	1836	0.0464729	-0.339824	0.919011	1	1849	#N/A	#N/A	#N/A	#N/A	#N/A	0.969337	0.96851	0.97111	0.97111	0.943475	0.21146	1842.5	1	1	1	1	1	0	0	0	0	0	0	0	0	0
mir-509-3-5p	0.0609133	0.940609	0.771365	1	1592	0.141032	-1.29019	0.688131	1	1567	1.11852	-0.277	0.0557367	0.322333	484	0.317075	0.511423	0.158063	0.158063	0.392489	-0.20886	1214.33	0.868915	1	0.551226	0.551226	0.989717	0	0	0	0	0	0	0	0	0
mir-509-3p	1.71784	-0.398213	0.663702	0.829617	727	1.70475	-2.52405	0.00853937	0.0331065	830	0.823333	0.022	0.810303	0.944786	719	0.0958609	0.48691	0.0254	0.0254	0.19425	-0.966753	758.667	0.387239	1	0.145399	0.145399	0.665594	0	-1	0	1	-1	0	0	1	0
mir-509-5p	#N/A	#N/A	#N/A	#N/A	#N/A	#N/A	#N/A	#N/A	#N/A	#N/A	1.25704	0.035	0.79883	0.941428	427	0.79883	0.79883	0.79883	0.79883	0.79883	0.035	427	1	1	1	1	1	0	0	0	0	0	0	0	0	0
mir-5090	0.170475	1.2661	0.48581	1	1285	0.910046	-0.621862	0.54577	0.708494	985	#N/A	#N/A	#N/A	#N/A	#N/A	0.617113	0.531081	0.735608	0.735608	0.520917	0.322117	1135	1	1	1	1	1	0	0	0	0	0	0	0	0	0
mir-5091	1.41603	0.545871	0.554117	0.760438	754	13.5918	0.323419	0.260001	0.43622	517	#N/A	#N/A	#N/A	#N/A	#N/A	0.423201	0.331394	0.452402	0.452402	0.366168	0.434645	635.5	1	0.971015	1	1	0.956726	0	0	0	0	0	0	0	0	0
mir-5092	0.108203	0.275245	0.898019	1	1416	2.4317	-0.0718991	0.901054	0.951579	780	#N/A	#N/A	#N/A	#N/A	#N/A	0.980507	0.979814	0.9896	0.9896	0.956944	0.101673	1098	1	1	1	1	1	0	0	0	0	0	0	0	0	0
mir-5093	#N/A	#N/A	#N/A	#N/A	#N/A	0.0559064	-0.339824	0.919011	1	1798	#N/A	#N/A	#N/A	#N/A	#N/A	0.919011	0.919011	0.919011	0.919011	0.919011	-0.339824	1798	1	1	1	1	1	0	0	0	0	0	0	0	0	0
mir-5094	0.072266	0.936764	0.763664	1	1537	1.67027	1.40304	0.109761	0.237423	834	#N/A	#N/A	#N/A	#N/A	#N/A	0.291618	0.381435	0.207474	0.207474	0.352096	1.1699	1185.5	0.827602	1	0.659998	0.659998	0.937811	0	0	0	0	0	0	0	0	0
mir-510-5p	#N/A	#N/A	#N/A	#N/A	#N/A	#N/A	#N/A	#N/A	#N/A	#N/A	1.09778	-0.196	0.332591	0.725653	498	0.332591	0.332591	0.332591	0.332591	0.332591	-0.196	498	0.895173	0.971565	0.873144	0.873144	0.910619	0	0	0	0	0	0	0	0	0
mir-5100	9.45943	-0.494761	0.220299	0.449303	483	26.6329	-0.891702	0.00269793	0.0123614	428	#N/A	#N/A	#N/A	#N/A	#N/A	0.00500921	0.0248638	0.00538858	0.00538858	0.00457274	-0.693231	455.5	0.0369705	0.212201	0.0410616	0.0410616	0.0348186	0	-1	0	1	-1	0	0	1	0
mir-511-3p	800.527	-0.158033	0.643308	0.81934	118	15.6395	1.56815	3.69879e-05	0.00029827	491	#N/A	#N/A	#N/A	#N/A	#N/A	0.000277113	0.206946	7.39744e-05	7.39744e-05	0.000598051	0.70506	304.5	0.00298342	0.789361	0.00104589	0.00104589	0.00592961	0	1	0	1	1	0	0	1	0
mir-511-5p	22.6754	0.0425795	0.905423	0.965286	390	50.7236	0.284429	0.333274	0.516831	341	0.64	-0.08	0.473238	0.799839	929	0.691208	0.655778	0.703625	0.703625	0.685399	0.0823363	553.333	1	1	1	1	1	0	0	0	0	0	0	0	0	0
mir-512-3p	0.424016	3.48471	0.0128393	0.0686539	1022	2.58898	2.95872	0.0114005	0.041758	767	1.06148	0.146	0.303863	0.699541	519	0.00272319	0.00588679	0.0338129	0.0338129	0.00214534	2.19648	769.333	0.0214474	0.0780581	0.182434	0.182434	0.0179718	1	1	0	2	2	1	1	1	0
mir-512-5p	0.10094	1.51977	0.668374	1	1432	#N/A	#N/A	#N/A	#N/A	#N/A	0.761481	-0.18	0.144152	0.513605	807	0.32178	0.330099	0.267524	0.267524	0.328065	0.669887	1119.5	0.875108	0.970854	0.773249	0.773249	0.904606	0	0	0	0	0	0	0	0	0
mir-513a-3p	0.0431067	1.46185	0.680364	1	1676	0.0469024	-0.339824	0.919011	1	1834	#N/A	#N/A	#N/A	#N/A	#N/A	0.918875	0.91975	0.897833	0.897833	0.89935	0.561011	1755	1	1	1	1	1	0	0	0	0	0	0	0	0	0
mir-513a-5p	0.0377983	1.52184	0.66778	1	1712	0.0769476	-0.339824	0.919011	1	1729	1.15111	-0.029	0.8773	0.960329	471	0.97495	0.974348	0.963333	0.963333	0.948628	0.384339	1304	1	1	1	1	1	0	0	0	0	0	0	0	0	0
mir-513b-3p	0.0129745	1.4223	0.688595	1	1924	#N/A	#N/A	#N/A	#N/A	#N/A	#N/A	#N/A	#N/A	#N/A	#N/A	0.688595	0.688595	0.688595	0.688595	0.688595	1.4223	1924	1	1	1	1	1	0	0	0	0	0	0	0	0	0
mir-513b-5p	0.0579636	0.762742	0.83003	1	1610	0.0926993	-0.147466	0.964806	1	1687	0.83	-0.152	0.14994	0.523959	707	0.64433	0.804252	0.385745	0.385745	0.849666	0.154425	1334.67	1	1	0.95099	0.95099	1	0	0	0	0	0	0	0	0	0
mir-513c-3p	0.0356028	0	1	1	1738	#N/A	#N/A	#N/A	#N/A	#N/A	0.736296	-0.054	0.594048	0.885537	836	0.903425	0.917601	0.835203	0.835203	#N/A	-0.027	1287	1	1	1	1	#N/A	0	0	0	0	0	0	0	0	0
mir-513c-5p	0.897043	3.32597	0.0274236	0.11992	857	0.299477	-0.0284128	0.986964	1	1321	0.886296	0.101	0.524355	0.834795	642	0.20306	0.529038	0.0800353	0.0800353	0.611775	1.13285	940	0.666549	1	0.342155	0.342155	1	1	0	0	1	1	0	1	0	0
mir-514a-3p	1.23404	0.284003	0.686463	0.842233	779	0.320804	1.05759	0.561276	1	1302	0.798148	-0.003	0.976665	0.986808	759	0.923816	0.92224	0.915555	0.915555	0.937308	0.446197	946.667	1	1	1	1	1	0	0	0	0	0	0	0	0	0
mir-514a-5p	0.0633574	1.19918	0.735351	1	1571	#N/A	#N/A	#N/A	#N/A	#N/A	#N/A	#N/A	#N/A	#N/A	#N/A	0.735351	0.735351	0.735351	0.735351	0.735351	1.19918	1571	1	1	1	1	1	0	0	0	0	0	0	0	0	0
mir-514b-3p	0.0592112	0.602448	0.865364	1	1602	#N/A	#N/A	#N/A	#N/A	#N/A	0.764444	-0.085	0.378978	0.759768	802	0.693584	0.71449	0.614332	0.614332	0.712953	0.258724	1202	1	1	1	1	1	0	0	0	0	0	0	0	0	0
mir-514b-5p	0.00986692	0.923039	0.795036	1	1979	#N/A	#N/A	#N/A	#N/A	#N/A	1.22185	-0.003	0.986739	0.988938	440	0.974903	0.976189	0.95799	0.95799	0.984132	0.46002	1209.5	1	1	1	1	1	0	0	0	0	0	0	0	0	0
mir-515-3p	0.065313	1.51843	0.633292	1	1561	0.0300629	-0.339824	0.919011	1	1874	0.65963	-0.089	0.332571	0.725653	916	0.772402	0.769652	0.702686	0.702686	0.773699	0.363204	1450.33	1	1	1	1	1	0	0	0	0	0	0	0	0	0
mir-515-5p	0.013273	1.42882	0.687234	1	1899	0.900063	2.45991	0.0655332	0.162777	988	0.911852	0.174	0.10588	0.432532	621	0.0983935	0.10551	0.183997	0.183997	0.0968648	1.35424	1169.33	0.394078	0.524643	0.609119	0.609119	0.403748	0	0	0	0	0	0	0	0	0
mir-516a-3p	#N/A	#N/A	#N/A	#N/A	#N/A	#N/A	#N/A	#N/A	#N/A	#N/A	0.68	0.006	0.950244	0.983011	901	0.950244	0.950244	0.950244	0.950244	0.950244	0.006	901	1	1	1	1	1	0	0	0	0	0	0	0	0	0
mir-516a-5p	0.0148262	1.46185	0.680363	1	1877	0.730148	2.13091	0.154284	1	1053	0.732593	0.052	0.637332	0.90121	841	0.49251	0.478992	0.395114	0.395114	0.449514	1.21492	1257	1	1	0.962073	0.962073	1	0	0	0	0	0	0	0	0	0
mir-516b-5p	0.175758	2.30906	0.237448	1	1276	0.391757	1.31747	0.398185	1	1241	1.08852	0.154	0.138447	0.503188	502	0.192893	0.0773046	0.360491	0.360491	0.132843	1.26018	1006.33	0.641169	0.442935	0.916655	0.916655	0.501293	0	0	0	0	0	0	0	0	0
mir-517-5p	#N/A	#N/A	#N/A	#N/A	#N/A	0.0469024	-0.339824	0.919011	1	1835	0.734074	-0.046	0.62705	0.90121	839	0.893896	0.89697	0.860908	0.860908	0.882607	-0.192912	1337	1	1	1	1	1	0	0	0	0	0	0	0	0	0
mir-517a-3p	0.501852	2.60545	0.0367788	0.148846	977	0.721733	2.11189	0.210234	1	1056	#N/A	#N/A	#N/A	#N/A	#N/A	0.0453289	0.0305078	0.072205	0.072205	0.036907	2.35867	1016.5	0.221178	0.238673	0.319143	0.319143	0.192379	1	0	0	1	1	0	1	0	0
mir-517b-3p	#N/A	#N/A	#N/A	#N/A	#N/A	#N/A	#N/A	#N/A	#N/A	#N/A	0.673704	0.251	0.0579798	0.325781	906	0.0579798	0.0579798	0.0579798	0.0579798	0.0579798	0.251	906	0.271614	0.379049	0.272703	0.272703	0.27771	0	0	0	0	0	0	0	0	0
mir-517c-3p	0.256255	1.63851	0.569349	1	1152	0.224786	0.629163	0.80152	1	1433	#N/A	#N/A	#N/A	#N/A	#N/A	0.81435	0.802097	0.814539	0.814539	0.753911	1.13384	1292.5	1	1	1	1	1	0	0	0	0	0	0	0	0	0
mir-5187-3p	2.45795	-0.720346	0.275379	0.507484	667	0.208699	-0.242786	0.907249	1	1457	#N/A	#N/A	#N/A	#N/A	#N/A	0.596348	0.665951	0.474925	0.474925	0.705468	-0.481566	1062	1	1	1	1	1	0	0	0	0	0	0	0	0	0
mir-5187-5p	1.25292	-0.0791868	0.900646	0.963377	775	0.194967	-2.09042	0.479635	1	1476	#N/A	#N/A	#N/A	#N/A	#N/A	0.794575	0.807975	0.729221	0.729221	0.806766	-1.08481	1125.5	1	1	1	1	1	0	0	0	0	0	0	0	0	0
mir-5188	0.994713	0.278961	0.681541	0.840296	834	0.660271	-1.60601	0.157435	1	1091	#N/A	#N/A	#N/A	#N/A	#N/A	0.346803	0.35194	0.290084	0.290084	0.352665	-0.663524	962.5	0.919088	0.998796	0.813414	0.813414	0.937811	0	0	0	0	0	0	0	0	0
mir-5189-3p	0.0283128	0.762744	0.83003	1	1779	0.253065	-0.0413771	0.981322	1	1388	#N/A	#N/A	#N/A	#N/A	#N/A	0.981625	0.982206	0.97111	0.97111	0.982556	0.360683	1583.5	1	1	1	1	1	0	0	0	0	0	0	0	0	0
mir-5189-5p	1.0755	1.35693	0.0450435	0.169036	819	1.07235	-0.444854	0.602936	0.749396	938	#N/A	#N/A	#N/A	#N/A	#N/A	0.125093	0.209939	0.0880581	0.0880581	0.142827	0.456039	878.5	0.473951	0.791709	0.367744	0.367744	0.530259	1	0	0	1	1	0	1	0	0
mir-518a-3p	0.0984871	1.42229	0.688595	1	1440	0.419652	1.44058	0.367821	1	1223	#N/A	#N/A	#N/A	#N/A	#N/A	0.601099	0.554825	0.60035	0.60035	0.541498	1.43144	1331.5	1	1	1	1	1	0	0	0	0	0	0	0	0	0
mir-518a-5p	0.012815	1.41878	0.689328	1	1934	#N/A	#N/A	#N/A	#N/A	#N/A	#N/A	#N/A	#N/A	#N/A	#N/A	0.689328	0.689328	0.689328	0.689328	0.689328	1.41878	1934	1	1	1	1	1	0	0	0	0	0	0	0	0	0
mir-518b	0.0758485	2.30219	0.45471	1	1521	4.08586	2.47247	0.0260249	0.0809664	674	0.921111	-0.031	0.8304	0.946774	618	0.160246	0.360597	0.0760605	0.0760605	0.232531	1.58122	937.667	0.563864	1	0.331195	0.331195	0.743205	0	1	0	1	1	0	0	1	0
mir-518c-3p	0.0517179	2.04256	0.564144	1	1633	0.528024	1.71005	0.352175	1	1154	#N/A	#N/A	#N/A	#N/A	#N/A	0.519755	0.419821	0.580323	0.580323	0.442223	1.8763	1393.5	1	1	1	1	1	0	0	0	0	0	0	0	0	0
mir-518c-5p	#N/A	#N/A	#N/A	#N/A	#N/A	#N/A	#N/A	#N/A	#N/A	#N/A	2.19815	0.039	0.767148	0.930739	271	0.767148	0.767148	0.767148	0.767148	0.767148	0.039	271	1	1	1	1	1	0	0	0	0	0	0	0	0	0
mir-518d-3p	0.0588357	1.51977	0.668374	1	1604	#N/A	#N/A	#N/A	#N/A	#N/A	#N/A	#N/A	#N/A	#N/A	#N/A	0.668374	0.668374	0.668374	0.668374	0.668374	1.51977	1604	1	1	1	1	1	0	0	0	0	0	0	0	0	0
mir-518d-5p	0.100422	1.87022	0.587574	1	1434	0.0300629	-0.339824	0.919011	1	1875	2.97556	0.231	0.172982	0.551703	223	0.577362	0.632745	0.434354	0.434354	0.656794	0.587131	1177.33	1	1	1	1	1	0	0	0	0	0	0	0	0	0
mir-518e-3p	0.10094	1.51977	0.668374	1	1433	0.350126	1.14133	0.584821	1	1272	0.689259	0.041	0.677771	0.914881	886	0.850546	0.796543	0.928434	0.928434	0.722641	0.900701	1197	1	1	1	1	1	0	0	0	0	0	0	0	0	0
mir-518f-3p	0.0278007	1.70705	0.630183	1	1786	0.275468	0.462794	0.845019	1	1353	#N/A	#N/A	#N/A	#N/A	#N/A	0.868077	0.862293	0.863235	0.863235	0.818081	1.08492	1569.5	1	1	1	1	1	0	0	0	0	0	0	0	0	0
mir-518f-5p	0.012815	1.41878	0.689328	1	1935	#N/A	#N/A	#N/A	#N/A	#N/A	#N/A	#N/A	#N/A	#N/A	#N/A	0.689328	0.689328	0.689328	0.689328	0.689328	1.41878	1935	1	1	1	1	1	0	0	0	0	0	0	0	0	0
mir-5190	0.0750903	1.42882	0.687234	1	1522	0.692029	-1.77679	0.0838409	1	1070	#N/A	#N/A	#N/A	#N/A	#N/A	0.222056	0.297279	0.160652	0.160652	0.2552	-0.173985	1296	0.700492	0.923004	0.555665	0.555665	0.788615	0	0	0	0	0	0	0	0	0
mir-5191	0.0315274	0.762744	0.83003	1	1768	#N/A	#N/A	#N/A	#N/A	#N/A	#N/A	#N/A	#N/A	#N/A	#N/A	0.83003	0.83003	0.83003	0.83003	0.83003	0.762744	1768	1	1	1	1	1	0	0	0	0	0	0	0	0	0
mir-5193	0.88446	0.940955	0.194079	0.421662	859	1.57011	-0.378625	0.582316	0.728256	851	#N/A	#N/A	#N/A	#N/A	#N/A	0.359414	0.301394	0.350491	0.350491	0.326434	0.281165	855	0.936233	0.927093	0.899019	0.899019	0.904083	0	0	0	0	0	0	0	0	0
mir-5194	0.0158272	0.923039	0.795036	1	1868	0.110124	-0.147466	0.964806	1	1641	#N/A	#N/A	#N/A	#N/A	#N/A	0.970476	0.971162	0.95799	0.95799	0.965213	0.387786	1754.5	1	1	1	1	1	0	0	0	0	0	0	0	0	0
mir-5195-3p	0.0115507	0.923039	0.795036	1	1950	#N/A	#N/A	#N/A	#N/A	#N/A	#N/A	#N/A	#N/A	#N/A	#N/A	0.795036	0.795036	0.795036	0.795036	0.795036	0.923039	1950	1	1	1	1	1	0	0	0	0	0	0	0	0	0
mir-5195-5p	0.00910224	0.923039	0.795036	1	1995	#N/A	#N/A	#N/A	#N/A	#N/A	#N/A	#N/A	#N/A	#N/A	#N/A	0.795036	0.795036	0.795036	0.795036	0.795036	0.923039	1995	1	1	1	1	1	0	0	0	0	0	0	0	0	0
mir-5196-3p	0.532008	1.66453	0.106135	0.296032	964	1.66148	0.252759	0.735092	0.838204	836	#N/A	#N/A	#N/A	#N/A	#N/A	0.277031	0.353831	0.201006	0.201006	0.323668	0.958644	900	0.800728	1	0.645119	0.645119	0.899936	0	0	0	0	0	0	0	0	0
mir-5196-5p	#N/A	#N/A	#N/A	#N/A	#N/A	0.0589557	-0.147466	0.964806	1	1779	#N/A	#N/A	#N/A	#N/A	#N/A	0.964806	0.964806	0.964806	0.964806	0.964806	-0.147466	1779	1	1	1	1	1	0	0	0	0	0	0	0	0	0
mir-519a-2-5p	#N/A	#N/A	#N/A	#N/A	#N/A	0.0601258	-0.147466	0.964806	1	1771	#N/A	#N/A	#N/A	#N/A	#N/A	0.964806	0.964806	0.964806	0.964806	0.964806	-0.147466	1771	1	1	1	1	1	0	0	0	0	0	0	0	0	0
mir-519a-3p	0.120597	2.12864	0.38238	1	1378	0.0601258	-0.147466	0.964806	1	1772	#N/A	#N/A	#N/A	#N/A	#N/A	0.736801	0.786917	0.618546	0.618546	0.873526	0.990585	1575	1	1	1	1	1	0	0	0	0	0	0	0	0	0
mir-519a-5p	0.026088	1.67952	0.63574	1	1794	0.119751	0.238256	0.943167	1	1614	0.983704	0.107	0.301605	0.696012	571	0.754551	0.767019	0.659354	0.659354	0.797089	0.674926	1326.33	1	1	1	1	1	0	0	0	0	0	0	0	0	0
mir-519b-3p	0.260263	2.82775	0.082409	1	1141	0.0632214	-0.339824	0.919011	1	1767	#N/A	#N/A	#N/A	#N/A	#N/A	0.27117	0.501419	0.158027	0.158027	0.503123	1.24397	1454	0.789622	1	0.551226	0.551226	1	0	0	0	0	0	0	0	0	0
mir-519c-3p	0.0647131	2.1938	0.535445	1	1566	0.464992	1.54897	0.349664	1	1199	0.693704	-0.133	0.196739	0.575822	882	0.359162	0.210758	0.481714	0.481714	0.266683	1.20326	1215.67	0.936233	0.791709	1	1	0.807026	0	0	0	0	0	0	0	0	0
mir-519d-3p	0.209456	2.64871	0.110877	1	1228	0.209717	-0.0293654	0.990756	1	1454	0.843333	0.134	0.314287	0.714339	688	0.34633	0.437138	0.297112	0.297112	0.725433	0.917783	1123.33	0.919088	1	0.822314	0.822314	1	0	0	0	0	0	0	0	0	0
mir-519e-3p	#N/A	#N/A	#N/A	#N/A	#N/A	#N/A	#N/A	#N/A	#N/A	#N/A	0.871481	0.21	0.0982812	0.421205	660	0.0982812	0.0982812	0.0982812	0.0982812	0.0982812	0.21	660	0.394078	0.508075	0.395013	0.395013	0.408191	0	0	0	0	0	0	0	0	0
mir-519e-5p	#N/A	#N/A	#N/A	#N/A	#N/A	#N/A	#N/A	#N/A	#N/A	#N/A	0.887407	-0.128	0.350005	0.737272	641	0.350005	0.350005	0.350005	0.350005	0.350005	-0.128	641	0.919889	0.996919	0.898754	0.898754	0.937369	0	0	0	0	0	0	0	0	0
mir-520a-3p	0.0440123	1.55149	0.661676	1	1673	0.256757	0.867982	0.730609	1	1382	#N/A	#N/A	#N/A	#N/A	#N/A	0.834807	0.815341	0.885537	0.885537	0.75308	1.20974	1527.5	1	1	1	1	1	0	0	0	0	0	0	0	0	0
mir-520a-5p	#N/A	#N/A	#N/A	#N/A	#N/A	0.0469024	-0.339824	0.919011	1	1836	0.676296	0.256	0.00474097	0.0598859	903	0.0280415	0.426659	0.00945946	0.00945946	0.119732	-0.0419118	1369.5	0.149576	1	0.0649905	0.0649905	0.476067	0	0	1	1	1	0	0	0	1
mir-520c-3p	0.187513	2.65566	0.171518	1	1257	0.243014	0.745931	0.766004	1	1409	#N/A	#N/A	#N/A	#N/A	#N/A	0.398044	0.439474	0.313618	0.313618	0.436111	1.70079	1333	0.981313	1	0.84314	0.84314	1	0	0	0	0	0	0	0	0	0
mir-520d-3p	0.0390625	1.87635	0.596469	1	1704	0.166653	0.449266	0.863463	1	1522	0.82	-0.009	0.941134	0.981814	726	0.962848	0.964192	0.93429	0.93429	0.945819	0.772206	1317.33	1	1	1	1	1	0	0	0	0	0	0	0	0	0
mir-520d-5p	#N/A	#N/A	#N/A	#N/A	#N/A	#N/A	#N/A	#N/A	#N/A	#N/A	0.992222	0.075	0.536327	0.840331	561	0.536327	0.536327	0.536327	0.536327	0.536327	0.075	561	1	1	1	1	1	0	0	0	0	0	0	0	0	0
mir-520e-3p	#N/A	#N/A	#N/A	#N/A	#N/A	0.0300629	-0.339824	0.919011	1	1876	0.644815	-0.056	0.565604	0.86738	923	0.859908	0.867189	0.8113	0.8113	0.862069	-0.197912	1399.5	1	1	1	1	1	0	0	0	0	0	0	0	0	0
mir-520f-3p	0.36681	3.07447	0.173684	1	1066	0.61247	1.34941	0.323274	1	1116	#N/A	#N/A	#N/A	#N/A	#N/A	0.21784	0.123484	0.317202	0.317202	0.174768	2.21194	1091	0.692778	0.569383	0.848227	0.848227	0.612379	0	0	0	0	0	0	0	0	0
mir-520g-3p	0.253906	3.09738	0.142623	1	1155	0.150314	0.450039	0.892848	1	1549	0.762963	0.018	0.869807	0.955394	804	0.622614	0.781769	0.369747	0.369747	0.768483	1.18847	1169.33	1	1	0.931572	0.931572	1	0	0	0	0	0	0	0	0	0
mir-520h	0.013273	1.42882	0.687234	1	1900	0.0300629	-0.339824	0.919011	1	1877	#N/A	#N/A	#N/A	#N/A	#N/A	0.921808	0.922478	0.902177	0.902177	0.90145	0.5445	1888.5	1	1	1	1	1	0	0	0	0	0	0	0	0	0
mir-521	#N/A	#N/A	#N/A	#N/A	#N/A	0.0300629	-0.339824	0.919011	1	1878	#N/A	#N/A	#N/A	#N/A	#N/A	0.919011	0.919011	0.919011	0.919011	0.919011	-0.339824	1878	1	1	1	1	1	0	0	0	0	0	0	0	0	0
mir-522-3p	0.0278007	1.70705	0.630183	1	1787	0.219846	0.455867	0.825339	1	1438	0.83963	-0.011	0.916824	0.979033	696	0.960741	0.958789	0.949422	0.949422	0.926198	0.717307	1307	1	1	1	1	1	0	0	0	0	0	0	0	0	0
mir-523-3p	0.0512971	1.55149	0.661676	1	1634	0.356026	1.22064	0.611359	1	1269	0.808519	-0.005	0.963712	0.985265	747	0.930049	0.925894	0.941299	0.941299	0.922593	0.922379	1216.67	1	1	1	1	1	0	0	0	0	0	0	0	0	0
mir-524-3p	#N/A	#N/A	#N/A	#N/A	#N/A	0.0932843	-0.147466	0.964806	1	1682	0.699259	0.024	0.837655	0.947156	875	0.980297	0.980489	0.973644	0.973644	0.972079	-0.0617332	1278.5	1	1	1	1	1	0	0	0	0	0	0	0	0	0
mir-524-5p	#N/A	#N/A	#N/A	#N/A	#N/A	0.0300629	-0.339824	0.919011	1	1879	#N/A	#N/A	#N/A	#N/A	#N/A	0.919011	0.919011	0.919011	0.919011	0.919011	-0.339824	1879	1	1	1	1	1	0	0	0	0	0	0	0	0	0
mir-525-3p	0.013273	1.42882	0.687234	1	1901	#N/A	#N/A	#N/A	#N/A	#N/A	0.715926	-0.041	0.702032	0.923994	856	0.834105	0.813502	0.902177	0.902177	0.74998	0.693912	1378.5	1	1	1	1	1	0	0	0	0	0	0	0	0	0
mir-525-5p	0.128538	1.51703	0.580526	1	1363	0.0300629	-0.339824	0.919011	1	1880	0.814815	0.262	0.0377863	0.244449	738	0.252497	0.527975	0.109129	0.109129	0.436251	0.479737	1327	0.758783	1	0.429023	0.429023	1	0	0	1	1	1	0	0	0	1
mir-526b-5p	0.205829	1.88123	0.213119	1	1234	0.259069	0.866735	0.772357	1	1379	1.12815	0.186	0.112739	0.456663	480	0.24003	0.220282	0.301519	0.301519	0.239332	0.977989	1031	0.73737	0.804045	0.829619	0.829619	0.756973	0	0	0	0	0	0	0	0	0
mir-527	#N/A	#N/A	#N/A	#N/A	#N/A	#N/A	#N/A	#N/A	#N/A	#N/A	0.922963	0.023	0.882431	0.96372	617	0.882431	0.882431	0.882431	0.882431	0.882431	0.023	617	1	1	1	1	1	0	0	0	0	0	0	0	0	0
mir-532-3p	184.197	-0.821379	0.00052022	0.00549323	208	190.054	-0.305683	0.0405414	0.115767	240	5.56852	-0.204	0.316244	0.714339	126	0.000559833	0.0076027	0.00155985	0.00155985	0.000517295	-0.443687	191.333	0.00550018	0.0934217	0.0143006	0.0143006	0.00531763	-1	-1	0	2	-2	1	1	1	0
mir-532-5p	1229.41	-1.18837	5.03158e-05	0.000851244	102	4115.52	-0.662394	0.000741112	0.00404438	83	7.47815	-0.372	0.00407216	0.0535517	82	4.23921e-08	1.91743e-08	0.00015094	0.00015094	1.75852e-07	-0.740921	89	1.11184e-06	1.28577e-06	0.0019253	0.0019253	4.83073e-06	-1	-1	-1	3	-3	1	1	1	1
mir-539-3p	10.5958	-1.06307	0.113216	0.305862	474	36.0098	1.31484	8.88431e-07	1.05259e-05	377	#N/A	#N/A	#N/A	#N/A	#N/A	1.72123e-06	0.00640906	1.77686e-06	1.77686e-06	4.78153e-06	0.12589	425.5	3.01473e-05	0.083567	4.08852e-05	4.08852e-05	8.44013e-05	0	1	0	1	1	0	0	1	0
mir-539-5p	5.2518	0.415629	0.299056	0.533955	567	6.59301	-0.596221	0.200111	0.367417	606	1.2037	-0.069	0.645889	0.90121	449	0.368925	0.248698	0.488213	0.488213	0.294141	-0.0831973	540.667	0.947867	0.860522	1	1	0.855615	0	0	0	0	0	0	0	0	0
mir-541-3p	0.475461	1.74323	0.0747145	0.234363	986	1.0265	-0.29261	0.763262	0.859629	944	0.953704	0.111	0.359044	0.7411	590	0.254893	0.282036	0.207814	0.207814	0.262405	0.52054	840	0.760534	0.895723	0.659998	0.659998	0.800266	0	0	0	0	0	0	0	0	0
mir-541-5p	0.526328	0.980168	0.314774	0.551523	967	2.9616	0.525111	0.359447	0.542736	738	1.46444	0.226	0.119072	0.470409	372	0.196464	0.0832053	0.316371	0.316371	0.136344	0.577093	692.333	0.649439	0.462755	0.847627	0.847627	0.511301	0	0	0	0	0	0	0	0	0
mir-542-3p	223.795	1.12136	0.00637973	0.0408937	193	70.1188	0.808269	0.00176849	0.00852936	315	1.26926	-0.055	0.714278	0.92732	421	0.000656878	0.0628389	0.00529609	0.00529609	0.00113786	0.624875	309.667	0.00624167	0.393288	0.0407538	0.0407538	0.0103969	1	1	0	2	2	1	1	1	0
mir-542-5p	49.7821	2.00387	0.00296339	0.0231683	307	17.4834	0.868294	0.00439462	0.0190119	481	1.65222	0.221	0.220732	0.608361	332	0.000273555	0.00197772	0.00886385	0.00886385	0.000238612	1.03105	373.333	0.00298342	0.0347106	0.0620999	0.0620999	0.00275231	1	1	0	2	2	1	1	1	0
mir-543	15.9566	0.301906	0.410668	0.641164	423	47.4338	0.990058	0.00135542	0.0067392	347	1.52222	0.166	0.416775	0.775087	358	0.0102974	0.0948844	0.00406077	0.00406077	0.0119139	0.485988	376	0.0676974	0.499892	0.0322401	0.0322401	0.0770378	0	1	0	1	1	0	0	1	0
mir-544a	2.91935	-0.261821	0.603821	0.789788	640	0.173527	0.23812	0.911118	1	1510	0.761852	-0.06	0.590165	0.88249	806	0.895348	0.880555	0.931162	0.931162	0.84604	-0.0279002	985.333	1	1	1	1	1	0	0	0	0	0	0	0	0	0
mir-544b	0.0528494	0.602448	0.865364	1	1628	0.0898488	-0.147466	0.964806	1	1692	0.602222	-0.022	0.829514	0.946774	942	0.993711	0.993431	0.995045	0.995045	0.982579	0.144327	1420.67	1	1	1	1	1	0	0	0	0	0	0	0	0	0
mir-545-3p	13.7441	0.0427764	0.937817	0.975633	443	0.830684	1.65897	0.139453	1	1012	0.755185	-0.078	0.475247	0.800083	814	0.474679	0.53934	0.362729	0.362729	0.60397	0.541249	756.333	1	1	0.921349	0.921349	1	0	0	0	0	0	0	0	0	0
mir-545-5p	6.0996	0.395134	0.439377	0.669345	551	4.81537	1.94665	0.00125885	0.00647409	649	0.652593	-0.096	0.265976	0.65888	920	0.00717306	0.058802	0.0037718	0.0037718	0.00756372	0.748595	706.667	0.049956	0.381238	0.0303165	0.0303165	0.0527649	0	1	0	1	1	0	0	1	0
mir-548a-3p	4.39258	0.0202977	0.97084	0.991197	593	1.78537	0.521188	0.485941	0.658372	824	3.32111	-0.974	0.0100464	0.0994286	208	0.0979805	0.475133	0.0298375	0.0298375	0.352595	-0.144171	541.667	0.393768	1	0.165945	0.165945	0.937811	0	0	-1	1	-1	0	0	0	1
mir-548a-5p	0.399234	-1.19353	0.283363	1	1038	0.494036	0.768755	0.552013	1	1176	0.830741	-0.177	0.150974	0.525126	706	0.277754	0.159934	0.387983	0.387983	0.210326	-0.200593	973.333	0.80183	0.66791	0.951512	0.951512	0.693366	0	0	0	0	0	0	0	0	0
mir-548aa	7.70523	-0.000680346	0.998484	0.998574	513	5.16639	0.00759174	0.985551	0.99443	640	#N/A	#N/A	#N/A	#N/A	#N/A	0.999872	0.999873	0.999791	0.999791	0.999756	0.0034557	576.5	1	1	1	1	1	0	0	0	0	0	0	0	0	0
mir-548ab	1.2715	0.140331	0.819376	0.934796	770	3.31303	0.841085	0.170294	0.331383	714	#N/A	#N/A	#N/A	#N/A	#N/A	0.41434	0.489723	0.311588	0.311588	0.488216	0.490708	742	1	1	0.842508	0.842508	1	0	0	0	0	0	0	0	0	0
mir-548ac	0.0760811	0.437508	0.902001	1	1519	0.796171	2.22125	0.0452934	1	1025	#N/A	#N/A	#N/A	#N/A	#N/A	0.171497	0.448683	0.0885353	0.0885353	0.366176	1.32938	1272	0.587472	1	0.36908	0.36908	0.956726	0	1	0	1	1	0	0	1	0
mir-548ad-5p	8.15556	0.214424	0.514284	0.738867	506	7.48269	0.259591	0.453793	0.628329	585	#N/A	#N/A	#N/A	#N/A	#N/A	0.572966	0.468587	0.701658	0.701658	0.478855	0.237007	545.5	1	1	1	1	1	0	0	0	0	0	0	0	0	0
mir-548ae-3p	#N/A	#N/A	#N/A	#N/A	#N/A	0.260705	-0.728003	0.641231	1	1375	#N/A	#N/A	#N/A	#N/A	#N/A	0.641231	0.641231	0.641231	0.641231	0.641231	-0.728003	1375	1	1	1	1	1	0	0	0	0	0	0	0	0	0
mir-548ag	0.698368	-0.628175	0.408634	0.639925	909	2.4178	-1.15184	0.05448	0.143745	781	#N/A	#N/A	#N/A	#N/A	#N/A	0.106968	0.107237	0.105992	0.105992	0.0980713	-0.890007	845	0.42123	0.524667	0.420919	0.420919	0.408047	0	0	0	0	0	0	0	0	0
mir-548ah-3p	0.275942	0.522036	0.689588	1	1127	1.1752	2.2402	0.0184852	0.0621102	917	#N/A	#N/A	#N/A	#N/A	#N/A	0.0683559	0.250684	0.0366286	0.0366286	0.101352	1.38112	1022	0.303202	0.86269	0.194496	0.194496	0.415026	0	1	0	1	1	0	0	1	0
mir-548ah-5p	0.136495	0.922977	0.773341	1	1354	0.0522846	-0.147466	0.964806	1	1813	#N/A	#N/A	#N/A	#N/A	#N/A	0.964636	0.965716	0.948626	0.948626	0.961651	0.387755	1583.5	1	1	1	1	1	0	0	0	0	0	0	0	0	0
mir-548ai	4.80152	-0.440333	0.37522	0.61287	582	3.07332	0.758376	0.287198	0.467683	731	#N/A	#N/A	#N/A	#N/A	#N/A	0.347839	0.219399	0.491914	0.491914	0.279862	0.159021	656.5	0.919088	0.804045	1	1	0.831917	0	0	0	0	0	0	0	0	0
mir-548aj-3p	0.108685	1.35113	0.69148	1	1413	#N/A	#N/A	#N/A	#N/A	#N/A	#N/A	#N/A	#N/A	#N/A	#N/A	0.69148	0.69148	0.69148	0.69148	0.69148	1.35113	1413	1	1	1	1	1	0	0	0	0	0	0	0	0	0
mir-548aj-5p	2.98622	0.750513	0.107169	0.297307	639	8.5096	0.938467	0.00982982	0.0369767	568	#N/A	#N/A	#N/A	#N/A	#N/A	0.00827557	0.00684433	0.019563	0.019563	0.00661875	0.84449	603.5	0.0558125	0.0872364	0.118336	0.118336	0.0474514	0	1	0	1	1	0	0	1	0
mir-548ak	1.18647	0.645117	0.415515	0.645801	793	1.51912	2.09766	0.0403706	0.115767	861	#N/A	#N/A	#N/A	#N/A	#N/A	0.0853473	0.103916	0.0791114	0.0791114	0.0807935	1.37139	827	0.353905	0.523112	0.340063	0.340063	0.353851	0	1	0	1	1	0	0	1	0
mir-548al	0.775281	-0.375086	0.734994	0.872066	883	9.33257	-0.858762	0.00644007	0.0260706	559	#N/A	#N/A	#N/A	#N/A	#N/A	0.0300719	0.274862	0.0128387	0.0128387	0.0563685	-0.616924	721	0.15932	0.887348	0.0839341	0.0839341	0.272487	0	-1	0	1	-1	0	0	1	0
mir-548am-3p	0.182702	-0.338323	0.782132	1	1262	0.506735	-0.633549	0.630206	1	1168	#N/A	#N/A	#N/A	#N/A	#N/A	0.841605	0.827327	0.863253	0.863253	0.770845	-0.485936	1215	1	1	1	1	1	0	0	0	0	0	0	0	0	0
mir-548an	0.0685293	0.923038	0.795036	1	1547	0.0843861	0.0448942	0.988051	1	1705	#N/A	#N/A	#N/A	#N/A	#N/A	0.975156	0.976475	0.95799	0.95799	0.985427	0.483966	1626	1	1	1	1	1	0	0	0	0	0	0	0	0	0
mir-548ao-3p	0.0443511	0.602448	0.865364	1	1669	0.0890359	-0.820713	0.806017	1	1696	#N/A	#N/A	#N/A	#N/A	#N/A	0.948775	0.946005	0.96237	0.96237	0.90587	-0.109132	1682.5	1	1	1	1	1	0	0	0	0	0	0	0	0	0
mir-548ao-5p	#N/A	#N/A	#N/A	#N/A	#N/A	0.0277357	-0.339824	0.919011	1	1932	#N/A	#N/A	#N/A	#N/A	#N/A	0.919011	0.919011	0.919011	0.919011	0.919011	-0.339824	1932	1	1	1	1	1	0	0	0	0	0	0	0	0	0
mir-548ap-3p	0.00910224	0.923039	0.795036	1	1996	#N/A	#N/A	#N/A	#N/A	#N/A	0.867407	0.031	0.797769	0.941428	662	0.923034	0.917096	0.95799	0.95799	0.865036	0.47702	1329	1	1	1	1	1	0	0	0	0	0	0	0	0	0
mir-548ap-5p	0.0358565	0.602448	0.865364	1	1733	3.13059	2.21928	0.00980087	0.0369767	725	0.883704	0.173	0.16764	0.543698	649	0.0412968	0.188959	0.0291154	0.0291154	0.0794622	0.998242	1035.67	0.204314	0.739144	0.1627	0.1627	0.349994	0	1	0	1	1	0	0	1	0
mir-548aq-3p	1.74516	-0.45156	0.439744	0.669345	722	1.12794	2.23761	0.0263065	0.0815905	926	#N/A	#N/A	#N/A	#N/A	#N/A	0.0631562	0.108602	0.0519209	0.0519209	0.0634808	0.893023	824	0.287263	0.527596	0.250737	0.250737	0.298206	0	1	0	1	1	0	0	1	0
mir-548aq-5p	0.660389	0.115629	0.911742	0.965338	921	0.303246	-0.225557	0.888255	1	1317	#N/A	#N/A	#N/A	#N/A	#N/A	0.980654	0.979999	0.987513	0.987513	0.957703	-0.0549642	1119	1	1	1	1	1	0	0	0	0	0	0	0	0	0
mir-548ar-3p	0.749342	0.0166823	0.984366	0.995946	888	1.45222	0.133085	0.875457	0.930865	872	#N/A	#N/A	#N/A	#N/A	#N/A	0.989973	0.990175	0.984489	0.984489	0.988784	0.0748837	880	1	1	1	1	1	0	0	0	0	0	0	0	0	0
mir-548ar-5p	0.525493	1.7365	0.0285109	0.122597	968	2.57198	0.816975	0.177004	0.340724	769	#N/A	#N/A	#N/A	#N/A	#N/A	0.031738	0.0211181	0.056209	0.056209	0.0255575	1.27674	868.5	0.166642	0.19211	0.26651	0.26651	0.144536	1	0	0	1	1	0	1	0	0
mir-548as-3p	0.0211845	0.923039	0.795036	1	1845	#N/A	#N/A	#N/A	#N/A	#N/A	#N/A	#N/A	#N/A	#N/A	#N/A	0.795036	0.795036	0.795036	0.795036	0.795036	0.923039	1845	1	1	1	1	1	0	0	0	0	0	0	0	0	0
mir-548as-5p	0.0945443	0.150537	0.952669	1	1454	0.494262	-0.74617	0.626971	1	1175	#N/A	#N/A	#N/A	#N/A	#N/A	0.905108	0.911648	0.860849	0.860849	0.919854	-0.297817	1314.5	1	1	1	1	1	0	0	0	0	0	0	0	0	0
mir-548at-3p	0.127711	1.19718	0.715008	1	1364	0.217485	-0.24279	0.906424	1	1441	#N/A	#N/A	#N/A	#N/A	#N/A	0.929188	0.928343	0.918779	0.918779	0.899758	0.477194	1402.5	1	1	1	1	1	0	0	0	0	0	0	0	0	0
mir-548at-5p	0.64001	0.486459	0.583154	0.778545	930	3.27845	1.18566	0.0594518	0.151715	716	#N/A	#N/A	#N/A	#N/A	#N/A	0.151225	0.206471	0.115369	0.115369	0.162204	0.836057	823	0.546039	0.789232	0.448297	0.448297	0.582334	0	0	0	0	0	0	0	0	0
mir-548au-3p	0.079455	1.57333	0.607322	1	1509	#N/A	#N/A	#N/A	#N/A	#N/A	#N/A	#N/A	#N/A	#N/A	#N/A	0.607322	0.607322	0.607322	0.607322	0.607322	1.57333	1509	1	1	1	1	1	0	0	0	0	0	0	0	0	0
mir-548au-5p	1.89549	0.676341	0.215641	0.44687	711	6.04291	0.805548	0.0476765	0.130238	617	#N/A	#N/A	#N/A	#N/A	#N/A	0.0573418	0.034668	0.0930799	0.0930799	0.0463391	0.740944	664	0.269162	0.265035	0.381254	0.381254	0.232194	0	1	0	1	1	0	0	1	0
mir-548av-3p	0.0412787	0.602448	0.865364	1	1685	1.18057	-0.345119	0.670326	0.802481	914	#N/A	#N/A	#N/A	#N/A	#N/A	0.895983	0.892208	0.891315	0.891315	0.851292	0.128665	1299.5	1	1	1	1	1	0	0	0	0	0	0	0	0	0
mir-548av-5p	#N/A	#N/A	#N/A	#N/A	#N/A	0.0486284	-0.339824	0.919011	1	1822	0.939259	-0.126	0.294325	0.68915	601	0.624158	0.69058	0.502022	0.502022	0.738327	-0.232912	1211.5	1	1	1	1	1	0	0	0	0	0	0	0	0	0
mir-548aw	1.47746	-0.392168	0.539762	0.757555	748	0.528472	-0.450887	0.711538	1	1153	#N/A	#N/A	#N/A	#N/A	#N/A	0.75159	0.719725	0.788181	0.788181	0.669249	-0.421527	950.5	1	1	1	1	1	0	0	0	0	0	0	0	0	0
mir-548ax	0.274714	1.62315	0.378683	1	1128	1.38889	0.499134	0.575268	0.726506	878	#N/A	#N/A	#N/A	#N/A	#N/A	0.549833	0.455011	0.613965	0.613965	0.468392	1.06114	1003	1	1	1	1	1	0	0	0	0	0	0	0	0	0
mir-548ay-3p	0.660141	1.72876	0.0619711	0.20832	922	1.50393	1.13043	0.195753	0.361812	863	#N/A	#N/A	#N/A	#N/A	#N/A	0.065653	0.0332109	0.120102	0.120102	0.0519691	1.4296	892.5	0.295753	0.256401	0.46438	0.46438	0.256542	0	0	0	0	0	0	0	0	0
mir-548ay-5p	4.24273	-0.0327309	0.923427	0.970825	597	4.69861	0.125919	0.765651	0.860397	652	#N/A	#N/A	#N/A	#N/A	#N/A	0.952142	0.951664	0.945081	0.945081	0.927913	0.0465941	624.5	1	1	1	1	1	0	0	0	0	0	0	0	0	0
mir-548az-3p	0.136881	0.884452	0.587865	1	1353	0.147921	-1.29707	0.617914	1	1552	#N/A	#N/A	#N/A	#N/A	#N/A	0.7311	0.684607	0.830145	0.830145	0.634947	-0.206309	1452.5	1	1	1	1	1	0	0	0	0	0	0	0	0	0
mir-548az-5p	2.23737	-0.531663	0.374414	0.61287	684	4.00404	-1.63519	0.00565713	0.0237599	678	#N/A	#N/A	#N/A	#N/A	#N/A	0.0151598	0.0722268	0.0112823	0.0112823	0.0156484	-1.08343	681	0.091938	0.428107	0.0758723	0.0758723	0.0950581	0	-1	0	1	-1	0	0	1	0
mir-548b-3p	1.84132	0.0674976	0.896473	0.963377	715	2.07256	-0.503879	0.458446	0.63145	805	0.794444	0.044	0.770627	0.930739	765	0.890198	0.888556	0.841173	0.841173	0.852768	-0.130794	761.667	1	1	1	1	1	0	0	0	0	0	0	0	0	0
mir-548b-5p	1.11212	0.824795	0.234013	0.467121	804	2.99419	0.5708	0.375193	0.556988	735	#N/A	#N/A	#N/A	#N/A	#N/A	0.301391	0.185566	0.413264	0.413264	0.243459	0.697798	769.5	0.845118	0.730744	0.983027	0.983027	0.767606	0	0	0	0	0	0	0	0	0
mir-548ba	16.4074	-0.208806	0.793877	0.917448	420	9.45443	0.293807	0.606365	0.751803	555	#N/A	#N/A	#N/A	#N/A	#N/A	0.833316	0.820145	0.845052	0.845052	0.76709	0.0425004	487.5	1	1	1	1	1	0	0	0	0	0	0	0	0	0
mir-548bc	24.207	-0.321549	0.398579	0.632729	382	27.5951	0.73577	0.00132309	0.00670188	421	#N/A	#N/A	#N/A	#N/A	#N/A	0.00450765	0.0799609	0.00264443	0.00264443	0.00513359	0.207111	401.5	0.0336925	0.451126	0.0222004	0.0222004	0.038134	0	1	0	1	1	0	0	1	0
mir-548c-3p	0.549509	-0.677379	0.591254	0.784158	955	0.865658	1.77109	0.0769172	0.182041	999	0.842963	-0.102	0.377406	0.759768	690	0.228738	0.190463	0.213458	0.213458	0.194807	0.330572	881.333	0.714843	0.743786	0.6726	0.6726	0.666519	0	0	0	0	0	0	0	0	0
mir-548d-3p	1.39317	0.890121	0.163184	0.376746	756	1.96738	0.05208	0.937205	0.967933	812	0.676296	-0.218	0.0678383	0.35178	904	0.166034	0.263343	0.190021	0.190021	0.303751	0.2414	824	0.573061	0.874554	0.623292	0.623292	0.871599	0	0	0	0	0	0	0	0	0
mir-548d-5p	9.01313	0.00333067	0.990726	0.998574	488	19.1439	0.15913	0.54824	0.708494	473	#N/A	#N/A	#N/A	#N/A	#N/A	0.874676	0.893724	0.795913	0.795913	0.970127	0.0812305	480.5	1	1	1	1	1	0	0	0	0	0	0	0	0	0
mir-548e-3p	27.8073	-1.38336	0.0113462	0.0613049	369	64.2512	0.264359	0.119213	0.25087	318	0.741111	0.063	0.429863	0.775087	831	0.0210488	0.0293356	0.0336537	0.0336537	0.0174688	-0.352001	506	0.120786	0.232303	0.181994	0.181994	0.103832	-1	0	0	1	-1	0	1	0	0
mir-548e-5p	1.19472	-0.409057	0.578335	0.776883	790	22.7763	0.201669	0.400454	0.579968	449	#N/A	#N/A	#N/A	#N/A	#N/A	0.570366	0.479014	0.640544	0.640544	0.485543	-0.103694	619.5	1	1	1	1	1	0	0	0	0	0	0	0	0	0
mir-548f-3p	11.7346	-0.227851	0.667623	0.830292	459	2.90449	-0.111916	0.86355	0.922096	743	#N/A	#N/A	#N/A	#N/A	#N/A	0.894039	0.890101	0.889525	0.889525	0.848776	-0.169883	601	1	1	1	1	1	0	0	0	0	0	0	0	0	0
mir-548f-5p	0.104084	1.48097	0.606111	1	1421	2.44573	0.746015	0.225532	0.398836	779	#N/A	#N/A	#N/A	#N/A	#N/A	0.408724	0.345815	0.4002	0.4002	0.370185	1.11349	1100	0.993038	0.992211	0.9655	0.9655	0.960326	0	0	0	0	0	0	0	0	0
mir-548g-3p	0.0711366	0.437504	0.888855	1	1541	#N/A	#N/A	#N/A	#N/A	#N/A	#N/A	#N/A	#N/A	#N/A	#N/A	0.888855	0.888855	0.888855	0.888855	0.888855	0.437504	1541	1	1	1	1	1	0	0	0	0	0	0	0	0	0
mir-548h-3p	6.88133	-0.218934	0.599359	0.785327	530	12.63	0.650038	0.0913796	0.204992	521	#N/A	#N/A	#N/A	#N/A	#N/A	0.213853	0.23856	0.174409	0.174409	0.219217	0.215552	525.5	0.686575	0.848333	0.584958	0.584958	0.709409	0	0	0	0	0	0	0	0	0
mir-548h-5p	1.18106	0.570683	0.356519	0.595771	794	15.1486	0.704742	0.0125285	0.0454271	497	0.831111	-0.057	0.5466	0.851844	705	0.061296	0.127948	0.0371166	0.0371166	0.0624485	0.406142	665.333	0.28098	0.583095	0.196199	0.196199	0.29395	0	1	0	1	1	0	0	1	0
mir-548i	3.90607	-0.706024	0.121042	0.318862	603	28.0454	-0.0896619	0.841556	0.910056	418	0.944444	-0.012	0.912968	0.979033	596	0.576208	0.764017	0.320946	0.320946	0.74941	-0.269229	539	1	1	0.852104	0.852104	1	0	0	0	0	0	0	0	0	0
mir-548j-3p	0.434302	-0.439071	0.725081	0.868078	1012	1.00368	1.99624	0.0762367	0.181242	956	#N/A	#N/A	#N/A	#N/A	#N/A	0.215328	0.321055	0.146661	0.146661	0.2656	0.778585	984	0.688522	0.957453	0.524717	0.524717	0.805791	0	0	0	0	0	0	0	0	0
mir-548j-5p	3.28956	0.569616	0.127252	0.326677	629	7.712	1.27931	0.00606531	0.025075	580	#N/A	#N/A	#N/A	#N/A	#N/A	0.00630329	0.00888676	0.0120938	0.0120938	0.00519078	0.924466	604.5	0.0445597	0.105874	0.0799556	0.0799556	0.0382738	0	1	0	1	1	0	0	1	0
mir-548k	6.51476	0.579313	0.171242	0.389255	537	159.46	0.129889	0.441767	0.616818	256	#N/A	#N/A	#N/A	#N/A	#N/A	0.270949	0.18789	0.31316	0.31316	0.229203	0.354601	396.5	0.789622	0.736191	0.84314	0.84314	0.735597	0	0	0	0	0	0	0	0	0
mir-548l	1.00376	0.13653	0.842325	0.94359	832	3.29607	0.361138	0.552289	0.710752	715	0.817037	-0.055	0.637088	0.90121	733	0.875972	0.848687	0.910258	0.910258	0.789887	0.147556	760	1	1	1	1	1	0	0	0	0	0	0	0	0	0
mir-548m	#N/A	#N/A	#N/A	#N/A	#N/A	#N/A	#N/A	#N/A	#N/A	#N/A	0.641111	-0.108	0.218626	0.608361	928	0.218626	0.218626	0.218626	0.218626	0.218626	-0.108	928	0.694324	0.804045	0.682662	0.682662	0.708482	0	0	0	0	0	0	0	0	0
mir-548n	2.01659	-0.781076	0.151124	0.358528	699	7.6519	-0.185651	0.633933	0.774551	581	#N/A	#N/A	#N/A	#N/A	#N/A	0.320503	0.308157	0.279409	0.279409	0.313972	-0.483364	640	0.872647	0.941724	0.789136	0.789136	0.888888	0	0	0	0	0	0	0	0	0
mir-548o-3p	13.3035	-0.787726	0.0490793	0.177097	449	32.4855	0.19983	0.34362	0.527009	390	#N/A	#N/A	#N/A	#N/A	#N/A	0.0857151	0.0771063	0.0957499	0.0957499	0.0753078	-0.293948	419.5	0.354803	0.442935	0.388126	0.388126	0.335501	-1	0	0	1	-1	0	1	0	0
mir-548o-5p	5.511	0.188091	0.641358	0.81934	561	17.503	0.545777	0.0421575	0.119252	480	#N/A	#N/A	#N/A	#N/A	#N/A	0.124659	0.233597	0.0825377	0.0825377	0.151274	0.366934	520.5	0.473951	0.838306	0.349038	0.349038	0.551592	0	1	0	1	1	0	0	1	0
mir-548p	0.450047	-0.250734	0.79817	0.91924	1002	1.56991	2.12226	0.0231793	0.0744099	852	#N/A	#N/A	#N/A	#N/A	#N/A	0.0923187	0.337307	0.0458213	0.0458213	0.167995	0.935762	927	0.376896	0.978566	0.227069	0.227069	0.596691	0	1	0	1	1	0	0	1	0
mir-548q	3.15642	-0.406348	0.369596	0.610955	635	2.85471	-0.414605	0.441905	0.616818	747	1.09407	0.096	0.576275	0.878134	500	0.579359	0.416303	0.749471	0.749471	0.439322	-0.241651	627.333	1	1	1	1	1	0	0	0	0	0	0	0	0	0
mir-548s	2.01622	1.29734	0.00413251	0.0286225	700	5.74442	0.400742	0.360883	0.54294	625	#N/A	#N/A	#N/A	#N/A	#N/A	0.0111972	0.0666181	0.00824795	0.00824795	0.0115543	0.849041	662.5	0.0718027	0.41254	0.0586604	0.0586604	0.0751995	1	0	0	1	1	0	1	0	0
mir-548t-5p	0.707291	-0.436574	0.578021	0.776883	904	0.426507	-0.768634	0.659224	1	1220	0.781481	0.013	0.898637	0.972595	783	0.906046	0.89246	0.92486	0.92486	0.849283	-0.397402	969	1	1	1	1	1	0	0	0	0	0	0	0	0	0
mir-548u	0.387654	1.00319	0.304425	1	1051	1.1456	0.728883	0.427966	0.603343	923	#N/A	#N/A	#N/A	#N/A	#N/A	0.395807	0.268199	0.516176	0.516176	0.322752	0.866034	987	0.978883	0.878194	1	1	0.899936	0	0	0	0	0	0	0	0	0
mir-548v	2.29673	0.0762479	0.869813	0.954234	680	2.02041	-0.431384	0.518274	0.689657	807	#N/A	#N/A	#N/A	#N/A	#N/A	0.809968	0.812782	0.76794	0.76794	0.78992	-0.177568	743.5	1	1	1	1	1	0	0	0	0	0	0	0	0	0
mir-548w	2.61561	0.617663	0.254159	0.496892	659	5.47814	0.34086	0.491495	0.663223	630	#N/A	#N/A	#N/A	#N/A	#N/A	0.38476	0.278001	0.443722	0.443722	0.323617	0.479261	644.5	0.968918	0.890133	1	1	0.899936	0	0	0	0	0	0	0	0	0
mir-548x-3p	#N/A	#N/A	#N/A	#N/A	#N/A	0.0582437	-0.147466	0.964806	1	1785	#N/A	#N/A	#N/A	#N/A	#N/A	0.964806	0.964806	0.964806	0.964806	0.964806	-0.147466	1785	1	1	1	1	1	0	0	0	0	0	0	0	0	0
mir-548y	0.246843	-0.020748	0.989938	1	1163	0.0295619	-0.339824	0.919011	1	1894	#N/A	#N/A	#N/A	#N/A	#N/A	0.9958	0.995855	0.993441	0.993441	0.99478	-0.180286	1528.5	1	1	1	1	1	0	0	0	0	0	0	0	0	0
mir-549a-3p	2.09303	4.35686	1.05702e-05	0.00021389	692	11.9663	1.64875	0.000778806	0.00422063	527	#N/A	#N/A	#N/A	#N/A	#N/A	1.61475e-07	3.11557e-07	2.11402e-05	2.11402e-05	8.6782e-07	3.0028	609.5	3.45128e-06	1.74101e-05	0.000346965	0.000346965	1.96313e-05	1	1	0	2	2	1	1	1	0
mir-549a-5p	0.261666	3.21917	0.18785	1	1138	25.7349	3.09559	2.58738e-06	2.66131e-05	432	#N/A	#N/A	#N/A	#N/A	#N/A	7.55157e-06	0.0176442	5.17476e-06	5.17476e-06	1.53595e-05	3.15738	785	0.00011584	0.17697	9.79448e-05	9.79448e-05	0.000237005	0	1	0	1	1	0	0	1	0
mir-550a-3-5p	8.526	0.0611896	0.84899	0.94359	499	33.8056	0.18421	0.421578	0.59768	384	#N/A	#N/A	#N/A	#N/A	#N/A	0.725659	0.733965	0.665428	0.665428	0.718973	0.1227	441.5	1	1	1	1	1	0	0	0	0	0	0	0	0	0
mir-550a-3p	24.9661	0.826021	0.0226135	0.103262	377	47.9436	0.582946	0.0240495	0.076473	345	#N/A	#N/A	#N/A	#N/A	#N/A	0.00463184	0.00108872	0.0447156	0.0447156	0.00357878	0.704483	361	0.0342931	0.0223414	0.223293	0.223293	0.0280759	1	1	0	2	2	1	1	1	0
mir-550a-5p	6.90125	0.0360005	0.916804	0.968416	529	30.7666	0.270396	0.263037	0.439703	401	#N/A	#N/A	#N/A	#N/A	#N/A	0.584151	0.66367	0.456885	0.456885	0.713336	0.153198	465	1	1	1	1	1	0	0	0	0	0	0	0	0	0
mir-550b-2-5p	0.0805032	0.622996	0.812019	1	1507	0.173876	0.23812	0.911078	1	1508	#N/A	#N/A	#N/A	#N/A	#N/A	0.962761	0.961662	0.964663	0.964663	0.933588	0.430558	1507.5	1	1	1	1	1	0	0	0	0	0	0	0	0	0
mir-550b-3p	0.0601927	1.35829	0.675259	1	1596	0.478453	-1.15452	0.356438	1	1187	#N/A	#N/A	#N/A	#N/A	#N/A	0.583489	0.531195	0.585829	0.585829	0.523288	0.101883	1391.5	1	1	1	1	1	0	0	0	0	0	0	0	0	0
mir-551a	1.57452	1.46468	0.00876239	0.0513794	739	3.9829	0.194433	0.731759	0.838197	679	1.27222	-0.106	0.556331	0.861416	417	0.080326	0.350434	0.0260575	0.0260575	0.126799	0.517703	611.667	0.340166	0.996932	0.147722	0.147722	0.489933	1	0	0	1	1	0	1	0	0
mir-551b-3p	17.9629	1.30459	0.00312296	0.0236978	411	15.392	-0.978555	0.000119668	0.0008319	495	1.27444	-0.056	0.665841	0.908201	416	3.28029e-05	0.0499218	0.000358961	0.000358961	7.00855e-05	0.0900132	440.667	0.000437434	0.337655	0.00412982	0.00412982	0.000902205	1	-1	0	2	0	0	1	1	0
mir-551b-5p	0.166438	1.53896	0.439081	1	1292	0.674102	-0.780407	0.527132	1	1077	2.92259	1.393	9.69992e-05	0.00310397	226	0.00154897	0.150383	0.000290969	0.000290969	0.00260418	0.717186	865	0.0131375	0.639399	0.00344901	0.00344901	0.0210685	0	0	1	1	1	0	0	0	1
mir-552-3p	85.0693	-2.32097	2.84796e-08	1.58002e-06	270	64.2352	-1.65734	4.26523e-06	4.25678e-05	319	2.11481	-1.385	0.0013765	0.0221409	276	1.1657e-13	4.38765e-10	8.54389e-08	8.54389e-08	9.47083e-11	-1.78777	288.333	9.43412e-12	3.57579e-08	2.8243e-06	2.8243e-06	8.17297e-09	-1	-1	-1	3	-3	1	1	1	1
mir-552-5p	37.3927	-1.79341	3.33388e-06	9.29881e-05	341	40.425	-1.76315	2.96441e-06	3.0183e-05	366	#N/A	#N/A	#N/A	#N/A	#N/A	2.60319e-10	1.98342e-11	5.9288e-06	5.9288e-06	2.07888e-08	-1.77828	353.5	9.69793e-09	2.45004e-09	0.000109566	0.000109566	7.45197e-07	-1	-1	0	2	-2	1	1	1	0
mir-553	#N/A	#N/A	#N/A	#N/A	#N/A	0.0295619	-0.339824	0.919011	1	1895	0.714444	-0.085	0.359742	0.7411	859	0.696531	0.739901	0.59007	0.59007	0.775828	-0.212412	1377	1	1	1	1	1	0	0	0	0	0	0	0	0	0
mir-554	#N/A	#N/A	#N/A	#N/A	#N/A	#N/A	#N/A	#N/A	#N/A	#N/A	0.898889	-0.028	0.756111	0.930739	630	0.756111	0.756111	0.756111	0.756111	0.756111	-0.028	630	1	1	1	1	1	0	0	0	0	0	0	0	0	0
mir-555	#N/A	#N/A	#N/A	#N/A	#N/A	#N/A	#N/A	#N/A	#N/A	#N/A	0.884444	-0.033	0.796512	0.941428	647	0.796512	0.796512	0.796512	0.796512	0.796512	-0.033	647	1	1	1	1	1	0	0	0	0	0	0	0	0	0
mir-556-3p	5.53085	-0.58303	0.12843	0.328882	560	7.34987	0.11499	0.788909	0.875843	589	0.834444	-0.103	0.357818	0.740313	700	0.355982	0.335156	0.337925	0.337925	0.347694	-0.190347	616.333	0.931428	0.974876	0.880982	0.880982	0.935481	0	0	0	0	0	0	0	0	0
mir-556-5p	11.2454	-1.89436	0.000152448	0.00215516	467	5.74794	0.217933	0.602375	0.749396	624	0.97963	0.038	0.748933	0.92983	574	0.00388701	0.389688	0.000457275	0.000457275	0.012077	-0.546143	555	0.029716	1	0.00501506	0.00501506	0.0777332	-1	0	0	1	-1	0	1	0	0
mir-557	#N/A	#N/A	#N/A	#N/A	#N/A	#N/A	#N/A	#N/A	#N/A	#N/A	1.33185	0.18	0.348688	0.737272	407	0.348688	0.348688	0.348688	0.348688	0.348688	0.18	407	0.919519	0.996799	0.898713	0.898713	0.937075	0	0	0	0	0	0	0	0	0
mir-5571-3p	3.80464	2.76248	2.90894e-08	1.58002e-06	606	26.7338	2.36971	3.07207e-06	3.09665e-05	427	#N/A	#N/A	#N/A	#N/A	#N/A	2.77442e-12	4.80859e-12	5.81789e-08	5.81789e-08	2.36465e-09	2.56609	516.5	1.62789e-10	6.63869e-10	2.06888e-06	2.06888e-06	1.17895e-07	1	1	0	2	2	1	1	1	0
mir-5571-5p	0.828641	1.33996	0.0573269	0.197864	869	5.533	1.57775	0.0186791	0.0625532	628	#N/A	#N/A	#N/A	#N/A	#N/A	0.00839447	0.00288845	0.0370093	0.0370093	0.00646132	1.45885	748.5	0.0564522	0.0464329	0.196074	0.196074	0.0464657	0	1	0	1	1	0	0	1	0
mir-5579-3p	0.0467795	1.35948	0.701573	1	1654	#N/A	#N/A	#N/A	#N/A	#N/A	#N/A	#N/A	#N/A	#N/A	#N/A	0.701573	0.701573	0.701573	0.701573	0.701573	1.35948	1654	1	1	1	1	1	0	0	0	0	0	0	0	0	0
mir-5579-5p	0.137547	0.604253	0.740224	1	1349	0.156287	0.238197	0.927002	1	1540	#N/A	#N/A	#N/A	#N/A	#N/A	0.944609	0.944631	0.932516	0.932516	0.923502	0.421225	1444.5	1	1	1	1	1	0	0	0	0	0	0	0	0	0
mir-558	#N/A	#N/A	#N/A	#N/A	#N/A	#N/A	#N/A	#N/A	#N/A	#N/A	0.666296	-0.088	0.31085	0.712211	910	0.31085	0.31085	0.31085	0.31085	0.31085	-0.088	910	0.861352	0.945021	0.841483	0.841483	0.88327	0	0	0	0	0	0	0	0	0
mir-5580-3p	0.137014	-0.366597	0.843123	1	1352	0.111092	0.2364	0.933378	1	1637	#N/A	#N/A	#N/A	#N/A	#N/A	0.975496	0.975024	0.97539	0.97539	0.954874	-0.0650982	1494.5	1	1	1	1	1	0	0	0	0	0	0	0	0	0
mir-5580-5p	0.176649	1.08618	0.445775	1	1273	0.634105	-2.45115	0.0375293	1	1106	#N/A	#N/A	#N/A	#N/A	#N/A	0.0851635	0.116792	0.0736502	0.0736502	0.0834737	-0.682485	1189.5	0.353768	0.55153	0.323097	0.323097	0.361512	0	-1	0	1	-1	0	0	1	0
mir-5581-3p	1.08144	-0.330858	0.681914	0.840296	816	2.20196	-0.531466	0.345075	0.527009	792	#N/A	#N/A	#N/A	#N/A	#N/A	0.575771	0.526626	0.571074	0.571074	0.520094	-0.431162	804	1	1	1	1	1	0	0	0	0	0	0	0	0	0
mir-5581-5p	0.0387516	0.602448	0.865364	1	1706	#N/A	#N/A	#N/A	#N/A	#N/A	#N/A	#N/A	#N/A	#N/A	#N/A	0.865364	0.865364	0.865364	0.865364	0.865364	0.602448	1706	1	1	1	1	1	0	0	0	0	0	0	0	0	0
mir-5582-3p	0.356278	-0.152454	0.869243	1	1072	0.802172	0.594842	0.574063	1	1023	#N/A	#N/A	#N/A	#N/A	#N/A	0.84588	0.845046	0.818578	0.818578	0.814261	0.221194	1047.5	1	1	1	1	1	0	0	0	0	0	0	0	0	0
mir-5582-5p	#N/A	#N/A	#N/A	#N/A	#N/A	0.0486284	-0.339824	0.919011	1	1823	#N/A	#N/A	#N/A	#N/A	#N/A	0.919011	0.919011	0.919011	0.919011	0.919011	-0.339824	1823	1	1	1	1	1	0	0	0	0	0	0	0	0	0
mir-5583-3p	0.0148262	1.46185	0.680363	1	1878	0.0581596	-0.147466	0.964806	1	1787	#N/A	#N/A	#N/A	#N/A	#N/A	0.932742	0.937047	0.897832	0.897832	0.945557	0.65719	1832.5	1	1	1	1	1	0	0	0	0	0	0	0	0	0
mir-5583-5p	0.0455471	1.10823	0.754831	1	1661	0.16213	0.236484	0.913061	1	1528	#N/A	#N/A	#N/A	#N/A	#N/A	0.945739	0.944852	0.939892	0.939892	0.917324	0.672358	1594.5	1	1	1	1	1	0	0	0	0	0	0	0	0	0
mir-5584-5p	0.140311	1.10079	0.730687	1	1340	#N/A	#N/A	#N/A	#N/A	#N/A	#N/A	#N/A	#N/A	#N/A	#N/A	0.730687	0.730687	0.730687	0.730687	0.730687	1.10079	1340	1	1	1	1	1	0	0	0	0	0	0	0	0	0
mir-5585-3p	6.18562	0.284125	0.449082	0.679549	547	6.65435	1.21731	0.0080145	0.0314343	605	#N/A	#N/A	#N/A	#N/A	#N/A	0.0238519	0.104468	0.0159648	0.0159648	0.0264204	0.750718	576	0.133493	0.523112	0.101543	0.101543	0.147271	0	1	0	1	1	0	0	1	0
mir-5585-5p	#N/A	#N/A	#N/A	#N/A	#N/A	0.185215	0.552502	0.800927	1	1493	#N/A	#N/A	#N/A	#N/A	#N/A	0.800927	0.800927	0.800927	0.800927	0.800927	0.552502	1493	1	1	1	1	1	0	0	0	0	0	0	0	0	0
mir-5586-3p	0.101789	1.84722	0.454626	1	1429	0.0590398	-0.147466	0.964806	1	1778	#N/A	#N/A	#N/A	#N/A	#N/A	0.800101	0.83147	0.702567	0.702567	0.895602	0.849877	1603.5	1	1	1	1	1	0	0	0	0	0	0	0	0	0
mir-5586-5p	0.0527936	2.05567	0.561628	1	1629	0.43333	0.000634267	0.999646	1	1217	#N/A	#N/A	#N/A	#N/A	#N/A	0.885525	0.90376	0.80783	0.80783	0.998049	1.02815	1423	1	1	1	1	1	0	0	0	0	0	0	0	0	0
mir-5587-3p	0.0211845	0.923039	0.795036	1	1846	0.0261423	-0.339824	0.919011	1	1950	#N/A	#N/A	#N/A	#N/A	#N/A	0.959942	0.959115	0.95799	0.95799	0.933328	0.291608	1898	1	1	1	1	1	0	0	0	0	0	0	0	0	0
mir-5587-5p	#N/A	#N/A	#N/A	#N/A	#N/A	0.160772	-0.628353	0.805183	1	1534	#N/A	#N/A	#N/A	#N/A	#N/A	0.805183	0.805183	0.805183	0.805183	0.805183	-0.628353	1534	1	1	1	1	1	0	0	0	0	0	0	0	0	0
mir-5588-3p	0.013273	1.42882	0.687234	1	1902	#N/A	#N/A	#N/A	#N/A	#N/A	#N/A	#N/A	#N/A	#N/A	#N/A	0.687234	0.687234	0.687234	0.687234	0.687234	1.42882	1902	1	1	1	1	1	0	0	0	0	0	0	0	0	0
mir-5588-5p	1.10442	-0.719394	0.331544	0.572164	808	1.859	-0.854985	0.210083	0.378826	819	#N/A	#N/A	#N/A	#N/A	#N/A	0.255222	0.14668	0.376031	0.376031	0.204018	-0.78719	813.5	0.760534	0.632719	0.93788	0.93788	0.683012	0	0	0	0	0	0	0	0	0
mir-5589-5p	0.012815	1.41878	0.689328	1	1936	#N/A	#N/A	#N/A	#N/A	#N/A	#N/A	#N/A	#N/A	#N/A	#N/A	0.689328	0.689328	0.689328	0.689328	0.689328	1.41878	1936	1	1	1	1	1	0	0	0	0	0	0	0	0	0
mir-559	0.97046	-1.52736	0.0584701	0.201137	841	0.753809	-1.08546	0.308852	1	1046	1.20593	0.228	0.120032	0.472255	447	0.0562449	0.0192922	0.165354	0.165354	0.0380088	-0.794943	778	0.265074	0.184812	0.565723	0.565723	0.196801	0	0	0	0	0	0	0	0	0
mir-561-3p	0.0437138	1.54676	0.662649	1	1674	0.0449244	-0.339824	0.919011	1	1860	#N/A	#N/A	#N/A	#N/A	#N/A	0.911017	0.912496	0.886194	0.886194	0.893878	0.603467	1767	1	1	1	1	1	0	0	0	0	0	0	0	0	0
mir-561-5p	7.34774	-1.80509	0.000720393	0.00708044	521	27.6789	-1.20266	0.000490944	0.00286053	420	#N/A	#N/A	#N/A	#N/A	#N/A	5.60745e-06	7.33669e-07	0.000981648	0.000981648	1.05511e-05	-1.50388	470.5	9.26808e-05	3.82649e-05	0.00968037	0.00968037	0.000171916	-1	-1	0	2	-2	1	1	1	0
mir-562	#N/A	#N/A	#N/A	#N/A	#N/A	#N/A	#N/A	#N/A	#N/A	#N/A	0.772222	-0.041	0.739602	0.92983	794	0.739602	0.739602	0.739602	0.739602	0.739602	-0.041	794	1	1	1	1	1	0	0	0	0	0	0	0	0	0
mir-563	#N/A	#N/A	#N/A	#N/A	#N/A	#N/A	#N/A	#N/A	#N/A	#N/A	1.17444	-0.093	0.601228	0.887967	460	0.601228	0.601228	0.601228	0.601228	0.601228	-0.093	460	1	1	1	1	1	0	0	0	0	0	0	0	0	0
mir-564	#N/A	#N/A	#N/A	#N/A	#N/A	#N/A	#N/A	#N/A	#N/A	#N/A	1.22926	0.065	0.66366	0.908201	437	0.66366	0.66366	0.66366	0.66366	0.66366	0.065	437	1	1	1	1	1	0	0	0	0	0	0	0	0	0
mir-567	#N/A	#N/A	#N/A	#N/A	#N/A	#N/A	#N/A	#N/A	#N/A	#N/A	0.753333	-0.05	0.468672	0.799839	820	0.468672	0.468672	0.468672	0.468672	0.468672	-0.05	820	1	1	1	1	1	0	0	0	0	0	0	0	0	0
mir-568	#N/A	#N/A	#N/A	#N/A	#N/A	#N/A	#N/A	#N/A	#N/A	#N/A	0.786667	0.155	0.133176	0.493492	773	0.133176	0.133176	0.133176	0.133176	0.133176	0.155	773	0.497714	0.599528	0.49415	0.49415	0.501293	0	0	0	0	0	0	0	0	0
mir-5680	0.411688	-0.836737	0.407314	0.638827	1029	1.56383	-0.902207	0.238706	0.413097	855	#N/A	#N/A	#N/A	#N/A	#N/A	0.323838	0.208671	0.420432	0.420432	0.264267	-0.869472	942	0.878668	0.790883	0.990789	0.990789	0.802792	0	0	0	0	0	0	0	0	0
mir-5682	0.383599	-1.54012	0.217517	1	1053	0.0573636	-0.147466	0.964806	1	1789	#N/A	#N/A	#N/A	#N/A	#N/A	0.53752	0.665702	0.38772	0.38772	0.796569	-0.843793	1421	1	1	0.951512	0.951512	1	0	0	0	0	0	0	0	0	0
mir-5683	3.86879	1.24604	0.146574	0.356737	604	3.45351	0.735608	0.244242	0.417989	709	#N/A	#N/A	#N/A	#N/A	#N/A	0.155006	0.0763685	0.271664	0.271664	0.121773	0.990824	656.5	0.552884	0.44256	0.778397	0.778397	0.480901	0	0	0	0	0	0	0	0	0
mir-5684	3.14789	0.190309	0.757726	0.886591	636	0.673624	-0.65971	0.648614	1	1078	#N/A	#N/A	#N/A	#N/A	#N/A	0.840589	0.823784	0.876528	0.876528	0.763721	-0.2347	857	1	1	1	1	1	0	0	0	0	0	0	0	0	0
mir-5685	0.0465258	0.923038	0.795036	1	1658	#N/A	#N/A	#N/A	#N/A	#N/A	#N/A	#N/A	#N/A	#N/A	#N/A	0.795036	0.795036	0.795036	0.795036	0.795036	0.923038	1658	1	1	1	1	1	0	0	0	0	0	0	0	0	0
mir-5687	0.0445192	1.10823	0.754831	1	1667	0.269848	-0.0394938	0.979703	1	1363	#N/A	#N/A	#N/A	#N/A	#N/A	0.96267	0.964764	0.939892	0.939892	0.973133	0.534369	1515	1	1	1	1	1	0	0	0	0	0	0	0	0	0
mir-5688	0.0348822	0.602448	0.865364	1	1744	0.161897	0.0448932	0.988438	1	1530	#N/A	#N/A	#N/A	#N/A	#N/A	0.988995	0.989313	0.981873	0.981873	0.990608	0.323671	1637	1	1	1	1	1	0	0	0	0	0	0	0	0	0
mir-5689	0.226909	1.47298	0.503262	1	1197	0.559159	-0.220113	0.864918	1	1139	#N/A	#N/A	#N/A	#N/A	#N/A	0.797332	0.800402	0.753252	0.753252	0.777897	0.626433	1168	1	1	1	1	1	0	0	0	0	0	0	0	0	0
mir-569	#N/A	#N/A	#N/A	#N/A	#N/A	#N/A	#N/A	#N/A	#N/A	#N/A	1.01	-0.168	0.24464	0.636375	543	0.24464	0.24464	0.24464	0.24464	0.24464	-0.168	543	0.746644	0.856616	0.740417	0.740417	0.768208	0	0	0	0	0	0	0	0	0
mir-5690	8.44739	0.633905	0.0738291	0.232593	502	32.5152	-0.0141286	0.950661	0.971973	389	#N/A	#N/A	#N/A	#N/A	#N/A	0.256644	0.52419	0.142208	0.142208	0.570405	0.309888	445.5	0.760534	1	0.513143	0.513143	1	0	0	0	0	0	0	0	0	0
mir-5691	0.119594	0.922996	0.779922	1	1383	0.281031	-0.728507	0.675081	1	1340	#N/A	#N/A	#N/A	#N/A	#N/A	0.864259	0.851489	0.894427	0.894427	0.792673	0.0972442	1361.5	1	1	1	1	1	0	0	0	0	0	0	0	0	0
mir-5692a	0.0727617	0.923038	0.795036	1	1535	0.0632214	-0.339824	0.919011	1	1768	#N/A	#N/A	#N/A	#N/A	#N/A	0.959942	0.959116	0.95799	0.95799	0.933328	0.291607	1651.5	1	1	1	1	1	0	0	0	0	0	0	0	0	0
mir-5692c	0.392255	0.0414966	0.966543	1	1044	0.0884335	0.0448908	0.989283	1	1698	#N/A	#N/A	#N/A	#N/A	#N/A	0.999026	0.999024	0.998881	0.998881	0.99748	0.0431937	1371	1	1	1	1	1	0	0	0	0	0	0	0	0	0
mir-5693	0.0115507	0.923039	0.795036	1	1951	#N/A	#N/A	#N/A	#N/A	#N/A	#N/A	#N/A	#N/A	#N/A	#N/A	0.795036	0.795036	0.795036	0.795036	0.795036	0.923039	1951	1	1	1	1	1	0	0	0	0	0	0	0	0	0
mir-5695	0.302706	-0.353708	0.785497	1	1110	1.02519	0.0882093	0.924446	0.962646	946	#N/A	#N/A	#N/A	#N/A	#N/A	0.958517	0.957933	0.953989	0.953989	0.934165	-0.132749	1028	1	1	1	1	1	0	0	0	0	0	0	0	0	0
mir-5696	0.344296	0.532171	0.615861	1	1080	2.07317	-1.10767	0.0567682	0.146349	804	#N/A	#N/A	#N/A	#N/A	#N/A	0.152205	0.226215	0.110314	0.110314	0.170759	-0.287752	942	0.547971	0.820598	0.432954	0.432954	0.603745	0	0	0	0	0	0	0	0	0
mir-5697	0.315907	-0.0110206	0.991907	1	1101	0.788703	0.0681466	0.94573	1	1031	#N/A	#N/A	#N/A	#N/A	#N/A	0.998042	0.998055	0.997055	0.997055	0.996965	0.028563	1066	1	1	1	1	1	0	0	0	0	0	0	0	0	0
mir-5698	0.0595267	0.762742	0.83003	1	1600	0.320251	-2.08199	0.207722	1	1304	#N/A	#N/A	#N/A	#N/A	#N/A	0.475496	0.537039	0.372296	0.372296	0.540702	-0.659625	1452	1	1	0.934522	0.934522	1	0	0	0	0	0	0	0	0	0
mir-5699-3p	5.17288	0.181404	0.706735	0.853041	569	2.77874	-0.0904717	0.872652	0.929845	754	#N/A	#N/A	#N/A	#N/A	#N/A	0.914812	0.911542	0.913996	0.913996	0.871323	0.0454662	661.5	1	1	1	1	1	0	0	0	0	0	0	0	0	0
mir-5699-5p	1.10401	-0.83961	0.189379	0.414067	809	9.1091	-1.04452	0.000889763	0.0047454	561	#N/A	#N/A	#N/A	#N/A	#N/A	0.00163255	0.0181012	0.00177873	0.00177873	0.00153866	-0.942065	685	0.0137333	0.178164	0.0160565	0.0160565	0.0134778	0	-1	0	1	-1	0	0	1	0
mir-570-3p	6.22337	-0.159696	0.736735	0.872916	544	3.06323	0.538842	0.423757	0.599925	732	1.16852	-0.022	0.903912	0.976103	464	0.865062	0.863505	0.808655	0.808655	0.834387	0.119049	580	1	1	1	1	1	0	0	0	0	0	0	0	0	0
mir-5700	0.0109445	0.923039	0.795036	1	1973	0.551714	0.29107	0.839496	1	1141	#N/A	#N/A	#N/A	#N/A	#N/A	0.937286	0.933216	0.95799	0.95799	0.887169	0.607054	1557	1	1	1	1	1	0	0	0	0	0	0	0	0	0
mir-5701	11.2665	0.88029	0.0483291	0.175915	466	1237.47	-1.13926	0.00610571	0.0251206	131	#N/A	#N/A	#N/A	#N/A	#N/A	0.0026936	0.00148157	0.0121741	0.0121741	0.0021597	-0.129487	298.5	0.0212858	0.027166	0.0802605	0.0802605	0.0179718	1	-1	0	2	0	0	1	1	0
mir-5702	0.0342579	1.1017	0.756235	1	1752	0.114727	0.238256	0.943167	1	1627	#N/A	#N/A	#N/A	#N/A	#N/A	0.954276	0.95482	0.940578	0.940578	0.940391	0.66998	1689.5	1	1	1	1	1	0	0	0	0	0	0	0	0	0
mir-5703	0.566804	0.0588823	0.958036	0.983351	950	0.0469024	-0.339824	0.919011	1	1837	#N/A	#N/A	#N/A	#N/A	#N/A	0.99255	0.992441	0.993441	0.993441	0.982691	-0.140471	1393.5	1	1	1	1	1	0	0	0	0	0	0	0	0	0
mir-5705	0.0213793	0.923039	0.795036	1	1842	#N/A	#N/A	#N/A	#N/A	#N/A	#N/A	#N/A	#N/A	#N/A	#N/A	0.795036	0.795036	0.795036	0.795036	0.795036	0.923039	1842	1	1	1	1	1	0	0	0	0	0	0	0	0	0
mir-5706	0.484076	-0.136674	0.886435	0.960883	982	2.19944	-1.00563	0.0796745	0.185907	793	#N/A	#N/A	#N/A	#N/A	#N/A	0.257811	0.466683	0.153001	0.153001	0.435634	-0.571154	887.5	0.763029	1	0.542437	0.542437	1	0	0	0	0	0	0	0	0	0
mir-5707	#N/A	#N/A	#N/A	#N/A	#N/A	0.0559064	-0.339824	0.919011	1	1799	#N/A	#N/A	#N/A	#N/A	#N/A	0.919011	0.919011	0.919011	0.919011	0.919011	-0.339824	1799	1	1	1	1	1	0	0	0	0	0	0	0	0	0
mir-5708	0.0211845	0.923039	0.795036	1	1847	#N/A	#N/A	#N/A	#N/A	#N/A	#N/A	#N/A	#N/A	#N/A	#N/A	0.795036	0.795036	0.795036	0.795036	0.795036	0.923039	1847	1	1	1	1	1	0	0	0	0	0	0	0	0	0
mir-571	#N/A	#N/A	#N/A	#N/A	#N/A	#N/A	#N/A	#N/A	#N/A	#N/A	0.747407	-0.175	0.172457	0.551703	828	0.172457	0.172457	0.172457	0.172457	0.172457	-0.175	828	0.589166	0.696819	0.583036	0.583036	0.606986	0	0	0	0	0	0	0	0	0
mir-572	#N/A	#N/A	#N/A	#N/A	#N/A	#N/A	#N/A	#N/A	#N/A	#N/A	5.52815	-0.836	0.0119359	0.111247	127	0.0119359	0.0119359	0.0119359	0.0119359	0.0119359	-0.836	127	0.0751033	0.130904	0.0793585	0.0793585	0.0770378	0	0	-1	1	-1	0	0	0	1
mir-573	0.90285	1.2048	0.168229	0.384253	852	1.8092	0.916729	0.304078	0.488781	822	0.535185	-0.069	0.425496	0.775087	956	0.2645	0.120612	0.424544	0.424544	0.185195	0.684178	876.667	0.776803	0.561662	0.99541	0.99541	0.641166	0	0	0	0	0	0	0	0	0
mir-574-3p	815.593	-0.479578	0.00849892	0.0501193	116	2299.61	0.0113338	0.931453	0.964836	102	8.7163	-0.127	0.407363	0.773776	54	0.0747925	0.386672	0.0252807	0.0252807	0.203042	-0.198415	90.6667	0.32447	1	0.14507	0.14507	0.683012	-1	0	0	1	-1	0	1	0	0
mir-574-5p	298.386	0.172475	0.439115	0.669345	173	714.077	-0.395628	0.000235089	0.00150936	148	#N/A	#N/A	#N/A	#N/A	#N/A	0.00105074	0.0965141	0.000470123	0.000470123	0.00138913	-0.111577	160.5	0.00937676	0.502953	0.00513199	0.00513199	0.0123537	0	-1	0	1	-1	0	0	1	0
mir-575	#N/A	#N/A	#N/A	#N/A	#N/A	#N/A	#N/A	#N/A	#N/A	#N/A	0.847037	0.185	0.448498	0.789488	685	0.448498	0.448498	0.448498	0.448498	0.448498	0.185	685	1	1	1	1	1	0	0	0	0	0	0	0	0	0
mir-576-3p	16.5383	-0.574958	0.0862561	0.261045	415	19.3058	0.0690117	0.787216	0.875842	471	0.885926	0.039	0.773382	0.930739	644	0.435244	0.609085	0.23709	0.23709	0.523239	-0.155649	510	1	1	0.724544	0.724544	1	0	0	0	0	0	0	0	0	0
mir-576-5p	37.6864	-0.25467	0.289629	0.522548	336	95.3502	0.224796	0.0956426	0.211885	294	0.728889	-0.166	0.161044	0.538684	845	0.0939466	0.0271757	0.26036	0.26036	0.0615786	-0.0652914	491.667	0.381475	0.22202	0.762527	0.762527	0.291622	0	0	0	0	0	0	0	0	0
mir-577	146.83	-1.06491	0.0065286	0.0415896	228	866.952	-0.55321	0.032713	0.0978478	146	0.838889	-0.019	0.816401	0.944786	698	0.00821294	0.104406	0.0194582	0.0194582	0.0155385	-0.545708	357.333	0.0555498	0.523112	0.118006	0.118006	0.0947766	-1	-1	0	2	-2	1	1	1	0
mir-578	0.0324396	0.762744	0.83003	1	1767	#N/A	#N/A	#N/A	#N/A	#N/A	1.26704	-0.07	0.606779	0.890685	423	0.849087	0.841408	0.845377	0.845377	0.795304	0.346372	1095	1	1	1	1	1	0	0	0	0	0	0	0	0	0
mir-579-3p	5.0322	-1.33168	0.0754443	0.235935	572	0.49026	0.909915	0.463533	1	1180	0.771111	-0.067	0.586636	0.879955	795	0.255197	0.236702	0.209687	0.209687	0.224042	-0.162923	849	0.760534	0.845005	0.664685	0.664685	0.722017	0	0	0	0	0	0	0	0	0
mir-579-5p	2.05748	0.278209	0.58034	0.777459	694	3.73949	-0.508838	0.256148	0.432491	691	#N/A	#N/A	#N/A	#N/A	#N/A	0.432006	0.349856	0.446684	0.446684	0.379667	-0.115315	692.5	1	0.996919	1	1	0.970797	0	0	0	0	0	0	0	0	0
[truncated: 636 more rows]

## Sheet: 10. Full CD
id	avg.expr.CD1	logFC.CD1	pvalue.CD1	padj.CD1	rank.CD1	avg.expr.CD2	logFC.CD2	pvalue.CD2	padj.CD2	rank.CD2	avg.expr.CD3	logFC.CD3	pvalue.CD3	padj.CD3	rank.CD3	avg.expr.CD4	logFC.CD4	pvalue.CD4	padj.CD4	rank.CD4	pval.fisher	pval.edgington	pval.tippett	pval.wilkinson	pval.logit	mean.logFC.CD	mean.expr.rank.CD	padj.fisher.CD	padj.edgington.CD	padj.tippett.CD	padj.wilkinson.CD	padj.logit.CD	CD1.dir	CD2.dir	CD3.dir	CD4.dir	datasets.CD	direction.CD	consistency.CD	CD1	CD2	CD3	CD4
[truncated: 2,374 more rows]
